# Supplementary material for: Distinct configurations of protein complexes and biochemical pathways revealed by epistatic interaction network motifs
Source: BMC Syst Biol. 2011 Aug 22;5:133. doi: 10.1186/1752-0509-5-133 (PMC3176491; doi:10.1186/1752-0509-5-133)
Supplement: Additional file 1 — Table of features associated with members of triplet motifs. [file 1752-0509-5-133-S1.XLS]

## Sheet: all_binary_data_corr
Additional File 1. Table of features associated with members of triplet motifs
Gene1	Gene2	Sign	NNN	NNP	NPP	PPP	ComplexName	PPI	Genetic Interaction	KEGG	Phenotype	GO Process	GO Function	GO Loc	Homolog	S-score	Correlation
YLR320W	YER083C	-1	3	2	1	0		0	0		[resistance to chemicals: decreased hydroxyurea, resistance to chemicals: decreased methyl methanesulfonate, resistance to chemicals: decreased cycloheximide (0.18 ug/ml), resistance to chemicals: decreased hydroxyurea (11.4 mg/ml)]				0	-9.11621	0.286166
YLR320W	YML119W	1	0	0	1	1		0	0						0	3.82288	-0.105709
YER083C	YML119W	1	0	0	3	0		0	0						0	4.34923	-0.223221
YBR231C	YER083C	-1	19	5	4	0		0	0		[resistance to chemicals: decreased benomyl (15 ug/ml), resistance to chemicals: decreased hydroxyurea]				0	-7.99965	0.252103
YBR231C	YML119W	1	0	0	2	0		0	0						0	3.26446	-0.0670215
YPL086C	YER083C	-1	5	6	2	0		0	0						0	-12.8305	0.162773
YPL086C	YML119W	1	0	0	1	0		0	0						0	3.86639	-0.0842357
YMR127C	YLR320W	1	0	0	1	2		0	0						0	2.53757	-0.0629308
YMR127C	YML119W	1	0	0	0	1		0	0						0	3.00934	0.11679
YML119W	YDL013W	1	0	0	0	1		0	0						0	2.59184	-0.151461
YML119W	YLR200W	1	0	0	2	1		0	0						0	2.90145	-0.148325
YDL013W	YLR200W	1	0	4	5	11		0	0						0	4.85244	0.126933
YLR200W	YBR231C	-1	4	22	4	0		0	0						0	-7.80921	0.0628093
YLR200W	YJR053W	-1	3	3	1	0		0	0						0	-10.7577	0.150534
YJR053W	YML119W	1	0	0	1	0		0	0						0	3.36294	-0.0609724
YNR051C	YDL190C	1	0	0	0	1		0	0						0	2.89807	0.015386
YNR051C	YKL213C	1	0	3	7	7		0	0		[resistance to chemicals: decreased caffeine (2 mg/ml), acid pH resistance: decreased propionic acid (20 mM propionic acid), resistance to chemicals: decreased hydroxyurea]				0	2.95598	0.234377
YDL190C	YKL213C	1	0	1	0	1		0	0		[sporulation: decreased, acid pH resistance: decreased propionic acid (20 mM propionic acid)]				0	4.42666	0.177434
YHR200W	YDL190C	-1	1	1	0	0		0	1						0	-7.67969	0.159409
YHR200W	YNL312W	-1	4	1	2	0	[Complex Number 202,probably transcription/DNA maintanance/chromatin structure]	0	0						0	-7.28006	0.2444
YDL190C	YNL312W	-1	1	0	0	0		0	0						0	-7.20695	0.0778844
YHR200W	YKL213C	-1	9	3	0	0		0	0						0	-7.36833	0.289103
YDR334W	YLR262C	-1	18	39	2	0		0	0		[resistance to chemicals: decreased rapamycin, resistance to chemicals: normal wortmannin]				0	-9.03016	0.0896023
YDR334W	YML113W	1	0	0	1	0		0	0						0	2.52506	0.0726381
YLR262C	YML113W	1	0	0	1	0		0	0						0	3.81607	-0.00805757
YFR053C	YGL253W	-1	0	1	0	0		1	0	[Streptomycin biosynthesis, Galactose metabolism, Starch and sucrose metabolism, Glycolysis / Gluconeogenesis, Aminosugars metabolism, Fructose and mannose metabolism]		[monosaccharide transport, hexose transport, glucose transport, carbohydrate transport]			0	-14.9416	-0.196556
YFR053C	YBR126C	-1	0	1	0	0		0	0	[Starch and sucrose metabolism]					0	-10.7279	-0.0841479
YGL253W	YBR126C	1	0	1	0	0		0	0	[Starch and sucrose metabolism]					0	3.84547	0.283048
YFL021W	YER040W	-1	0	0	1	0		0	1		[resistance to chemicals: increased rapamycin, resistance to chemicals: normal wortmannin]				1	-9.6537	0.187138
YFL021W	YNL229C	1	0	0	1	0		1	0						0	2.82493	-0.0428537
YER040W	YNL229C	1	0	3	4	0		1	0						0	3.32851	0.157567
YBR267W	YNL248C	1	0	0	0	7		0	0		[toxin resistance: increased, resistance to chemicals: decreased 5-fluorouracil (15 ug/ml)]				0	3.08808	0.171765
YBR267W	YBL067C	1	0	0	0	1		0	0						0	3.27044	0.0236087
YNL248C	YBL067C	1	0	0	0	1		0	0						0	3.59423	-0.10368
YOR308C	YNL107W	-1	3	9	1	0		0	0						0	-7.33288	0.0940754
YOR308C	YNL248C	1	0	0	1	0		0	0						0	2.73071	0.0965873
YNL107W	YNL248C	1	0	0	5	2		0	0		[resistance to chemicals: decreased caffeine (2 mg/ml), resistance to chemicals: decreased oleate (0.1%)]				0	3.14867	0.0300006
YBR267W	YFL023W	1	0	0	0	5		0	0					[cytosolic part]	0	2.9252	0.0829669
YFL023W	YNL248C	1	0	0	0	1		0	0						0	4.15643	0.150862
YLR055C	YHR066W	1	0	0	1	4		0	0						0	2.77121	0.0639013
YLR055C	YNL248C	1	0	0	2	2		0	0		[sporulation: decreased, resistance to chemicals: decreased 6-azauracil (30 micrograms/ml), resistance to chemicals: decreased mycophenolic acid (30-100 micrograms/ml)]				0	3.40664	0.174395
YHR066W	YNL248C	1	0	0	0	1		0	0		[toxin resistance: increased, resistance to chemicals: decreased 5-fluorouracil (15 ug/ml)]				0	3.95986	0.122525
YNL248C	YPL057C	1	0	0	0	2		0	0						0	3.86062	0.0472729
YBR267W	YPL057C	1	0	0	0	5		0	0						0	4.70532	0.2187
YNL248C	YDL033C	1	0	0	0	3		0	0						0	4.44403	0.106955
YBR267W	YDL033C	1	0	0	0	4		0	0						0	4.73072	0.0531862
YBR267W	YKL053C-A	1	0	0	0	2		0	0						0	4.02987	0.126686
YNL248C	YKL053C-A	1	0	0	0	2		0	0						0	4.81743	0.0377436
YNL248C	YIL040W	1	0	0	1	4		0	0						0	3.47896	0.131846
YBR267W	YIL040W	1	0	0	3	4		0	0						0	3.57103	-0.0728735
YNL248C	YOR026W	1	0	0	3	3		0	0						0	3.7728	0.099003
YBR267W	YOR026W	1	0	0	4	5		0	0						0	4.0886	-0.078895
YLR262C	YNL248C	1	0	0	3	4		0	0						0	2.64422	0.0380747
YLR262C	YLR082C	1	0	0	0	1		0	0						0	2.6676	-0.0316661
YNL248C	YLR082C	1	0	0	0	1		0	0						0	4.00105	0.00366257
YNL107W	YPL057C	1	0	1	5	3		0	0						0	2.73339	0.00561594
YLR262C	YML008C	-1	2	1	3	0		0	0						0	-7.65736	0.119951
YML008C	YNL248C	1	0	0	1	0		0	0		[resistance to chemicals: decreased mycophenolic acid (30 micrograms/ml), resistance to chemicals: decreased mycophenolic acid (30-100 micrograms/ml), resistance to chemicals: decreased 5-fluorouracil (15 ug/ml)]				0	4.64983	0.154269
YLR262C	YER083C	-1	10	16	2	0		0	0		[resistance to chemicals: decreased hygromycin B (50 ug/ml), resistance to chemicals: decreased rapamycin]				0	-12.9016	0.277693
YER083C	YNL248C	1	0	0	7	0		0	0		[resistance to chemicals: decreased hydroxyurea (11.4 mg/ml), resistance to chemicals: decreased hydroxyurea]				0	3.04901	0.0156976
YER083C	YIL040W	-1	3	8	1	0		0	0		[resistance to chemicals: decreased rapamycin, resistance to chemicals: decreased wortmannin, resistance to chemicals: decreased hydroxyurea]				0	-6.96272	0.0876206
YHR041C	YER083C	-1	17	5	2	0		0	0		[resistance to chemicals: decreased hygromycin B (50 ug/ml), resistance to chemicals: decreased hydroxyurea, resistance to chemicals: decreased cycloheximide (0.18 ug/ml), resistance to chemicals: decreased hydroxyurea (11.4 mg/ml)]				0	-6.11257	0.450021
YHR041C	YNL248C	1	0	0	4	4		0	0		[resistance to chemicals: decreased oleate (0.1%), resistance to chemicals: decreased hydroxyurea (11.4 mg/ml), resistance to chemicals: decreased hydroxyurea]				0	2.76578	0.0678117
YER083C	YNL107W	-1	16	8	2	0		0	0		[resistance to chemicals: decreased hygromycin B (50 ug/ml), resistance to chemicals: decreased rapamycin, resistance to chemicals: decreased lovastatin (150 micrograms/ml)]				0	-7.25099	0.357719
YPL086C	YNL248C	1	0	0	2	2		0	0		[resistance to chemicals: decreased caffeine (2 mg/ml), toxin resistance: increased]				0	2.74074	0.108744
YMR312W	YER083C	-1	4	7	1	0		0	0		[resistance to chemicals: decreased rapamycin, resistance to chemicals: decreased wortmannin]				0	-8.55016	0.204224
YMR312W	YNL248C	1	0	0	2	2		0	0						0	2.5907	0.108585
YER083C	YOR026W	-1	8	7	3	0		0	0						0	-9.31356	0.214506
YLR262C	YDL033C	1	0	0	4	6		0	0						0	2.61392	0.00182404
YLR262C	YDR181C	1	0	0	1	1		0	0						0	2.77726	-0.0903487
YNL248C	YDR181C	1	0	0	0	1		0	0						0	3.17243	0.0126464
YLR262C	YOR026W	1	0	4	5	4		0	0						0	2.88602	0.182101
YLR262C	YER164W	-1	1	1	9	0		0	0						0	-8.06708	0.000446773
YER164W	YNL248C	1	0	0	1	2		0	0						0	3.87107	0.000393549
YNL107W	YDL033C	1	0	1	4	2		0	0						0	2.52972	0.0292865
YHR041C	YKL053C-A	1	0	0	2	1		0	0						0	2.65076	-0.0114474
YHR041C	YIL040W	1	0	4	2	7		0	0						0	6.55488	0.234258
YPL086C	YIL040W	1	0	1	2	4		0	0						0	2.69161	0.0770076
YMR312W	YIL040W	1	0	1	2	6		0	0		[resistance to chemicals: decreased rapamycin, resistance to chemicals: decreased wortmannin]				0	2.85143	0.074373
YHR041C	YLR055C	-1	5	1	7	0		0	1		[chemical compound accumulation: decreased glycogen, subcellular morphology: abnormal]				0	-6.90514	0.412537
YPL086C	YHR041C	-1	1	3	4	0		0	1						0	-6.33622	0.215394
YMR312W	YHR041C	-1	3	2	4	0		0	1						0	-7.59319	0.269307
YHR041C	YOR026W	1	0	5	6	2		0	0						0	6.18548	0.123073
YHR041C	YER164W	1	0	0	4	5		0	0						0	5.07263	-0.0448543
YNL107W	YLR055C	-1	6	11	3	0		0	1					[histone acetyltransferase complex]	0	-11.8769	0.235625
YLR055C	YER164W	1	0	1	6	2		0	0					[SLIK (SAGA-like) complex, SAGA-type complex, histone acetyltransferase complex]	0	3.63965	-0.0664488
YNL107W	YOR026W	-1	12	14	2	0		0	0						0	-9.09061	0.246502
YNL107W	YML124C	-1	6	7	2	0		0	1						0	-9.82107	0.240419
YML124C	YNL248C	1	0	0	2	0		0	0						0	3.85367	0.0201679
YMR312W	YPL086C	1	0	8	0	10		1	0		[toxin resistance: increased, resistance to chemicals: decreased rapamycin, RNA modification: abnormal]			[Elongator holoenzyme complex]	0	5.00963	0.731057
YOR026W	YML124C	-1	9	4	1	0		0	0						0	-7.14394	0.337976
YGL127C	YBR057C	-1	0	1	0	0		0	0						0	-8.9563	0.138371
YGL127C	YDR392W	-1	7	2	6	0		0	0						0	-7.33484	0.502319
YBR057C	YDR392W	1	0	1	1	1		0	0						0	2.78813	0.190378
YBR057C	YBR088C	-1	0	0	1	0		0	0						0	-8.47683	0.0813451
YBR088C	YDR392W	1	0	1	7	0		0	0						0	4.25386	0.021883
YDR392W	YJL179W	1	0	5	7	5		0	0						0	2.69526	0.105913
YJL179W	YBR057C	1	0	0	0	2		0	0						0	2.8277	0.0994184
YLR055C	YJL179W	1	0	7	5	5		0	0						0	2.71969	0.125488
YLR055C	YBR057C	1	0	0	0	1		0	0						0	2.84533	0.22031
YEL031W	YBR171W	-1	17	3	5	0		0	0		[resistance to chemicals: decreased hygromycin B (50 ug/ml), chemical compound accumulation: abnormal polyphosphate]				0	-15.5204	0.47569
YEL031W	YER122C	-1	4	0	0	0		0	0						0	-12.8028	0.236747
YBR171W	YER122C	-1	2	0	0	0		0	0						0	-9.33814	0.209955
YER122C	YGL054C	-1	3	0	0	0		0	0					[membrane-bounded vesicle, cytoplasmic membrane-bounded vesicle, Golgi-associated vesicle, coated vesicle]	0	-10.1796	0.198295
YGL054C	YBR171W	-1	5	2	0	0		0	0						0	-6.95568	0.200256
YEL031W	YDL100C	-1	10	4	0	0		0	0		[resistance to chemicals: decreased hygromycin B (50 ug/ml), resistance to chemicals: decreased L-1,4-dithiothreitol (32 mM)]				0	-13.2684	0.424828
YDL100C	YER122C	-1	2	0	0	0		0	0						0	-12.4393	0.233545
YEL031W	YGL054C	-1	14	2	1	0		0	0						0	-10.4936	0.432085
YEL031W	YDR320C	-1	7	1	2	0		0	0		[resistance to chemicals: decreased hygromycin B (50 ug/ml), resistance to chemicals: decreased L-1,4-dithiothreitol (32 mM)]				0	-9.10927	0.358407
YER122C	YDR320C	-1	1	0	0	0		0	0						0	-7.61186	0.140081
YDL100C	YGL054C	-1	9	3	1	0		0	0						0	-12.6156	0.46174
YJR073C	YGL020C	-1	21	4	3	0		0	0						0	-10.7142	0.427643
YJR073C	YNL146W	1	0	0	1	0		0	0						0	2.53696	-0.21677
YGL020C	YNL146W	1	0	0	1	0		0	0						0	2.94471	-0.130972
YEL031W	YJR073C	-1	23	3	6	0		0	0						0	-10.4777	0.451203
YEL031W	YMR313C	1	0	0	1	0		0	0						0	2.9157	-0.183351
YJR073C	YMR313C	1	0	0	2	1		0	0						0	4.95728	-0.104684
YDR137W	YJR073C	-1	21	6	10	0		0	0						0	-7.19278	0.357655
YDR137W	YMR313C	1	0	0	1	1		0	0						0	2.55726	-0.07725
YHR004C	YMR313C	1	0	0	0	1		0	0						0	2.71378	0.0375378
YHR004C	YJR073C	1	0	3	0	2		0	0						0	3.39995	0.26704
YMR313C	YLR039C	1	0	0	0	1		0	0						0	3.85323	-0.0699968
YDR137W	YLR039C	1	0	33	0	47	[Complex Number 549]	1	0		[metal resistance: decreased aluminium (0.4 mM), protein/peptide modification: decreased monensin (50 uM), resistance to chemicals: decreased oxalic acid (30 millimolar), resistance to chemicals: decreased monensin (50 uM)]		[GTPase regulator activity, guanyl-nucleotide exchange factor activity]		0	4.06813	0.845379
YOR042W	YMR272C	-1	1	0	2	0		0	0						0	-9.56975	0.101936
YOR042W	YOR198C	1	0	0	1	0		0	0						0	2.82553	-0.00761908
YMR272C	YOR198C	1	0	1	7	1		0	0						0	3.44132	-0.102188
YOR042W	YMR307W	1	0	0	1	0		0	0						0	2.54218	-0.12732
YMR272C	YMR307W	1	0	4	8	4		0	0						0	7.24263	0.12741
YDR108W	YLR039C	-1	12	4	1	0		0	0						0	-7.9753	0.382548
YDR108W	YOR042W	-1	1	1	0	0		0	0						0	-7.28872	-0.107824
YLR039C	YOR042W	1	0	1	2	0		0	0						0	2.94128	-0.163608
YJL024C	YLR039C	-1	3	2	2	0		0	0		[resistance to chemicals: decreased hygromycin B (50 ug/ml), resistance to chemicals: decreased ethanol (8%)]				0	-9.65469	0.343115
YJL024C	YOR042W	1	0	0	1	0		0	0						0	2.61132	-0.17707
YPL195W	YLR039C	-1	3	2	2	0		0	0		[resistance to chemicals: decreased PM02734 (250 ug/ml; synthetic cyclic depsipeptide related to natural kahalalides), acid pH resistance: decreased propionic acid (20 mM propionic acid)]				0	-9.69824	0.258261
YPL195W	YOR042W	1	0	0	1	0		0	0						0	2.84164	-0.217473
YMR272C	YDR108W	-1	6	7	0	0		0	0						0	-7.87643	0.204969
YOR187W	YHR019C	1	0	0	0	1		0	0			[translation]			0	2.54148	0.0279552
YOR187W	YDR439W	1	0	0	0	1		0	0						0	2.64787	0.00280983
YHR019C	YDR439W	1	0	0	1	15		0	0						0	3.44721	0.239238
YOR187W	YOL004W	-1	0	1	1	0		0	0						0	-6.24811	-0.00893809
YOR187W	YLR262C	1	0	0	2	0		0	0				[purine ribonucleotide binding, ribonucleotide binding, guanyl nucleotide binding, GTP binding, nucleotide binding, guanyl ribonucleotide binding, purine nucleotide binding]		0	2.58185	0.125869
YOL004W	YLR262C	1	0	25	12	9		0	0						0	4.53095	0.278492
YDR334W	YOR187W	1	0	1	1	0		0	0						0	3.82086	0.0323836
YOL004W	YDR334W	-1	16	14	1	0		0	1						0	-9.8251	0.267421
YLR216C	YPR141C	-1	0	1	0	0		0	0						0	-7.18192	-0.0278007
YLR216C	YMR198W	-1	0	1	0	0		0	0						0	-7.13293	0.0868129
YPR141C	YMR198W	1	0	17	0	0	[Kinesin-related motorproteins, SPB associated proteins]	1	0		[resistance to chemicals: decreased hydroxyurea (100 mM), resistance to chemicals: decreased hydroxyurea]			[microtubule cytoskeleton]	0	3.34201	0.613349
YLR450W	YML075C	-1	0	0	2	0		1	0	[Biosynthesis of steroids]			[cofactor binding, coenzyme binding]		1	-14.7368	0.221412
YLR450W	YDR137W	1	0	0	2	1		0	0						0	3.766	-0.033613
YML075C	YDR137W	1	0	0	1	1		0	0						0	3.98879	-0.0835642
YLR450W	YLR039C	1	0	0	1	1		0	0						0	3.56506	-0.0290769
YML075C	YLR039C	1	0	0	1	1		0	0						0	4.18365	-0.0400038
YBR058C-A	YLR450W	-1	0	0	1	0		0	0						0	-6.24844	0.0599561
YBR058C-A	YDR137W	1	0	2	3	0		0	0						0	2.82845	0.0761111
YGR157W	YJL117W	-1	0	0	2	0		0	0						0	-6.15133	0.0547155
YGR157W	YLR450W	1	0	0	1	0		0	0						0	2.84214	-0.0651826
YJL117W	YLR450W	1	0	0	1	0		0	0						0	3.84877	-0.136944
YOL004W	YOR047C	-1	0	1	1	0		0	0						0	-6.72349	-0.0100691
YOL004W	YER040W	1	0	5	3	1		0	0						0	2.75575	0.367855
YOR047C	YER040W	1	0	0	1	0		0	0						0	2.78106	-0.052188
YOR047C	YLR262C	-1	0	1	0	0		0	0						0	-5.97865	-0.0324729
YDR439W	YKL149C	1	0	0	1	1		0	0						0	2.64268	-0.116809
YDR439W	YBL018C	1	0	1	4	10		0	0						0	3.66254	0.189351
YKL149C	YBL018C	1	0	0	0	1		0	0						0	4.08573	-0.0702236
YKL149C	YPL178W	-1	0	0	1	0		0	0						0	-6.12769	-0.0274821
YPL178W	YDR439W	1	0	2	6	2		0	0						0	3.64449	0.0749931
YDL175C	YIL079C	-1	0	1	3	0	[Complex Number 404]	1	1			[modification-dependent RNA catabolic process, ncRNA 3'-end processing, RNA polyadenylation, RNA 3'-end processing, RNA catabolic process, ncRNA catabolic process, ncRNA processing, ncRNA metabolic process, polyadenylation-dependent ncRNA catabolic process, modification-dependent macromolecule catabolic process]		[TRAMP complex]	1	-11.008	0.0404153
YDL175C	YPR057W	1	0	0	1	2	[Complex Number 139,probably RNA metabolism]	0	0						0	2.78406	-0.0621351
YIL079C	YPR057W	1	0	0	1	1		0	0						0	3.48396	-0.0189419
YIL079C	YBR167C	1	0	0	1	0		0	0			[ncRNA metabolic process, ncRNA processing]			0	3.29076	-0.107901
YDL175C	YBR167C	1	0	0	1	0		0	0			[ncRNA metabolic process, ncRNA processing]			0	5.4276	-0.144573
YDL175C	YBL018C	1	0	0	1	0		0	0						0	3.03765	-0.154299
YIL079C	YBL018C	1	0	0	1	0		0	0						0	3.84823	-0.0757611
YIL079C	YER164W	-1	0	1	0	0		0	0						0	-7.20754	0.0147804
YDL175C	YER164W	1	0	1	0	0		0	0						0	2.60813	0.1304
YDL175C	YDR172W	1	0	0	0	1		0	0						0	3.1644	-0.137131
YPR057W	YDR172W	1	0	0	12	13		0	0						0	5.28425	-0.0217658
YDL175C	YER025W	1	0	0	0	1		0	0						0	2.73773	-0.133216
YER025W	YPR057W	1	0	0	2	5		0	0						0	3.34713	0.0393781
YOL004W	YOR034C	-1	1	0	0	0		0	0						0	-8.54034	-0.0294427
YOL004W	YGL071W	-1	5	0	0	0		0	0						0	-6.65824	0.406173
YOR034C	YGL071W	-1	1	0	0	0		0	0						0	-6.05723	0.143303
YHR030C	YBL047C	-1	3	0	0	0		0	0		[resistance to chemicals: decreased caffeine (2 mg/ml), resistance to chemicals: decreased Calcofluor White, resistance to chemicals: decreased rapamycin (0.1 ug/ml)]	[cellular response to stress]			0	-12.4229	0.389713
YHR030C	YBR078W	-1	1	0	0	0		0	0		[resistance to chemicals: normal wortmannin, resistance to chemicals: decreased rapamycin, resistance to chemicals: decreased farnesol (1-5 microMolar), resistance to chemicals: decreased caffeine (12 mM)]				0	-12.1762	0.140781
YBL047C	YBR078W	-1	2	0	0	0		0	0						0	-8.36162	0.291573
YJL095W	YBL047C	-1	3	0	0	0		0	0		[resistance to chemicals: decreased caffeine (2 mg/ml), resistance to chemicals: decreased Calcofluor White, resistance to chemicals: decreased rapamycin (0.1 ug/ml)]	[response to unfolded protein, signal transduction, response to biotic stimulus, cellular response to stress, cell communication, endoplasmic reticulum unfolded protein response, cellular response to unfolded protein, response to protein stimulus, intracellular signaling cascade, ER-nuclear signaling pathway, response to endoplasmic reticulum stress]		[cell projection, mating projection tip, mating projection, cell projection part]	0	-14.1983	0.392977
YJL095W	YBR078W	-1	1	0	0	0		0	0		[resistance to chemicals: decreased farnesol (1-5 microMolar), resistance to chemicals: normal wortmannin]				0	-11.5803	0.144112
YKR059W	YCL059C	1	0	0	1	2	[Complex Number 144,probably RNA metabolism, Complex Number 125,probably protein/RNA transport]	0	0						0	2.54935	-0.111234
YKR059W	YIL079C	1	0	0	0	1		0	0						0	2.86758	-0.0123833
YCL059C	YIL079C	1	0	0	0	2		0	0						0	3.24219	0.036131
YKR059W	YMR080C	-1	0	0	4	0		0	0						0	-7.326	0.263146
YKR059W	YDL014W	1	0	0	1	1	[Complex Number 144,probably RNA metabolism, Complex Number 125,probably protein/RNA transport]	0	0						0	2.7229	-0.195879
YMR080C	YDL014W	1	0	0	1	1	[Complex Number 138,probably RNA metabolism]	0	0						0	5.56238	0.0314332
YDL014W	YGL105W	1	0	0	1	6		0	0						0	2.60762	0.0325262
YGL105W	YKR059W	1	0	0	2	1		0	0						0	3.04279	-0.0184242
YMR080C	YCL059C	1	0	0	1	1		0	0						0	4.99683	-0.0747404
YKR059W	YFL001W	1	0	0	0	3		0	0						0	2.59793	0.0188242
YCL059C	YFL001W	1	0	0	0	4		0	0						0	3.89929	0.0226901
YJL138C	YKR059W	-1	1	0	3	0	[Complex Number 29, probably intermediate and energy metabolism, Complex Number 41, probably intermediate and energy metabolism, eIF4A]	1	0					[eukaryotic translation initiation factor 4F complex]	1	-16.1389	0.560987
YJL138C	YGR054W	-1	2	0	1	0		0	0						0	-11.9913	0.507477
YKR059W	YGR054W	-1	1	0	0	0		0	0						0	-10.2859	0.445486
YKR059W	YJR007W	1	0	0	1	1		0	0			[translational initiation, translation]			0	3.19778	-0.161761
YJL138C	YJR007W	1	0	0	2	0	[Complex Number 380]	1	0						0	3.44778	-0.170783
YJL138C	YGL105W	1	0	0	1	1	[Complex Number 4, Complex Number 341, Complex Number 258]	0	0						0	2.66448	0.0671722
YKR059W	YHR019C	1	0	0	2	1		0	0			[translation]			0	2.97517	-0.290105
YJL138C	YHR019C	1	0	0	2	1	[Complex Number 497]	0	0						0	4.22295	-0.151536
YFL001W	YJR007W	1	0	0	2	2		0	0						0	2.81313	0.00617269
YKR059W	YER127W	1	0	0	1	0	[Complex Number 144,probably RNA metabolism]	0	0						0	2.54839	-0.211429
YMR080C	YER127W	1	0	0	1	0		0	0						0	3.48387	-0.00962997
YMR080C	YHR019C	1	0	0	1	0		0	0						0	6.08736	-0.00530428
YGL105W	YJL124C	-1	1	6	4	0		0	0						0	-12.1154	0.0079899
YJL124C	YKR059W	1	0	0	1	0		0	0						0	3.53438	-0.0664436
YFL001W	YHR019C	1	0	0	3	4		0	0						0	3.37992	0.0633781
YLR418C	YMR263W	-1	16	1	3	0		0	1		[resistance to chemicals: decreased cycloheximide (0.18 ug/ml), telomere length: decreased]				0	-13.1875	0.489228
YLR418C	YKR059W	1	0	0	1	0		0	0						0	2.68128	-0.101123
YMR263W	YKR059W	1	0	0	1	0		0	0						0	3.49824	-0.0570336
YMR200W	YDR320C	-1	1	1	0	0		0	0						0	-7.00879	0.245281
YMR200W	YNL238W	-1	0	1	0	0		0	0						0	-6.75369	0.286781
YDR320C	YNL238W	1	0	1	0	2		0	0						0	3.37099	0.431305
YMR200W	YBR229C	-1	1	0	0	0		0	1						0	-9.5726	0.47146
YMR200W	YEL031W	-1	3	0	0	0		0	0						0	-8.61313	0.345059
YBR229C	YEL031W	-1	5	0	0	0		0	0		[resistance to chemicals: decreased hygromycin B (50 ug/ml), resistance to chemicals: decreased tunicamycin (6 ug/ml), resistance to chemicals: decreased L-1,4-dithiothreitol (20 mM)]				0	-7.01959	0.352276
YBR171W	YMR200W	-1	1	0	0	0		0	0						0	-6.9581	0.406469
YKL212W	YGR086C	-1	0	1	1	0		0	0						0	-6.20672	-0.00180705
YKL212W	YML016C	1	0	1	1	0		0	0						0	2.54753	-0.0309231
YGR086C	YML016C	1	0	1	1	0		0	0						0	3.11838	0.0402276
YBR200W	YML016C	-1	3	1	1	0		0	0						0	-9.99385	0.283496
YBR200W	YGR086C	-1	0	1	1	0		0	0						0	-7.27109	0.0846444
YKL212W	YGL190C	-1	3	2	0	0		0	0						0	-8.47929	0.193217
YGL190C	YGR086C	1	0	1	0	0		0	0						0	3.70709	0.104745
YBR200W	YER019W	1	0	1	1	0		0	0						0	3.36659	0.0168098
YGR086C	YER019W	1	0	0	1	0		0	0						0	3.37325	-0.0462619
YBL011W	YKR067W	-1	0	0	1	0		0	0						1	-10.3733	-0.0174016
YBL011W	YJR073C	1	0	0	3	0		0	0						0	2.59349	-0.0443132
YKR067W	YJR073C	1	0	0	1	0		0	0			[phospholipid biosynthetic process, phospholipid metabolic process, membrane lipid biosynthetic process, lipid biosynthetic process, membrane lipid metabolic process]			0	3.22456	-0.0308291
YDR137W	YBL011W	1	0	0	1	0		0	0						0	2.746	-0.0449748
YJR073C	YEL002C	-1	8	2	1	0		0	0						0	-6.90027	0.425583
YEL002C	YBL011W	1	0	0	1	0		0	0						0	3.10579	-0.0760674
YLR262C	YPL055C	-1	20	17	7	0		0	0						0	-13.1156	0.257437
YLR262C	YOR172W	1	0	0	1	0		0	0						0	2.51111	-0.169538
YPL055C	YOR172W	1	0	0	1	0		0	0						0	3.29701	-0.0882508
YGR056W	YFR013W	1	0	0	0	1		0	0						0	3.49858	0.0274184
YGR056W	YOR141C	1	0	7	2	5		0	0				[ATPase activity, coupled, DNA-dependent ATPase activity, ATPase activity]		0	3.50092	0.375832
YFR013W	YOR141C	1	0	0	0	2	[Complex Number 203,probably transcription/DNA maintanance/chromatin structure]	0	0						0	4.28162	0.127168
YNL330C	YFR013W	1	0	0	0	1	[Complex Number 208,probably transcription/DNA maintanance/chromatin structure]	0	0						0	3.61003	0.0303862
YNL330C	YOR141C	1	0	3	2	4		0	0					[nuclear chromatin, chromatin]	0	3.64871	0.298049
YIL076W	YLR087C	-1	8	3	2	0		0	0		[resistance to chemicals: decreased FK506, resistance to chemicals: decreased staurosporine]				0	-10.5341	0.30743
YIL076W	YBL086C	1	0	0	1	0		0	0						0	2.63486	-0.211351
YLR087C	YBL086C	1	0	0	1	0		0	0						0	3.49697	-0.175178
YNR010W	YDR485C	-1	20	8	1	0		0	0						0	-13.1633	0.498103
YNR010W	YBL086C	1	0	0	4	0		0	0						0	2.58721	-0.270581
YDR485C	YBL086C	1	0	0	1	3		0	0						0	2.87089	-0.148591
YNR010W	YAL011W	-1	11	8	5	0		0	0						0	-8.03545	0.41695
YAL011W	YBL086C	1	0	0	1	3		0	0						0	2.91756	-0.0612263
YNR010W	YML041C	-1	18	8	2	0		0	0						0	-6.91698	0.468741
YML041C	YBL086C	1	0	0	1	3		0	0						0	3.36482	-0.068739
YBR231C	YNR010W	-1	16	8	3	0		0	0		[resistance to chemicals: decreased methyl methanesulfonate (0.035%), resistance to chemicals: decreased hydroxyurea]				0	-9.57653	0.448202
YBR231C	YBL086C	1	0	0	1	3		0	0						0	2.56041	-0.0909511
YDR485C	YAL011W	1	0	57	0	7		1	0						0	2.56004	0.843795
YDR485C	YML041C	1	0	61	0	8		1	0		[mitotic recombination: increased, protein/peptide distribution: increased]				0	2.83428	0.849769
YBR231C	YDR485C	1	0	52	2	9		1	0						0	3.22597	0.790928
YAL011W	YML041C	1	0	51	0	10		1	0			[nucleosome organization, histone exchange, ATP-dependent chromatin remodeling, chromatin remodeling]			0	3.14538	0.873673
YBR231C	YAL011W	1	0	39	2	10		1	0			[nucleosome organization, histone exchange, ATP-dependent chromatin remodeling, chromatin remodeling]			0	3.84157	0.748863
YBR231C	YML041C	1	0	46	3	10		1	0			[nucleosome organization, histone exchange, ATP-dependent chromatin remodeling, chromatin remodeling]			0	4.01005	0.795811
YNR051C	YNR010W	-1	3	6	1	0		0	0						0	-10.2448	0.246748
YNR051C	YDR134C	1	0	0	1	0		0	0						0	2.72979	-0.251282
YNR010W	YDR134C	1	0	0	5	0		0	0						0	2.85048	-0.364174
YGL127C	YNR010W	-1	15	2	5	0		1	0		[transposable element transposition: increased, resistance to chemicals: decreased hydroxyurea]		[general RNA polymerase II transcription factor activity, RNA polymerase II transcription factor activity, RNA polymerase II transcription mediator activity]		0	-8.32803	0.596827
YGL127C	YDR134C	1	0	0	4	0		0	0						0	2.50672	-0.419173
YGL127C	YDR334W	-1	18	6	2	0		0	0						0	-7.8391	0.389853
YDR334W	YDR134C	1	0	0	3	2		0	0						0	3.25156	-0.132183
YGL127C	YAL011W	-1	8	7	2	0		0	1						0	-7.17433	0.323313
YAL011W	YDR134C	1	0	0	3	2		0	0						0	3.35597	-0.0889134
YGL127C	YBR231C	-1	13	7	1	0		0	1						0	-11.5588	0.404766
YBR231C	YDR134C	1	0	0	3	2		0	0						0	3.94139	-0.188014
YDR334W	YLR055C	-1	6	8	2	0		0	1						0	-7.39819	0.257439
YLR055C	YDR134C	1	0	0	3	0		0	0						0	4.02676	-0.410411
YAL011W	YLR055C	-1	6	9	3	0		0	1						0	-8.34731	0.206835
YBR231C	YLR055C	-1	4	9	1	0		0	1						0	-10.9568	0.259507
YNR010W	YDR334W	-1	22	7	3	0		0	0						0	-17.3761	0.48355
YDR334W	YAL011W	1	0	50	0	9		1	0		[resistance to chemicals: decreased rapamycin, resistance to chemicals: normal wortmannin]	[nucleosome organization, histone exchange, ATP-dependent chromatin remodeling, chromatin remodeling]			0	4.38181	0.88935
YDR334W	YBR231C	1	0	46	3	8		1	0			[nucleosome organization, histone exchange, ATP-dependent chromatin remodeling, chromatin remodeling]			0	3.92538	0.817133
YNL253W	YOL145C	1	0	0	0	1		0	0						0	2.55981	0.0593187
YNL253W	YMR198W	1	0	1	0	1		0	0						0	2.60468	0.0532832
YOL145C	YMR198W	1	0	3	4	6		0	0						0	7.69088	0.0860589
YDR159W	YNL253W	-1	0	1	0	0		0	0			[nuclear transport]			0	-8.4591	-0.154088
YDR159W	YMR198W	-1	11	12	2	0		0	0						0	-6.33197	0.180535
YDR245W	YLR087C	-1	8	1	3	0		0	0		[resistance to chemicals: decreased Calcofluor White, resistance to chemicals: decreased mycophenolic acid (30-100 micrograms/ml), chitin deposition: increased]				0	-9.06972	0.361196
YDR245W	YDR501W	1	0	0	1	0		0	0						0	2.70667	-0.0244417
YLR087C	YDR501W	1	0	0	2	0		0	0						0	3.42685	-0.0271218
YLR087C	YOL145C	-1	4	4	4	0		0	0						0	-9.75955	0.148095
YOL145C	YDR501W	1	0	0	1	0		0	0						0	3.55077	0.0489952
YLR262C	YER151C	-1	6	4	4	0		0	0		[resistance to chemicals: decreased caffeine (2 mg/ml), resistance to chemicals: decreased rapamycin]				0	-7.34218	0.331889
YLR262C	YJL181W	1	0	0	1	1		0	0						0	2.91196	-0.104151
YER151C	YJL181W	1	0	0	1	1		0	0						0	3.09681	-0.0979405
YJL181W	YNL153C	1	0	0	0	2		0	0						0	3.20364	0.053561
YLR262C	YNL153C	1	0	16	21	17		0	0		[resistance to chemicals: decreased rapamycin, resistance to chemicals: normal wortmannin]				0	3.85049	0.125432
YER151C	YNL153C	1	0	5	10	5		0	0						0	3.63993	0.101376
YBL103C	YPR110C	1	0	0	0	2		0	0						0	2.67985	0.136926
YBL103C	YPL248C	1	0	0	0	1		0	0						0	3.22239	0.0320606
YPR110C	YPL248C	1	0	0	0	1		0	0						0	3.25035	0.0592708
YJL140W	YFL001W	1	0	0	0	3		0	0						0	2.56205	0.0416886
YJL140W	YBR267W	1	0	0	0	1		0	0						0	2.60822	-0.0277703
YFL001W	YBR267W	1	0	0	1	4		0	0						0	3.4928	-0.0665098
YJL140W	YOL145C	1	0	0	0	1		0	0						0	4.80727	-0.023559
YFL001W	YOL145C	1	0	1	1	3		0	0						0	6.10855	0.190437
YFL001W	YNL312W	1	0	0	1	1		0	0						0	3.52814	-0.0301581
YJL140W	YNL312W	1	0	0	1	1		0	0						0	4.75537	0.00441417
YPL055C	YNL312W	-1	0	1	3	0		0	0						0	-6.59253	0.12566
YPL055C	YJL140W	1	0	0	4	0		0	0						0	2.61039	-0.0775561
YPL055C	YBR231C	-1	15	15	1	0		0	1		[resistance to chemicals: decreased Calcofluor White, resistance to chemicals: decreased hydroxyurea]				0	-14.7415	0.292215
YBR231C	YJL140W	1	0	0	4	1		0	0						0	3.76758	0.0266065
YPL055C	YNL107W	-1	12	17	1	0		0	1		[resistance to chemicals: decreased lovastatin (150 micrograms/ml), resistance to chemicals: normal wortmannin]				0	-9.41215	0.173761
YNL107W	YJL140W	1	0	0	1	1		0	0						0	2.91058	0.136462
YJL140W	YMR223W	-1	0	0	2	0		0	0						0	-7.75223	0.0884367
YMR223W	YPL055C	1	0	0	3	8		0	0						0	3.13964	-0.0513004
YDL115C	YBR231C	-1	2	4	2	0		0	0						0	-6.43889	0.269372
YDL115C	YJL140W	1	0	0	2	0	[Complex Number 210,probably transcription/DNA maintanance/chromatin structure]	1	0						0	3.15736	-0.0864645
YMR223W	YDL115C	1	0	0	1	1		0	0						0	2.66898	0.00188024
YHR041C	YBR231C	-1	14	8	2	0		0	0		[resistance to chemicals: decreased methyl methanesulfonate (0.035%), resistance to chemicals: decreased hydroxyurea]				0	-6.49676	0.317277
YHR041C	YJL140W	1	0	0	1	0		0	0		[resistance to chemicals: decreased oleate (0.1%), resistance to chemicals: decreased hydroxyurea, telomere length: decreased]				0	3.7675	-0.0923334
YNL107W	YBR231C	1	0	33	0	9		1	0			[nucleosome organization, histone exchange, ATP-dependent chromatin remodeling, chromatin remodeling]			0	4.05399	0.743084
YPL047W	YJL140W	-1	0	0	1	0		0	0						0	-6.30007	0.00521879
YPL047W	YBR231C	1	0	0	14	1		0	0						0	2.519	-0.171625
YLR418C	YIL076W	-1	2	0	1	0		0	0						0	-11.2186	0.279397
YLR418C	YDR073W	1	0	0	1	0		0	0						0	2.8775	-0.0173425
YIL076W	YDR073W	1	0	0	1	0		0	0						0	2.96508	-0.0166707
YDR073W	YGL066W	-1	0	0	1	0		0	0						0	-6.8444	0.142558
YDR073W	YGL151W	1	0	0	1	0		0	0				[general RNA polymerase II transcription factor activity, RNA polymerase II transcription factor activity]		0	2.6322	-0.00204876
YGL066W	YGL151W	1	0	1	2	0		0	0						0	3.14843	0.12375
YLL019C	YKR053C	1	0	0	0	2		0	0						0	2.73381	0.0487165
YLL019C	YGL190C	1	0	0	0	1		0	0		[filamentous growth: decreased, haploid invasive growth: absent]				0	3.38974	0.197705
YKR053C	YGL190C	1	0	0	0	1		0	0						0	3.51555	-0.0231054
YLL019C	YDL235C	1	0	0	0	1		0	0			[response to abiotic stimulus]			0	3.52386	0.216193
YKR053C	YDL235C	1	0	0	0	1		0	0						0	4.23626	0.0965126
YKL010C	YPL129W	1	0	0	0	1		0	0						0	2.66311	0.0127241
YKL010C	YNR051C	1	0	0	0	1		0	0						0	3.04754	-0.0630644
YPL129W	YNR051C	1	0	3	4	5		0	0		[resistance to chemicals: decreased caffeine (2 mg/ml), resistance to chemicals: decreased hydroxyurea, resistance to chemicals: decreased monensin (50 uM)]				0	3.28314	0.0883995
YIL035C	YOR061W	-1	0	0	2	0	[Complex Number 181,probably transcription/DNA maintanance/chromatin structure, Complex Number 201,probably transcription/DNA maintanance/chromatin structure, Complex Number 493, Complex Number 46, SPT16 (8), Complex Number 144,probably RNA metabolism, Complex Number 101, Complex Number 189,probably transcription/DNA maintanance/chromatin structure, Complex Number 208,probably transcription/DNA m…	1	1					[nucleolar part, 90S preribosome, UTP-C complex, preribosome]	1	-13.4593	0.0410349
YIL035C	YMR179W	1	0	0	1	0		0	0						0	2.7255	-0.101814
YOR061W	YMR179W	1	0	0	2	5		0	0						0	3.28863	-0.0930904
YIL035C	YDR207C	1	0	0	1	0	[Complex Number 208,probably transcription/DNA maintanance/chromatin structure]	0	0						0	2.54464	0.115042
YOR061W	YDR207C	1	0	0	2	1	[Complex Number 208,probably transcription/DNA maintanance/chromatin structure]	0	0						0	3.03334	-0.0806001
YER164W	YGL136C	-1	0	1	0	0		0	0						0	-7.64403	-0.0412307
YER164W	YGR162W	-1	0	1	0	0		0	0						0	-6.25558	-0.00764706
YGL136C	YGR162W	1	0	1	0	0		0	0						0	2.70142	0.228573
YIR023W	YPR135W	1	0	0	0	1		0	0						0	2.68526	-0.00528621
YIR023W	YJL115W	1	0	0	0	1		0	0						0	2.69159	-0.098828
YPR135W	YJL115W	1	0	1	1	3		0	0		[resistance to chemicals: decreased hygromycin B (50 ug/ml), resistance to chemicals: decreased cycloheximide (0.18 ug/ml), resistance to chemicals: decreased methyl methanesulfonate (0.035%), resistance to chemicals: decreased hydroxyurea (100 mM), resistance to chemicals: decreased cisplatin (250 ug/ml), transposable element transposition: increased, resistance to chemicals: decreased hydroxyur…				0	3.10948	0.338983
YGL020C	YBR135W	-1	4	1	1	0		0	0						0	-9.25214	0.238472
YGL020C	YDR147W	1	0	0	1	0		0	0						0	2.81039	0.0384014
YBR135W	YDR147W	1	0	0	1	0		0	0						0	2.9168	0.0570808
YMR048W	YMR167W	-1	0	1	0	0		0	0						0	-9.73189	0.1197
YMR048W	YOR026W	-1	4	2	0	0		0	0						0	-6.88866	0.180017
YMR167W	YOR026W	1	0	1	2	0		0	0						0	2.63992	0.0030493
YOR026W	YML094W	-1	11	7	8	0		0	0						0	-6.98444	0.312784
YML094W	YMR167W	1	0	0	1	1		0	0						0	2.69878	0.0383266
YOR026W	YLR200W	-1	15	7	11	0		0	0						0	-6.79984	0.389211
YLR200W	YMR167W	1	0	0	1	1		0	0						0	2.75852	-0.0125278
YML094W	YLR200W	1	0	19	1	38	[Complex Number 7, probably cell cycle, Gim complexes]	1	0				[unfolded protein binding]	[cytosolic part, prefoldin complex]	0	4.2592	0.676038
YHR030C	YNL298W	-1	4	0	1	0		0	1		[resistance to chemicals: decreased rapamycin, resistance to chemicals: decreased Calcofluor White, resistance to chemicals: decreased farnesol (1-5 microMolar), resistance to chemicals: decreased 2-phenyl-3-nitroso-imidazo[1,2-a]pyrimidine (9 uM), resistance to chemicals: decreased amiodarone (10 micromolar), resistance to chemicals: normal wortmannin]				0	-6.67829	0.380668
YHR030C	YOR233W	1	0	0	2	0		0	0						0	2.58976	-0.0507286
YNL298W	YOR233W	1	0	0	1	0		0	0						0	4.90894	-0.0433419
YOR233W	YDR162C	-1	0	0	1	0		0	0						0	-6.36686	0.0310819
YDR162C	YHR030C	1	0	3	1	1		0	0		[resistance to chemicals: decreased rapamycin (0.1 ug/ml), resistance to chemicals: decreased cycloheximide (0.18 ug/ml), hyperosmotic stress resistance: decreased sodium chloride (1 M), resistance to chemicals: decreased caffeine (2 mg/ml), resistance to chemicals: decreased Calcofluor White, resistance to chemicals: decreased rapamycin, resistance to chemicals: decreased amiodarone (10 micromol…	[response to abiotic stimulus, response to heat, response to temperature stimulus]			0	3.4871	0.308907
YJR074W	YGL238W	-1	1	1	0	0		0	0						0	-10.4171	0.134177
YJR074W	YLR335W	-1	4	0	0	0		0	0						0	-6.56708	0.390434
YGL238W	YLR335W	-1	1	0	0	0		0	1						0	-6.4812	0.269466
YGL238W	YNL147W	-1	0	1	1	0		0	0						0	-6.10527	-0.012516
YJR074W	YNL147W	1	0	5	2	1		0	0						0	3.85269	0.1159
YGL238W	YOR001W	1	0	0	2	0		0	0						0	3.32488	-0.0874308
YNL147W	YOR001W	1	0	3	6	3		0	0						0	4.0367	0.101801
YOL072W	YOR001W	-1	3	4	1	0		0	0						0	-6.42336	0.252488
YOL072W	YGL238W	1	0	0	1	0		0	0						0	3.26371	-0.102169
YNL330C	YMR029C	1	0	0	0	1		0	0						0	2.66397	0.0338019
YNL330C	YOL004W	1	0	19	0	17	[Complex Number 10, probably cell cycle, Complex Number 415, Sin3 complex, HDB complex, Complex Number 208,probably transcription/DNA maintanance/chromatin structure]	1	0					[nuclear chromatin, chromatin]	0	4.03556	0.7439
YMR029C	YOL004W	1	0	0	0	1		0	0						0	4.15159	-0.0433542
YCR033W	YKR029C	1	0	14	0	7	[Complex Number 101,probably protein synthesis turnover, Complex Number 170,probably signalling]	1	0		[resistance to chemicals: decreased tunicamycin (0.2 ug/ml), resistance to chemicals: decreased L-1,4-dithiothreitol (32 mM)]	[negative regulation of meiosis, regulation of cell cycle process, regulation of meiosis, regulation of cell cycle, negative regulation of cell cycle process, regulation of meiotic cell cycle]		[nuclear chromatin, chromatin, Rpd3L-Expanded complex]	0	2.815	0.710937
YCR033W	YGL197W	1	0	0	0	2		0	0						0	3.04307	-0.0586785
YKR029C	YGL197W	1	0	0	0	3		0	0						0	3.83053	-0.0392311
YPL042C	YGL197W	1	0	0	0	2		0	0						0	2.5395	0.105881
YPL042C	YCR033W	1	0	0	2	4		0	0						0	2.62983	-0.0318843
YPL042C	YKR029C	1	0	0	5	2		0	0						0	2.87439	-0.00430362
YLR052W	YKR029C	1	0	0	2	2		0	0					[nuclear chromatin, chromatin]	0	2.63536	0.120644
YLR052W	YGL197W	1	0	0	0	2		0	0						0	3.43715	0.0870952
YPL181W	YGL197W	1	0	0	0	1		0	0						0	2.62891	-0.074709
YPL181W	YLR052W	1	0	1	1	1		0	0					[nuclear chromatin, chromatin]	0	2.95605	0.0404846
YLR087C	YDL074C	-1	9	6	1	0		0	0		[resistance to chemicals: decreased hygromycin B (50 ug/ml), resistance to chemicals: decreased Calcofluor White, chemical compound accumulation: increased glycogen, resistance to chemicals: decreased cycloheximide (0.18 ug/ml), resistance to chemicals: decreased mycophenolic acid (30-100 micrograms/ml)]				0	-10.0588	0.268344
YLR087C	YPL235W	1	0	0	3	0		0	0						0	2.55063	0.0460663
YDL074C	YPL235W	1	0	0	1	0		0	0						0	2.98066	-0.0333178
YLR015W	YLR087C	-1	5	3	2	0		0	0						0	-11.8181	0.210726
YLR015W	YPL235W	1	0	0	1	0		0	0						0	2.53258	-0.167715
YLR087C	YCR065W	-1	5	2	1	0		0	0						0	-6.2771	0.180549
YCR065W	YPL235W	1	0	0	1	0		0	0						0	3.12801	-0.00339228
YCL059C	YPR057W	1	0	0	4	4		0	0						0	3.14718	-0.052946
YMR179W	YBR010W	-1	0	1	0	0		0	0			[regulation of transposition, RNA-mediated, negative regulation of transposition, negative regulation of transposition, RNA-mediated, regulation of transposition]			0	-6.2432	0.191932
YMR179W	YDR225W	-1	0	1	4	0		0	0						0	-6.2324	0.198777
YBR010W	YDR225W	1	0	1	1	0	[Complex Number 56, Nucleosomal protein complex]	1	0						0	3.33235	0.155239
YDR225W	YER155C	1	0	0	2	1		0	0						0	3.05661	-0.00917429
YMR179W	YER155C	1	0	0	5	2		0	0						0	3.65483	0.0958596
YDR225W	YER111C	1	0	2	3	0		0	0						0	4.84961	0.016364
YMR179W	YER111C	1	0	4	12	2		0	0						0	5.13423	0.0411225
YMR179W	YCR077C	1	0	1	2	10		0	0		[resistance to chemicals: decreased hygromycin B (50 ug/ml), resistance to chemicals: decreased oleate (0.1%)]				0	3.25103	0.169729
YDR225W	YCR077C	1	0	0	2	1	[Complex Number 147,probably RNA metabolism]	0	0						0	3.92731	0.159912
YDR225W	YJL124C	1	0	0	2	2	[Complex Number 147,probably RNA metabolism]	0	0						0	3.0604	0.157455
YMR179W	YJL124C	1	0	2	4	7		0	0						0	5.16215	0.161952
YNL031C	YBR010W	-1	1	0	1	0	[Nucleosomal protein complex]	1	0						1	-11.518	0.467572
YNL031C	YDR225W	1	0	0	1	0	[Nucleosomal protein complex]	1	0						0	3.12655	0.0696511
YER155C	YER111C	-1	7	3	3	0		0	1		[resistance to chemicals: decreased ethanol (6% ethanol), resistance to chemicals: decreased hydroxyurea]				0	-8.88054	0.447746
YER155C	YJL124C	1	0	2	5	2		0	0						0	4.05889	0.0797992
YPL254W	YDR225W	-1	0	2	0	0		0	0						0	-11.6351	0.082386
YPL254W	YER111C	-1	8	2	1	0		0	0						0	-6.05038	0.254045
YMR198W	YDR225W	-1	0	2	0	0		0	0						0	-9.78268	-0.0070657
YMR198W	YER111C	-1	14	4	0	0		0	0		[resistance to chemicals: decreased hydroxyurea, resistance to chemicals: decreased staurosporine]				0	-6.81678	0.262299
YPL055C	YER111C	-1	17	6	3	0		0	1		[resistance to chemicals: decreased Calcofluor White, chitin deposition: normal, resistance to chemicals: decreased cycloheximide (0.18 ug/ml), resistance to chemicals: decreased hydroxyurea]				0	-12.5143	0.414728
YPL055C	YDR225W	1	0	0	1	0		0	0						0	2.67819	0.0848345
YPL254W	YER177W	-1	3	4	0	0		0	0						0	-7.95872	0.0139646
YDR225W	YER177W	1	0	1	0	0		0	0						0	2.78763	0.0975796
YMR198W	YJR043C	-1	9	7	1	0		0	0		[resistance to chemicals: decreased methyl methanesulfonate (0.035%), resistance to chemicals: decreased hydroxyurea (100 mM), resistance to chemicals: decreased hydroxyurea]				0	-7.94168	0.261181
YDR225W	YJR043C	1	0	1	0	0		0	0						0	3.29461	0.0391107
YBR278W	YCR077C	-1	0	2	1	0		0	0						0	-6.18932	0.0990725
YBR278W	YDR225W	1	0	0	2	0		0	0			[negative regulation of cellular biosynthetic process, negative regulation of nucleobase, nucleoside, nucleotide and nucleic acid metabolic process, negative regulation of biosynthetic process, negative regulation of macromolecule biosynthetic process, negative regulation of cellular metabolic process, negative regulation of transcription, negative regulation of gene expression, negative regulati…			0	2.92731	0.0204298
YBR278W	YJL124C	-1	0	1	1	0		0	0						0	-6.36485	0.113314
YJL124C	YCR077C	1	0	36	0	15	[Complex Number 14, U6-specific snRNP core (14), Complex Number 214, Complex Number 215, Complex Number 138,probably RNA metabolism, Complex Number 163, Complex Number 147,probably RNA metabolism]	1	0		[chemical compound accumulation: increased glycogen, resistance to chemicals: decreased rapamycin (0.1 ug/ml), chemical compound accumulation: increased trehalose, resistance to chemicals: decreased cycloheximide (0.18 ug/ml), resistance to chemicals: decreased caffeine (2 mg/ml), apoptosis: increased, resistance to chemicals: decreased hydroxyurea (11.4 mg/ml), chemical compound accumulation: in…				0	4.28346	0.799325
YEL031W	YMR183C	1	0	0	2	0		0	0						0	2.6742	-0.0940984
YBR171W	YMR183C	1	0	0	1	0		0	0						0	3.31244	-0.0910417
YEL031W	YGL084C	-1	9	2	3	0		0	0						0	-8.29194	0.377859
YGL084C	YMR183C	1	0	0	1	0		0	0						0	2.82511	-0.226068
YDR443C	YDR146C	1	0	0	1	2		0	0						0	2.70506	0.0148048
YDR443C	YPL150W	1	0	0	0	1		0	0						0	2.83225	0.0584844
YDR146C	YPL150W	1	0	0	0	2		0	0						0	2.8645	0.129245
YDR146C	YNL025C	1	0	0	0	3		0	0						0	3.08338	0.00152599
YPL150W	YNL025C	1	0	0	0	1		0	0						0	3.35104	-0.0128308
YAR018C	YDR146C	1	0	0	0	1		0	0						0	2.56608	-0.0151252
YAR018C	YJL183W	1	0	1	0	1		0	0						0	2.82648	0.130185
YDR146C	YJL183W	1	0	2	0	3		0	0						0	4.15003	0.0898425
YHR030C	YDR146C	-1	0	1	0	0		0	0						0	-14.4615	-0.0261384
YHR030C	YER075C	-1	0	2	0	0		1	0						0	-6.953	-0.111574
YDR146C	YER075C	1	0	2	0	0		0	0						0	3.00811	0.151874
YJL095W	YJL183W	-1	4	2	0	0		0	0		[resistance to chemicals: decreased Calcofluor White, metal resistance: decreased aluminium (0.6 mM)]				0	-10.3538	0.324004
YJL095W	YDR146C	-1	0	2	0	0		0	0						0	-6.88298	-0.0458975
YJL095W	YER075C	-1	0	4	0	0		0	0						0	-8.29243	-0.127443
YCL032W	YJL183W	-1	1	3	1	0		0	0						0	-7.56263	0.0281979
YCL032W	YDR146C	-1	1	1	0	0		0	0						0	-6.58604	0.146179
YDL013W	YJL183W	1	0	0	4	5		0	0						0	3.02529	-0.0174318
YDL013W	YDR146C	1	0	0	0	3		0	0						0	3.73783	0.0280942
YER116C	YJL183W	1	0	1	3	4		0	0						0	2.62907	0.0215631
YER116C	YDR146C	1	0	0	0	3		0	0						0	2.65686	0.096748
YPL086C	YDR146C	-1	1	0	0	0		0	0						0	-9.48208	0.101522
YPL086C	YCL032W	-1	2	0	3	0		0	0						0	-8.87211	0.25439
YDR146C	YPL042C	1	0	0	1	1		0	0						0	2.53216	0.0284487
YPL042C	YDR443C	1	0	5	0	17	[Srb10p complex, Complex Number 209,probably transcription/DNA maintanance/chromatin structure]	1	0		[telomere length: increased, RNA accumulation: increased, resistance to chemicals: decreased 5-fluorouracil (15 ug/ml)]	[nuclear-transcribed mRNA catabolic process, non-stop decay, RNA catabolic process, mRNA metabolic process, nuclear-transcribed mRNA catabolic process, mRNA catabolic process]			0	4.41955	0.611279
YDR443C	YJL124C	-1	2	7	3	0		0	0						0	-9.8614	0.131305
YJL124C	YDR146C	1	0	0	2	0		0	0						0	2.7282	-0.0405448
YPL042C	YJL124C	-1	5	9	5	0		0	0						0	-6.57199	0.00430796
YNL025C	YDL013W	1	0	1	3	6		0	0						0	3.09033	0.154472
YER116C	YNL025C	1	0	3	1	3		0	0						0	3.07362	0.156921
YER116C	YDL013W	1	0	16	0	17		1	0		[resistance to chemicals: decreased hygromycin B (50 ug/ml), protein/peptide accumulation: increased, resistance to chemicals: decreased hydroxyurea (0.1 M), chromosome/plasmid maintenance: abnormal, resistance to chemicals: decreased canavanine (2.5 ug/ml), resistance to chemicals: decreased hydroxyurea]	[protein sumoylation, protein modification by small protein conjugation]			0	5.26557	0.769845
YMR112C	YPL024W	-1	2	1	2	0		0	0						0	-6.22065	0.120354
YMR112C	YDR451C	1	0	0	1	0		0	0						0	2.59153	-0.187827
YPL024W	YDR451C	1	0	0	1	0		0	0						0	3.35944	-0.0217469
YBR212W	YPL213W	1	0	1	0	1		0	0						0	3.10437	0.175573
YBR212W	YBL072C	1	0	0	0	1		0	0						0	3.64497	0.0985601
YPL213W	YBL072C	1	0	1	0	2		0	0		[resistance to chemicals: decreased caffeine (2 mg/ml), resistance to chemicals: decreased oleate (0.1%)]				0	3.69914	0.151677
YOL012C	YBR212W	-1	0	4	0	0		0	0						0	-9.47268	-0.000459393
YOL012C	YPL213W	-1	5	1	0	0		0	0		[resistance to chemicals: decreased caffeine (2 mg/ml), resistance to chemicals: decreased oleate (0.1%)]				0	-7.24107	0.318201
YLR039C	YOR123C	-1	4	9	5	0		0	0						0	-7.1922	0.118493
YLR039C	YBR212W	1	0	0	1	0		0	0						0	2.50639	0.0649346
YOR123C	YBR212W	1	0	1	1	0		0	0						0	3.4692	0.128246
YOL012C	YBR103W	-1	6	11	0	0		0	1						0	-10.1045	0.234403
YBR103W	YBR212W	1	0	1	0	0		0	0						0	2.69143	0.368671
YOL012C	YOR123C	-1	11	11	2	0		0	1		[resistance to chemicals: decreased calcium dichloride (0.7 M), resistance to chemicals: decreased mycophenolic acid (30-100 micrograms/ml)]				0	-7.24255	0.24574
YOL012C	YBR175W	-1	1	11	0	0		0	1						0	-6.62467	0.0940378
YBR212W	YBR175W	1	0	1	0	0		0	0						0	2.52919	0.21208
YNL194C	YLR039C	1	0	0	0	1		0	0						0	2.88921	0.00295376
YNL194C	YDR137W	1	0	0	0	1		0	0						0	3.52016	-0.0187607
YPR057W	YDL051W	-1	2	1	0	0		0	0						0	-15.4734	0.14476
YPR057W	YFR001W	-1	2	0	0	0		0	0						0	-13.9681	0.223702
YDL051W	YFR001W	-1	2	0	0	0	[Complex Number 149,probably RNA metabolism]	0	0						0	-12.3761	0.643266
YFR001W	YNL147W	-1	2	0	0	0		0	0						0	-10.2281	0.253937
YPR057W	YNL147W	-1	8	0	7	0	[Complex Number 147,probably RNA metabolism]	0	0			[RNA splicing]		[small nuclear ribonucleoprotein complex]	0	-7.90056	0.404195
YDL112W	YPR057W	1	0	0	0	1		0	0						0	2.67332	-0.0520713
YDL112W	YCR077C	1	0	0	0	1		0	0						0	2.69164	-0.131056
YPR057W	YCR077C	1	0	6	4	4	[Complex Number 147,probably RNA metabolism]	0	0						0	3.28258	0.126701
YPR057W	YGL174W	-1	7	2	7	0		0	0			[RNA splicing]			0	-7.55358	0.488224
YPR057W	YDL014W	1	0	0	2	7		0	0						0	2.64502	-0.0691112
YGL174W	YDL014W	1	0	0	1	3		0	0						0	3.23364	0.07094
YDL014W	YDR439W	1	0	0	0	9		1	0						0	2.85396	0.192051
YPR057W	YDR439W	1	0	0	10	10		0	0						0	4.0418	-0.0605701
YPR057W	YHR081W	1	0	0	5	5		0	0						0	2.58451	-0.0945291
YHR081W	YDL014W	1	0	0	0	4		0	0						0	3.28031	0.125527
YDL014W	YHR077C	1	0	0	0	2		0	0						0	3.45128	0.0687911
YPR057W	YHR077C	1	0	0	0	5		0	0						0	3.73623	0.0459223
YPR057W	YGR072W	1	0	0	1	6		0	0						0	3.01893	-0.0242942
YDL014W	YGR072W	1	0	0	1	2		0	0						0	4.72179	0.00307881
YPR057W	YMR080C	1	0	0	0	5		0	0						0	3.51796	0.0318414
YGL105W	YPR057W	1	0	2	8	7		0	0						0	4.2997	-0.00801884
YPR057W	YGL127C	-1	4	2	4	0		0	0						0	-8.15091	0.269159
YGL127C	YDL014W	1	0	0	1	1		0	0						0	3.6554	-0.0982431
YPR057W	YLR192C	1	0	0	1	9		0	0						0	2.69878	0.120816
YDL014W	YLR192C	1	0	0	0	3		0	0						0	3.56956	-0.00961235
YGL174W	YCL059C	1	0	0	2	2		0	0						0	3.82784	-0.0437758
YIR005W	YPR057W	-1	8	5	7	0		0	0			[RNA splicing]			0	-15.8068	0.48135
YIR005W	YCL059C	1	0	0	2	2		0	0						0	2.96702	-0.0833333
YPR057W	YGL029W	1	0	0	0	4		0	0						0	2.50883	-0.00365054
YGL029W	YCL059C	1	0	0	0	1		0	0					[preribosome]	0	3.48859	0.182209
YNR004W	YPR057W	-1	1	0	2	0		0	0						0	-9.9821	0.3946
YNR004W	YCL059C	1	0	0	1	0		0	0						0	2.69994	-0.127682
YGR072W	YCL059C	1	0	0	0	1		0	0						0	3.16512	-0.0242194
YNL147W	YCL059C	1	0	0	3	5		0	0						0	2.64	-0.0802163
YOR295W	YDR439W	1	0	0	0	5		0	0						0	2.54242	0.189887
YOR295W	YPR057W	1	0	0	0	4		0	0						0	2.56876	0.0322684
YOR295W	YDR172W	1	0	0	0	3		0	0						0	3.14659	0.205589
YOR295W	YGL105W	1	0	0	0	1		0	0						0	4.01682	0.02693
YOR295W	YDR363W-A	1	0	0	0	2		0	0						0	3.04164	0.14117
YPR057W	YDR363W-A	1	0	3	4	3		0	0						0	3.83988	0.121995
YLR069C	YPR057W	1	0	0	1	4		0	0						0	2.74468	-0.00827666
YLR069C	YDR172W	1	0	0	1	3		0	0			[translation]	[purine ribonucleotide binding, ribonucleotide binding, guanyl nucleotide binding, GTP binding, nucleotide binding, guanyl ribonucleotide binding, purine nucleotide binding]		0	3.5205	0.0738458
YNL110C	YLR069C	1	0	0	1	2		0	0						0	2.58798	0.0917051
YNL110C	YPR057W	1	0	0	4	7		0	0						0	2.6273	-0.163916
YLR069C	YGL105W	1	0	0	1	2		0	0						0	5.20726	0.00568524
YLR069C	YJL124C	1	0	0	3	2		0	0						0	3.02337	-0.000892927
YPR057W	YJL124C	1	0	5	6	2	[Complex Number 147,probably RNA metabolism]	0	0			[RNA splicing]		[small nuclear ribonucleoprotein complex]	0	3.66397	0.115568
YNL147W	YLR069C	1	0	0	1	2		0	0						0	3.29318	-0.0215984
YOR308C	YPR057W	-1	10	1	2	0	[Complex Number 147,probably RNA metabolism, Complex Number 146,probably RNA metabolism, Complex Number 145,probably RNA metabolism]	0	0					[small nuclear ribonucleoprotein complex]	0	-20.1251	0.552694
YOR308C	YGL174W	-1	9	1	2	0		0	0						0	-10.333	0.439941
YOR308C	YIR005W	-1	9	2	2	0		0	0				[RNA splicing factor activity, transesterification mechanism]		0	-11.5874	0.518954
YOR308C	YPL213W	-1	4	0	0	0	[Complex Number 147,probably RNA metabolism, Complex Number 146,probably RNA metabolism, Complex Number 145,probably RNA metabolism]	1	0				[RNA splicing factor activity, transesterification mechanism]		0	-11.0555	0.454698
YPR057W	YPL213W	-1	3	1	2	0	[Complex Number 147,probably RNA metabolism, Complex Number 146,probably RNA metabolism, Complex Number 145,probably RNA metabolism]	0	0			[RNA splicing]			0	-10.0524	0.452029
YOR308C	YDR439W	1	0	0	4	1		0	0						0	3.03997	-0.0288662
YPR057W	YBR119W	-1	5	0	0	0	[Complex Number 147,probably RNA metabolism, Complex Number 146,probably RNA metabolism, Complex Number 145,probably RNA metabolism, Complex Number 139,probably RNA metabolism]	1	0			[RNA splicing]			0	-8.63317	0.41332
YOR308C	YBR119W	-1	3	0	0	0	[Complex Number 147,probably RNA metabolism, Complex Number 146,probably RNA metabolism, Complex Number 145,probably RNA metabolism]	0	0						0	-7.78075	0.251247
YOR308C	YNL110C	1	0	0	3	1		0	0						0	3.7883	-0.16229
YPR057W	YHR156C	-1	1	2	0	0	[Complex Number 147,probably RNA metabolism]	0	0					[small nuclear ribonucleoprotein complex]	0	-7.25094	0.125438
YOR308C	YHR156C	-1	1	0	0	0	[Complex Number 147,probably RNA metabolism]	0	0					[small nuclear ribonucleoprotein complex, U4/U6 x U5 tri-snRNP complex]	0	-6.28103	0.328422
YOR308C	YNL147W	-1	10	1	0	0	[Complex Number 147,probably RNA metabolism, Complex Number 138,probably RNA metabolism]	1	0				[RNA splicing factor activity, transesterification mechanism]	[small nuclear ribonucleoprotein complex, U4/U6 x U5 tri-snRNP complex]	0	-11.4195	0.311999
YOR308C	YLR418C	-1	10	1	0	0		0	0						0	-7.63897	0.264271
YPR057W	YLR418C	1	0	7	1	0		0	0						0	4.36214	0.28907
YOR308C	YDR334W	-1	10	6	0	0		0	0						0	-8.81783	0.254795
YPR057W	YDR334W	-1	8	4	0	0		0	0						0	-7.82684	0.212059
YPR057W	YOL012C	-1	9	6	1	0		0	0						0	-13.3964	0.226222
YOR308C	YOL012C	-1	12	7	0	0		0	1						0	-8.23508	0.266307
YOR308C	YHR086W	-1	4	0	0	0	[Complex Number 146,probably RNA metabolism]	0	0						0	-8.56641	0.492455
YPR057W	YHR086W	-1	5	0	1	0	[Complex Number 146,probably RNA metabolism, Complex Number 139,probably RNA metabolism]	0	0						0	-6.6639	0.476521
YPR057W	YPL178W	-1	9	2	3	0	[Complex Number 146,probably RNA metabolism, mRNA splicing, Complex Number 139,probably RNA metabolism]	0	0						0	-12.4265	0.497513
YOR308C	YPL178W	-1	8	0	1	0	[Complex Number 146,probably RNA metabolism]	0	0						0	-10.2118	0.644412
YIR005W	YGL174W	1	0	18	0	9	[Complex Number 143]	1	0		[cell shape: abnormal, budding pattern: abnormal]	[RNA splicing]		[RES complex]	0	3.99606	0.741246
YKL074C	YPR057W	-1	9	1	3	0	[mRNA splicing]	0	0						0	-19.6975	0.472795
YKL074C	YGL174W	-1	5	1	4	0		0	0						0	-9.04185	0.428307
YPL157W	YPR057W	-1	9	3	7	0		0	0						0	-17.4148	0.500341
YPL157W	YGL174W	-1	5	1	7	0		0	0						0	-10.6577	0.407561
YGL174W	YDR439W	1	0	0	7	6		0	0						0	2.99546	0.0715809
YGL174W	YDR172W	1	0	0	4	5		0	0						0	5.41851	0.117059
YGL174W	YHR081W	1	0	0	6	8		0	0						0	2.68447	0.0689565
YGL174W	YNL110C	1	0	0	3	4		0	0						0	2.87671	-0.0824753
YGL174W	YGL105W	1	0	0	4	4		0	0						0	2.66427	0.0429453
YNL147W	YGL174W	-1	6	5	5	0		0	0			[RNA splicing]			0	-10.296	0.290856
YGL174W	YLR418C	-1	6	3	0	0		0	0						0	-8.33977	0.231111
YDR334W	YGL174W	-1	10	5	1	0		0	0						0	-6.05402	0.203667
YOL012C	YGL174W	-1	10	4	1	0		0	0						0	-6.45314	0.21248
YPL178W	YGL174W	-1	7	1	3	0		0	0						0	-10.1971	0.544479
YKL074C	YIR005W	-1	5	1	4	0		1	0				[RNA splicing factor activity, transesterification mechanism]		0	-6.93783	0.434755
YPL157W	YIR005W	-1	8	1	6	0		0	0						0	-7.51942	0.499927
YPR057W	YHR066W	1	0	0	3	2		0	0						0	2.75094	-0.0356905
YIR005W	YHR066W	1	0	0	4	2		0	0						0	3.35457	-0.0341948
YIR005W	YDR439W	1	0	3	8	5		0	0						0	5.30814	0.109569
YIR005W	YDR172W	1	0	2	4	5		0	0						0	5.99099	0.121924
YIR005W	YER025W	1	0	0	1	2		0	0						0	3.0255	0.0345225
YIR005W	YPR101W	-1	4	8	1	0		0	0			[RNA splicing]	[RNA splicing factor activity, transesterification mechanism]		0	-9.86034	0.134953
YPR057W	YPR101W	1	0	5	6	1	[Complex Number 147,probably RNA metabolism, Complex Number 146,probably RNA metabolism, Complex Number 145,probably RNA metabolism]	0	0			[RNA splicing]			0	2.85388	0.176035
YIR005W	YNL110C	1	0	0	3	6		0	0						0	3.15991	-0.0394003
YIR005W	YGL105W	1	0	3	4	5		0	0						0	2.912	0.0719631
YIR005W	YCR077C	-1	4	10	2	0		0	0						0	-6.93656	0.0364359
YIR005W	YJL124C	-1	6	9	0	0		0	0		[cell shape: abnormal, budding pattern: abnormal]	[RNA splicing]	[RNA splicing factor activity, transesterification mechanism]		0	-6.0067	0.0592483
YIR005W	YNL147W	-1	7	3	3	0		0	0			[RNA splicing]	[RNA splicing factor activity, transesterification mechanism]		0	-6.80427	0.247885
YIR005W	YLR418C	-1	4	3	0	0		0	0						0	-11.2498	0.1405
YIR005W	YDR334W	-1	6	4	1	0		0	0						0	-7.97285	0.14479
YIR005W	YOL012C	-1	11	4	1	0		0	0						0	-10.8854	0.180666
YIR005W	YDR482C	-1	4	0	0	0		0	0			[RNA splicing]			0	-10.8973	0.441495
YPR057W	YDR482C	-1	3	0	0	0		0	0			[RNA splicing]			0	-7.87744	0.457567
YIR005W	YPL178W	-1	10	1	1	0		0	0						0	-10.9886	0.553451
YKL074C	YPL213W	-1	3	1	2	0		0	0				[RNA splicing factor activity, transesterification mechanism]		0	-6.39623	0.401544
YPL213W	YDR172W	1	0	0	2	1		0	0						0	5.03158	-0.0153229
YPL213W	YGL105W	1	0	0	2	1		0	0						0	2.85083	-0.140667
YPL213W	YLR418C	-1	3	1	1	0		0	0		[resistance to chemicals: decreased hygromycin B (50 ug/ml), resistance to chemicals: decreased caffeine (2 mg/ml), resistance to chemicals: decreased cycloheximide (0.18 ug/ml)]				0	-9.09281	0.128957
YKL074C	YPL157W	-1	10	0	3	0		0	0						0	-13.7676	0.719189
YKL074C	YNR004W	-1	1	0	1	0		0	0						0	-9.95418	0.50011
YKL074C	YDR439W	1	0	1	7	1		0	0						0	2.57764	-0.106898
YKL074C	YDR172W	1	0	1	9	2		0	0						0	5.415	-0.129245
YKL074C	YBR119W	-1	4	0	0	0		0	0						0	-9.65019	0.418794
YKL074C	YGL105W	1	0	1	5	1		0	0						0	6.03823	-0.0332142
YKL074C	YJL124C	-1	4	4	0	0		0	0		[chemical compound accumulation: increased glycogen, resistance to chemicals: decreased hydroxyurea]		[RNA splicing factor activity, transesterification mechanism]		0	-6.10798	0.171256
YKL074C	YGL127C	-1	3	0	2	0		0	0						0	-9.47559	0.240796
YKL074C	YHR086W	-1	5	0	1	0		0	0						0	-11.2578	0.553459
YKL074C	YPL178W	-1	7	0	1	0	[mRNA splicing]	0	1		[chemical compound accumulation: increased glycogen, resistance to chemicals: decreased hydroxyurea]				0	-8.78189	0.638665
YPL157W	YHR066W	1	0	0	3	2		0	0						0	3.19536	-0.0671017
YPR057W	YOL041C	1	0	0	1	5		0	0						0	2.5894	-0.0219024
YPL157W	YOL041C	1	0	0	1	6		0	0						0	4.04757	0.0276099
YPL157W	YDR439W	1	0	3	5	7		0	0						0	4.45668	0.0926788
YPL157W	YDR172W	1	0	2	6	9		0	0						0	4.8253	-0.00525046
YPL157W	YPR101W	-1	4	4	0	0		0	0						0	-10.3909	0.144619
YPL157W	YHR081W	1	0	0	3	5		0	0						0	3.3037	-0.0126172
YPL157W	YBR119W	-1	3	0	0	0		0	0						0	-8.20475	0.331963
YPL157W	YNL110C	1	0	0	3	4		0	0						0	3.47156	-0.121895
YPL157W	YGL105W	1	0	3	4	5		0	0						0	3.00598	0.0755587
YPL157W	YCR077C	-1	4	4	1	0		0	0						0	-7.18322	0.0682059
YPL157W	YJL124C	-1	5	5	0	0		0	0						0	-8.52592	0.113186
YPL157W	YGL127C	-1	5	0	4	0		0	0						0	-7.98509	0.328237
YPL157W	YDR334W	-1	5	5	0	0		0	0						0	-6.57194	0.114259
YPL157W	YOL012C	-1	7	5	0	0		0	0						0	-8.46889	0.203757
YPL157W	YDR482C	-1	2	0	0	0		0	0						0	-8.32418	0.344015
YPL157W	YHR086W	-1	3	0	1	0		0	0						0	-10.9071	0.399587
YGL029W	YDR439W	1	0	0	0	4		0	0						0	3.06313	0.196931
YGL029W	YDR172W	1	0	0	0	5		0	0						0	3.1282	0.212238
YGL029W	YGL100W	1	0	0	1	1		0	0						0	3.43906	-0.0636574
YPR057W	YGL100W	1	0	0	3	1		0	0						0	3.91616	-0.00164428
YPR057W	YBR061C	1	0	0	0	1		0	0						0	2.75023	0.0354317
YNL110C	YBR061C	1	0	0	0	1		0	0						0	2.75746	0.0426938
YHR066W	YGL105W	1	0	0	2	5		0	0						0	3.61319	-0.0764238
YHR066W	YCR077C	1	0	0	7	4		0	0						0	5.11773	-0.0632016
YNL147W	YHR066W	1	0	0	5	3		0	0						0	2.89607	-0.0330148
YOL041C	YDR439W	1	0	0	1	7		0	0						0	4.25039	0.0179142
YOL041C	YDR172W	1	0	0	1	8		0	0						0	2.91152	0.128935
YOL041C	YER025W	1	0	0	1	4		0	0						0	3.77071	0.0125904
YOL041C	YGL105W	1	0	0	6	6		0	0						0	3.55434	-0.118142
YOL041C	YLR192C	1	0	0	2	7		0	0						0	5.16179	0.128077
YNR004W	YDR172W	1	0	0	2	0		0	0						0	3.80579	-0.126028
YDR439W	YDR172W	1	0	2	1	21		0	0						0	3.13313	0.291418
YPR101W	YDR439W	-1	3	5	2	0		0	0						0	-6.66028	0.195412
YHR081W	YDR439W	1	0	1	1	8		0	0						0	2.88924	0.0213769
YNL110C	YDR439W	1	0	0	1	11		0	0						0	4.28247	0.0543768
YHR077C	YDR439W	1	0	0	0	8		0	0						0	4.35175	0.0960748
YGR072W	YDR439W	1	0	0	0	8		0	0						0	3.67114	0.15083
YCR077C	YDR439W	-1	1	10	5	0		0	0						0	-10.9696	-0.00881209
YJL124C	YDR439W	-1	3	9	5	0		0	0						0	-14.0631	0.0825633
YGL127C	YDR439W	1	0	1	3	4		0	0						0	2.88602	0.173341
YLR192C	YDR439W	1	0	0	3	12		0	0						0	3.30246	0.140511
YDR395W	YPR057W	-1	1	0	1	0		0	0						0	-6.08284	0.0319356
YDR395W	YDR172W	1	0	0	1	0		0	0						0	4.90925	0.0584035
YPR101W	YDR172W	-1	1	7	3	0		0	0						0	-8.95299	-0.155679
YHR081W	YDR172W	1	0	0	2	9		0	0						0	3.3476	-0.0545794
YHR077C	YDR172W	1	0	0	0	3		1	0						0	5.59606	0.0155862
YGR072W	YDR172W	1	0	0	0	2		1	0						0	5.17753	0.026941
YMR080C	YDR172W	1	0	0	0	1		1	0						0	5.59164	-0.010474
YJL124C	YDR172W	-1	1	11	3	0		0	0						0	-7.05891	-0.114467
YDR363W-A	YDR172W	1	0	3	3	6		0	0						0	5.67727	0.157953
YIL040W	YDR172W	1	0	0	1	6		0	0						0	2.63176	0.0882917
YIL040W	YPR057W	1	0	3	2	2		0	0						0	2.63427	0.0492215
YGL127C	YDR172W	1	0	1	5	3		0	0						0	5.73185	0.0219529
YNR010W	YPR057W	-1	4	2	1	0		0	0						0	-7.53341	0.203865
YNR010W	YDR172W	1	0	2	5	0		0	0						0	3.68567	0.00800974
YHR086W	YDR172W	1	0	0	3	0		0	0						0	3.27393	-0.19604
YLR192C	YDR172W	1	0	0	1	9		0	0						0	5.72249	0.0638829
YER025W	YHR077C	1	0	0	0	2		0	0						0	3.85394	0.0117828
YGR072W	YER025W	1	0	0	0	1		0	0						0	3.04889	0.0533264
YER025W	YMR080C	1	0	0	0	1		0	0						0	3.59254	0.0361794
YGL127C	YER025W	1	0	0	2	1		0	0						0	2.56327	-0.0582849
YDL051W	YGL105W	-1	0	2	0	0		0	0						0	-6.89535	-0.117898
YDL051W	YNL147W	-1	2	0	0	0		0	1						0	-7.82455	0.140878
YPR101W	YGL100W	-1	1	0	1	0		0	0						0	-9.1226	0.124101
YNL147W	YGL100W	1	0	0	5	2		0	0						0	3.12548	-0.0134352
YDR363W-A	YGL100W	-1	1	0	2	0		0	0						0	-7.45163	0.172493
YNL147W	YDR395W	-1	1	0	0	0		0	0						0	-12.1818	0.0207893
YHR156C	YPR101W	-1	0	1	0	0	[Complex Number 147,probably RNA metabolism]	0	0						0	-6.04864	0.0988929
YPR101W	YGL105W	-1	1	4	3	0		0	0						0	-8.52057	-0.0419165
YPR101W	YJL124C	-1	16	0	1	0	[Complex Number 147,probably RNA metabolism]	0	0			[RNA splicing]	[RNA splicing factor activity, transesterification mechanism]		0	-11.0192	0.853669
YPR101W	YDR363W-A	-1	2	2	2	0		0	0						0	-11.1121	0.296095
YOL012C	YPR101W	-1	7	1	1	0		0	0						0	-8.05042	0.374676
YPL178W	YPR101W	-1	3	2	0	0	[Complex Number 146,probably RNA metabolism]	0	0		[chemical compound accumulation: increased glycogen, chemical compound accumulation: abnormal polyphosphate]				0	-10.6136	0.224118
YLR192C	YPR101W	1	0	0	7	1		0	0						0	2.7809	-0.155969
YPR057W	YML103C	-1	1	3	1	0		0	0						0	-7.35898	0.0224712
YML103C	YHR081W	1	0	0	5	0		0	0						0	2.69245	-0.0871106
YML103C	YGL105W	-1	0	2	1	0		0	0						0	-11.1863	-0.00655508
YNL147W	YML103C	-1	3	4	4	0		0	0						0	-7.45166	0.149859
YML103C	YDR363W-A	-1	1	1	0	0		0	0						0	-11.0696	0.268796
YML103C	YIL040W	-1	3	2	3	0		0	1					[nuclear envelope, nuclear membrane]	0	-9.47503	0.37002
YHR081W	YGL105W	1	0	0	2	6		0	0						0	2.96145	0.0157904
YNL147W	YHR081W	1	0	1	8	4		0	0						0	3.37482	-0.00137589
YHR081W	YIL040W	1	0	0	1	12		0	0						0	4.05626	0.0974709
YPL178W	YHR081W	1	0	0	2	1		0	0						0	2.90656	0.0178065
YBR119W	YHR086W	-1	5	0	0	0	[Complex Number 146,probably RNA metabolism, Complex Number 139,probably RNA metabolism]	1	0						0	-7.22282	0.598572
YPL178W	YBR119W	-1	4	0	0	0	[Complex Number 146,probably RNA metabolism, Complex Number 139,probably RNA metabolism]	1	1						0	-7.90892	0.379833
YNL110C	YHR077C	1	0	0	0	2		0	0						0	2.89353	-0.0333967
YNL110C	YGR072W	1	0	0	0	2		0	0						0	5.46714	-0.0156688
YNL110C	YMR080C	1	0	0	0	2		0	0						0	6.64015	-0.00567272
YNL110C	YLR192C	1	0	0	0	2		0	0						0	4.38788	0.0647436
YPL178W	YGR072W	1	0	0	1	1		0	0						0	3.26958	-0.0170679
YHR156C	YCR077C	-1	0	2	0	0	[Complex Number 147,probably RNA metabolism]	0	0						0	-6.24867	-0.0202002
YCR077C	YGL105W	-1	0	5	4	0		0	0						0	-8.72359	-0.0933619
YLR192C	YGL105W	1	0	0	2	7		0	0						0	2.75677	0.16044
YDL167C	YJL124C	-1	0	0	1	0		0	0						0	-6.04147	0.0435634
YDL167C	YPR057W	1	0	0	1	0		0	0						0	2.64305	-0.0190374
YNL147W	YCR077C	1	0	14	2	8	[Complex Number 147,probably RNA metabolism, Complex Number 163, Complex Number 138,probably RNA metabolism, Complex Number 215]	1	0		[resistance to chemicals: decreased caffeine (2 mg/ml), resistance to chemicals: decreased cadmium dichloride (50 uM)]				0	2.78759	0.377009
YCR077C	YDR363W-A	-1	4	6	8	0		0	0		[resistance to chemicals: decreased caffeine (2 mg/ml), resistance to chemicals: decreased rapamycin (0.1 ug/ml)]				0	-10.0117	0.236912
YGL127C	YCR077C	-1	11	9	0	0		0	0						0	-7.266	0.200172
YOL012C	YCR077C	-1	14	12	1	0		0	0		[resistance to chemicals: decreased caffeine (2 mg/ml), chemical compound accumulation: increased glycogen, resistance to chemicals: decreased hydroxyurea (11.4 mg/ml), resistance to chemicals: decreased oleate (0.1%)]				0	-6.55599	0.272896
YPL178W	YCR077C	-1	3	2	0	0		0	0		[resistance to chemicals: decreased caffeine (2 mg/ml), chemical compound accumulation: increased glycogen, resistance to chemicals: decreased hydroxyurea (11.4 mg/ml)]				0	-6.25727	0.167153
YLR192C	YCR077C	1	0	0	7	1		0	0						0	2.65528	-0.127622
YJL124C	YDR363W-A	-1	7	5	7	0		0	0		[resistance to chemicals: decreased caffeine (2 mg/ml), resistance to chemicals: decreased rapamycin (0.1 ug/ml)]				0	-12.476	0.263612
YNR010W	YJL124C	-1	13	7	1	0		0	0		[resistance to chemicals: decreased methyl methanesulfonate (0.035%), resistance to chemicals: decreased hydroxyurea]				0	-11.6913	0.254002
YOL012C	YJL124C	-1	17	8	1	0		0	0		[resistance to chemicals: decreased caffeine (2 mg/ml), chemical compound accumulation: increased glycogen, resistance to chemicals: decreased hydroxyurea (11.4 mg/ml), resistance to chemicals: decreased hydroxyurea]				0	-6.24167	0.328997
YNL147W	YIL040W	1	0	6	3	6		0	0						0	2.7728	0.145628
YOL012C	YNL147W	-1	11	11	0	0		0	0		[resistance to chemicals: decreased caffeine (2 mg/ml), resistance to chemicals: decreased calcium dichloride (0.7 M)]				0	-6.17837	0.194553
YGL127C	YDR363W-A	-1	3	6	6	0		0	0						0	-6.86734	0.249144
YDR334W	YDR363W-A	-1	6	16	0	0		0	0						0	-6.0603	0.108443
YLR192C	YDR363W-A	1	0	0	3	3		0	0						0	2.66006	-0.0157431
YIL040W	YLR418C	-1	7	2	2	0		0	0		[resistance to chemicals: decreased rapamycin, resistance to chemicals: decreased hydroxyurea]				0	-13.9617	0.306357
YNR010W	YLR418C	-1	16	4	2	0		0	0		[resistance to chemicals: decreased rapamycin, transposable element transposition: increased, resistance to chemicals: decreased hydroxyurea]				0	-11.3893	0.466552
YDR334W	YLR418C	-1	21	11	0	0		0	0		[resistance to chemicals: decreased rapamycin, resistance to chemicals: normal wortmannin]				0	-14.8154	0.395966
YOL012C	YLR418C	-1	20	9	1	0		0	1		[resistance to chemicals: decreased caffeine (2 mg/ml), resistance to chemicals: decreased calcium dichloride (0.7 M), resistance to chemicals: decreased hydroxyurea (11.4 mg/ml), resistance to chemicals: decreased hydroxyurea]				0	-7.52479	0.364138
YDR334W	YIL040W	-1	11	11	1	0		0	0						0	-8.3114	0.210925
YOL012C	YIL040W	-1	11	14	1	0		0	1						0	-9.34013	0.206331
YNL136W	YNR010W	-1	10	1	2	0		0	0						0	-13.6605	0.443107
YNL136W	YPR057W	-1	3	0	0	0		0	0						0	-9.5723	0.2254
YNL136W	YDR334W	-1	12	4	1	0		0	1						0	-12.982	0.368311
YOL012C	YNL136W	-1	11	5	0	0		0	1						0	-7.38147	0.334805
YOL012C	YNR010W	-1	17	7	1	0		0	0						0	-6.50312	0.436889
YOL012C	YDR334W	1	0	64	0	6		1	0						0	4.00811	0.821568
YPL178W	YDR334W	-1	5	2	0	0		0	0						0	-9.62348	0.277696
YOL012C	YPL178W	-1	7	2	0	0		0	1		[resistance to chemicals: decreased caffeine (2 mg/ml), chemical compound accumulation: increased glycogen, resistance to chemicals: decreased hydroxyurea (11.4 mg/ml), resistance to chemicals: decreased hydroxyurea]				0	-8.80731	0.343849
YOL012C	YLR192C	1	0	0	4	0		0	0						0	2.64123	-0.00794918
YPL178W	YDR482C	-1	2	0	0	0		0	0						0	-6.07487	0.421787
YPL178W	YHR086W	-1	4	0	0	0	[Complex Number 146,probably RNA metabolism, Complex Number 139,probably RNA metabolism]	1	1						0	-8.9555	0.476906
YGR130C	YLR039C	1	0	0	1	1		0	0						0	2.74341	-0.0720895
YGR130C	YDR137W	1	0	0	1	1		0	0						0	3.42374	-0.11549
YGL115W	YDR137W	-1	1	3	5	0		0	0						0	-13.2303	0.16803
YGL115W	YGR130C	1	0	0	2	0	[Complex Number 336]	0	0						0	2.61328	-0.1669
YGL115W	YLR039C	-1	0	5	8	0		0	0						0	-7.82587	0.16012
YFR019W	YOR141C	-1	0	0	3	0		0	0						0	-7.04762	0.138823
YFR019W	YNL085W	1	0	0	1	0		0	0						0	2.91615	-0.0863772
YOR141C	YNL085W	1	0	0	1	0		0	0						0	4.14206	-0.0932472
YHR200W	YOR073W	-1	5	1	4	0		0	0						0	-7.04173	0.354209
YHR200W	YMR100W	1	0	1	4	9		0	0						0	2.60808	0.0513915
YOR073W	YMR100W	1	0	1	2	3		0	0						0	3.5128	0.106503
YDR207C	YOR073W	-1	0	3	2	0		0	0						0	-11.5824	0.0421672
YDR207C	YMR100W	1	0	0	3	4		0	0						0	3.4125	-0.0448854
YGR270W	YMR100W	1	0	0	4	1		0	0						0	2.61662	-0.180596
YGR270W	YOR073W	1	0	0	5	1		0	0						0	2.88376	-0.0511479
YGR078C	YMR100W	1	0	0	0	9		0	0						0	3.02924	0.128581
YGR078C	YOR073W	1	0	1	5	4		0	0		[chromosome segregation: abnormal, resistance to chemicals: decreased oleate (0.1%), protein/peptide distribution: increased]				0	3.1171	-0.000305165
YOR073W	YEL003W	1	0	0	8	4		0	0						0	3.16062	-0.0846902
YEL003W	YMR100W	1	0	0	2	7		0	0						0	4.06524	0.100298
YGR135W	YOR073W	-1	2	2	3	0		0	0						0	-10.9284	0.427237
YGR135W	YMR100W	-1	0	2	9	0		0	0						0	-8.14896	0.0708117
YMR100W	YBR267W	1	0	0	1	4		0	0						0	3.11994	0.100786
YHR200W	YBR267W	1	0	0	5	7		0	0						0	4.05847	-0.0458845
YMR100W	YDR363W-A	1	0	0	1	9		0	0						0	2.77157	0.0802471
YDR363W-A	YBR267W	1	0	0	4	6		0	0						0	4.42853	-0.120357
YBR267W	YLR200W	1	0	0	5	16		0	0					[cytosolic part]	0	3.45491	0.0464377
YMR100W	YLR200W	1	0	0	1	10		0	0						0	4.3231	0.157091
YBR267W	YNL153C	1	0	0	6	17		0	0					[cytosolic part]	0	3.52419	0.0417086
YMR100W	YNL153C	1	0	0	1	11		0	0						0	4.74486	0.182886
YGR135W	YBR267W	1	0	0	3	5		0	0						0	2.79251	-0.00668918
YLR190W	YMR100W	-1	0	1	2	0		0	0						0	-7.24715	-0.0110728
YLR190W	YLR024C	-1	0	1	0	0		0	0						0	-7.05029	-0.0519315
YMR100W	YLR024C	1	0	1	0	5	[Complex Number 520, Complex Number 94]	1	0		[chemical compound accumulation: increased glycogen, resistance to chemicals: decreased oleate (0.1%)]				0	3.75963	0.403649
YMR100W	YNL025C	1	0	0	2	4		0	0						0	2.53295	-0.0113458
YLR190W	YNL025C	1	0	0	1	0		0	0						0	3.2308	0.0817391
YLR190W	YDR207C	1	0	0	1	0		0	0						0	3.47114	0.132826
YLR262C	YLR024C	1	0	1	0	3		0	0						0	2.76614	0.107895
YLR262C	YMR100W	1	0	0	1	7		0	0						0	3.4233	0.0181572
YLR024C	YNL312W	1	0	0	0	1		0	0						0	3.97948	0.11963
YMR100W	YNL312W	1	0	0	1	1		0	0						0	6.14896	-0.0247428
YMR100W	YJL179W	1	0	0	2	7		0	0						0	4.30027	0.110735
YLR024C	YJL179W	1	0	0	0	5		0	0						0	4.436	0.0733525
YLR024C	YLR200W	1	0	0	0	6		0	0						0	2.89082	0.177557
YLR024C	YNL153C	1	0	0	0	5		0	0						0	3.02025	0.157808
YMR100W	YLR039C	1	0	0	2	8		0	0						0	3.03884	0.0825523
YLR039C	YLR262C	1	0	25	0	36	[Complex Number 549]	1	0		[resistance to chemicals: decreased hygromycin B (50 ug/ml), protein/peptide modification: decreased monensin (50 uM), metal resistance: decreased aluminium (0.4 mM), resistance to chemicals: decreased monensin (50 uM)]	[retrograde transport, endosome to Golgi, endosome transport]			0	3.55412	0.836791
YNL025C	YLR039C	1	0	1	8	10		0	0						0	2.82026	-0.0538941
YDR363W-A	YLR039C	1	0	1	7	7		0	0						0	5.11933	0.0511332
YLR039C	YDR207C	-1	9	3	9	0		0	0						0	-6.14396	0.300436
YIL084C	YLR039C	1	0	7	6	3		0	0						0	2.56841	0.165331
YIL084C	YMR100W	1	0	0	2	3		0	0						0	2.75511	0.00818192
YMR100W	YFR019W	1	0	0	0	2		0	0						0	2.7406	0.0116613
YFR019W	YLR039C	1	0	1	3	2		0	0		[protein/peptide modification: decreased monensin (50 uM), resistance to chemicals: decreased monensin (50 uM)]				0	3.72469	0.0800933
YGR078C	YLR039C	1	0	6	6	5		0	0		[resistance to chemicals: decreased hygromycin B (50 ug/ml), resistance to chemicals: decreased ethanol (8%)]				0	3.62925	0.144641
YLR039C	YLR200W	1	0	5	6	9		0	0						0	3.02969	0.121855
YLR039C	YNL153C	1	0	6	9	8		0	0						0	4.18426	0.0628091
YGR135W	YLR039C	1	0	2	6	9		0	0						0	5.10668	0.0406385
YDR363W-A	YLR262C	1	0	4	10	9		0	0		[resistance to chemicals: decreased caffeine (2 mg/ml), resistance to chemicals: decreased rapamycin]				0	4.11131	0.11917
YIL084C	YLR262C	1	0	13	7	5		0	0						0	2.77328	0.263477
YFR019W	YLR262C	1	0	3	2	3		0	0		[protein/peptide modification: decreased monensin (50 uM), resistance to chemicals: decreased monensin (50 uM)]				0	3.72373	0.142921
YGR078C	YLR262C	1	0	15	12	7		0	0		[resistance to chemicals: decreased hygromycin B (50 ug/ml), resistance to chemicals: decreased rapamycin]				0	6.20118	0.152148
YGR135W	YLR262C	1	0	4	2	13		0	0						0	4.88088	0.0675366
YNL025C	YHR200W	1	0	1	3	4		0	0		[sporulation: decreased, chemical compound accumulation: abnormal polyphosphate]				0	3.84735	-0.0465026
YHR200W	YDR363W-A	-1	7	1	11	0		1	1						0	-9.52582	0.358128
YMR100W	YOL072W	1	0	0	1	2		0	0						0	3.27916	-0.0764175
YHR200W	YOL072W	1	0	6	4	2		0	0		[chemical compound accumulation: abnormal polyphosphate, resistance to chemicals: decreased calcium dichloride (0.7 M)]				0	3.7962	0.157392
YHR200W	YDR207C	1	0	2	3	3		0	0						0	4.77236	0.132369
YHR200W	YIL084C	-1	3	1	3	0		0	0		[sporulation: decreased, chemical compound accumulation: abnormal polyphosphate]				0	-6.31497	0.108556
YHR200W	YGR078C	1	0	1	5	7		0	0						0	3.18331	0.0296799
YHR200W	YEL003W	1	0	2	5	7		0	0						0	2.5951	0.0154449
YHR200W	YJL179W	1	0	3	6	13		0	0						0	3.09825	0.0909918
YHR200W	YLR200W	1	0	3	5	9		0	0						0	3.00485	0.0755541
YHR200W	YNL153C	1	0	3	2	10		0	0						0	3.68728	0.170749
YGR135W	YHR200W	-1	3	2	8	0	[Complex Number 111,probably protein synthesis turnover, Complex Number 110,probably protein synthesis turnover]	1	1	[Proteasome]					0	-10.0934	0.367329
YMR100W	YDR145W	1	0	0	0	3		0	0						0	3.66735	0.0081961
YGR078C	YDR145W	1	0	0	1	4		0	0						0	3.67195	0.20265
YDR145W	YLR200W	1	0	0	1	8		0	0		[resistance to chemicals: decreased rapamycin, resistance to chemicals: normal wortmannin]				0	4.00137	0.177903
YDR145W	YNL153C	1	0	0	2	8		0	0		[resistance to chemicals: decreased rapamycin, resistance to chemicals: normal wortmannin]	[cellular macromolecular complex assembly, macromolecular complex assembly, cellular component assembly, anatomical structure formation, cellular macromolecular complex subunit organization]			0	3.49943	0.194103
YNL025C	YDR363W-A	1	0	1	6	4		0	0						0	3.19654	-0.0573764
YNL025C	YGR270W	-1	1	3	7	0		0	0		[filamentous growth: decreased, chemical compound accumulation: abnormal polyphosphate, haploid invasive growth: absent]				0	-11.5778	0.15283
YNL025C	YEL003W	1	0	1	5	9		0	0						0	2.70281	0.0301367
YDR363W-A	YOL072W	1	0	8	1	3		0	0						0	3.95705	0.433874
YDR363W-A	YEL003W	1	0	6	5	7		0	0						0	3.10584	0.0573258
YDR363W-A	YJL179W	1	0	3	8	8		0	0						0	5.36857	0.0627899
YDR363W-A	YLR200W	1	0	5	6	11		0	0						0	4.32986	0.100279
YDR363W-A	YNL153C	1	0	6	6	14		0	0						0	3.01509	0.167364
YGR135W	YOL072W	1	0	1	2	2		0	0						0	4.08844	0.0801135
YMR100W	YIL021W	1	0	0	0	1		0	0						0	3.4766	-0.0953339
YDR207C	YIL021W	1	0	3	1	3		0	0						0	4.35308	0.315597
YIL084C	YLR268W	-1	10	6	2	0		0	0						0	-7.43156	0.29237
YLR268W	YMR100W	1	0	0	2	0		0	0						0	3.23611	-0.00511988
YGR135W	YLR268W	1	0	3	5	1		0	0						0	2.79574	0.0823983
YIL084C	YDR207C	1	0	3	3	1	[Complex Number 208,probably transcription/DNA maintanance/chromatin structure]	1	0					[nuclear chromatin, chromatin, Rpd3L-Expanded complex]	0	4.97443	0.271906
YDR207C	YNL153C	1	0	6	4	4		0	0						0	2.87269	0.215819
YGR270W	YML098W	-1	0	1	1	0		0	0						0	-5.9958	0.184397
YML098W	YMR100W	1	0	0	1	0		0	0						0	3.20988	-0.108923
YGR270W	YEL003W	-1	7	2	6	0		0	0						0	-7.80436	0.236165
YGR270W	YJL179W	-1	9	4	5	0		0	0						0	-10.7795	0.185031
YGR078C	YEL003W	1	0	21	0	15	[Gim complexes]	1	0				[unfolded protein binding]	[cytosolic part, prefoldin complex]	0	2.81978	0.623052
YGR078C	YJL179W	1	0	24	1	16		1	0		[resistance to chemicals: decreased ethanol (8%), resistance to chemicals: decreased rapamycin, resistance to chemicals: decreased hydroxyurea]		[unfolded protein binding]	[cytosolic part, prefoldin complex]	0	2.86264	0.485591
YGR078C	YLR200W	1	0	24	0	18	[Complex Number 7, probably cell cycle, Gim complexes]	1	0		[resistance to chemicals: decreased rapamycin, resistance to chemicals: decreased hydroxyurea]		[unfolded protein binding]	[cytosolic part, prefoldin complex]	0	4.56389	0.706817
YGR078C	YNL153C	1	0	26	0	15	[Complex Number 7, probably cell cycle, Gim complexes]	1	0				[unfolded protein binding]	[cytosolic part, prefoldin complex]	0	5.24943	0.736188
YEL003W	YJL179W	1	0	20	0	30		1	0				[unfolded protein binding]	[cytosolic part, prefoldin complex]	0	5.04673	0.806446
YEL003W	YLR200W	1	0	28	0	28	[Gim complexes]	1	0		[resistance to chemicals: decreased benomyl, metal resistance: decreased zinc dichloride (6 mM)]		[unfolded protein binding]	[cytosolic part, prefoldin complex]	0	2.65151	0.748357
YGR135W	YEL003W	1	0	0	3	5		0	0						0	2.93246	-0.0353615
YJL179W	YLR200W	1	0	32	2	41		1	0		[resistance to chemicals: normal wortmannin, resistance to chemicals: decreased rapamycin, resistance to chemicals: decreased hydroxyurea]		[unfolded protein binding]	[cytosolic part, prefoldin complex]	0	3.64087	0.648655
YJL179W	YNL153C	1	0	37	2	35		1	0		[resistance to chemicals: decreased rapamycin, resistance to chemicals: normal wortmannin]		[unfolded protein binding]	[cytosolic part, prefoldin complex]	0	3.74661	0.660349
YGR135W	YJL179W	1	0	1	5	7		0	0						0	5.93906	-0.0286278
YLR200W	YNL153C	1	0	36	0	37	[Complex Number 7, probably cell cycle, Gim complexes]	1	0		[resistance to chemicals: decreased rapamycin, resistance to chemicals: normal wortmannin]		[unfolded protein binding]	[cytosolic part, prefoldin complex]	0	5.25991	0.789884
YGR135W	YLR200W	1	0	0	2	11		0	0						0	4.31002	0.0593187
YGR135W	YNL153C	1	0	0	3	11		0	0						0	3.47776	0.0505585
YHR081W	YOR073W	1	0	0	1	6		0	0						0	2.59468	-0.046787
YOR073W	YGL174W	1	0	0	2	1		0	0						0	3.33782	-0.0186757
YMR198W	YOR073W	-1	3	1	4	0		0	0					[microtubule cytoskeleton]	0	-8.85322	0.26969
YMR198W	YGL174W	1	0	0	2	0		0	0						0	3.1848	0.0242018
YML041C	YGL174W	-1	7	6	1	0		0	0						0	-7.30387	0.207206
YML041C	YOR073W	1	0	4	6	1		0	0		[resistance to chemicals: decreased oleate (0.1%), protein/peptide distribution: increased]				0	3.00567	0.0148282
YOR073W	YGL173C	1	0	2	1	1		0	0						0	2.55549	0.308136
YGL173C	YHR081W	1	0	1	1	8		0	0						0	2.77678	0.0821922
YMR263W	YOR073W	-1	3	3	0	0		0	0						0	-9.07895	0.0940058
YMR263W	YGL173C	-1	6	2	5	0		0	0						0	-8.31935	0.235947
YGL173C	YML041C	-1	4	7	2	0		0	0						0	-8.09101	0.0873774
YGR135W	YGL173C	-1	0	1	2	0		0	0						0	-6.02422	0.0681405
YJR104C	YOL081W	-1	1	1	3	0		0	0		[sporulation: decreased, resistance to chemicals: decreased oleate (0.1%)]				0	-7.62689	0.184661
YJR104C	YOR073W	-1	0	1	1	0		0	0						0	-6.05709	0.166509
YOL081W	YOR073W	1	0	2	1	3		0	0						0	4.62818	0.131662
YJR104C	YEL003W	1	0	0	4	2		0	0						0	2.67837	-0.0783718
YMR038C	YIL128W	-1	0	1	3	0		0	0						0	-8.95672	0.200646
YMR038C	YOR073W	-1	0	2	1	0		0	0						0	-8.15254	0.109834
YIL128W	YOR073W	1	0	1	3	0		0	0						0	3.05526	0.0819971
YMR038C	YDL033C	1	0	1	2	4		0	0						0	3.00972	-0.0891039
YOR073W	YDL033C	1	0	0	2	1		0	0						0	5.0035	-0.0403054
YMR038C	YOL081W	-1	1	3	1	0		0	0						0	-6.59933	0.170591
YMR198W	YIL128W	1	0	3	9	0		0	0		[resistance to chemicals: decreased methyl methanesulfonate (0.035%), resistance to chemicals: decreased hydroxyurea (100 mM), resistance to chemicals: decreased hydroxyurea]				0	3.52829	0.0377491
YPR070W	YIL128W	-1	1	1	4	0		0	0		[telomere length: increased, resistance to chemicals: decreased methyl methanesulfonate (0.035%)]				0	-7.14177	0.204044
YPR070W	YOR073W	1	0	0	7	0		0	0						0	2.57356	-0.168281
YGR135W	YIL128W	1	0	1	1	7		0	0						0	2.94147	0.255003
YHR081W	YDL033C	1	0	0	0	3		0	0						0	2.76451	-0.0078586
YDR207C	YHR081W	1	0	1	3	4		0	0						0	6.85777	0.115671
YHR081W	YOL081W	1	0	0	0	10		0	0						0	2.96876	0.125843
YHR081W	YGR078C	1	0	1	1	8		0	0						0	4.20692	0.13944
YHR081W	YEL003W	1	0	0	1	8		0	0						0	2.68995	0.101334
YGL020C	YOR073W	-1	1	2	0	0		0	0						0	-9.03775	0.0278762
YGL020C	YLR087C	-1	16	2	0	0		0	0						0	-6.93393	0.473897
YOR073W	YLR087C	-1	6	2	3	0		0	0						0	-6.14691	0.287059
YIL076W	YOR073W	1	0	1	0	1		0	0						0	3.24512	0.0446641
YOR073W	YKL053C-A	1	0	0	1	0		0	0						0	2.7529	-0.100753
YLR087C	YKL053C-A	1	0	0	4	3		0	0						0	3.42925	-0.0575105
YBR175W	YLR087C	-1	4	4	0	0		0	0						0	-10.7169	0.151756
YBR175W	YOR073W	-1	1	2	3	0		0	0						0	-9.1634	0.303591
YLR015W	YOR073W	-1	1	3	1	0		0	0						0	-7.56287	0.0575226
YMR263W	YLR087C	-1	8	4	3	0		0	1						0	-13.3799	0.26077
YOL004W	YLR087C	-1	9	6	3	0		0	0						0	-7.24522	0.229973
YOL004W	YOR073W	-1	3	4	1	0		0	0						0	-6.77688	0.0375414
YLR087C	YGR270W	1	0	1	3	1		0	0			[protein catabolic process]			0	2.5292	0.108573
YOR073W	YPR023C	1	0	0	4	0		0	1						0	2.99573	-0.235764
YLR087C	YPR023C	1	0	2	2	0		0	0						0	3.63305	0.151882
YLR087C	YGR078C	-1	6	10	1	0		0	0		[resistance to chemicals: decreased hygromycin B (50 ug/ml), resistance to chemicals: decreased cycloheximide (0.18 ug/ml)]				0	-8.75198	0.0664372
YGR135W	YLR087C	-1	1	8	1	0		0	0						0	-8.00319	0.0621726
YOR073W	YML034W	-1	1	2	0	0		0	0						0	-7.48745	-0.106566
YGL020C	YML034W	1	0	5	2	0		0	0						0	2.59692	0.107634
YGL020C	YBR231C	-1	9	10	1	0		0	0		[resistance to chemicals: decreased ethanol (8%), resistance to chemicals: decreased hydroxyurea]				0	-7.5602	0.234035
YOR073W	YBR231C	1	0	7	4	2		0	0						0	2.69381	0.133762
YGR078C	YIL076W	1	0	1	3	1		0	0						0	2.93323	-0.00285487
YMR198W	YHR200W	-1	14	3	2	0		0	0						0	-10.3896	0.423369
YML034W	YHR200W	-1	5	4	1	0		0	0						0	-9.52479	0.166347
YMR263W	YHR200W	-1	6	5	6	0		0	0						0	-9.0512	0.129674
YHR200W	YOL004W	-1	7	3	4	0		0	0						0	-9.00181	0.13863
YHR200W	YPR070W	1	0	0	3	2		0	0						0	2.74232	0.0331561
YMR263W	YMR198W	-1	7	7	2	0		0	1						0	-10.5262	0.0588683
YMR198W	YOL004W	-1	9	6	2	0		0	1						0	-8.25249	0.121558
YMR198W	YPR070W	1	0	4	9	1		0	0						0	2.94369	0.0775996
YMR198W	YCR009C	-1	3	3	0	0		0	0		[resistance to chemicals: decreased mycophenolic acid (30-100 micrograms/ml), resistance to chemicals: decreased hydroxyurea (100 mM)]				0	-7.02054	0.146578
YOR073W	YCR009C	1	0	2	1	0		0	0						0	2.94345	0.22038
YMR198W	YPR023C	1	0	2	8	0		0	0						0	2.7269	0.0297738
YGR135W	YDL033C	1	0	0	2	7		0	0		[sporulation: decreased, chitin deposition: normal, resistance to chemicals: normal Calcofluor White]				0	2.51991	-0.087788
YML034W	YBR231C	-1	5	7	0	0		0	0		[sporulation: normal, resistance to chemicals: decreased ethanol (8%)]				0	-11.1777	0.135942
YBR175W	YLR015W	1	0	7	0	6	[Complex Number 199,probably transcription/DNA maintanance/chromatin structure]	1	0			[histone modification, methylation, histone H3-K4 methylation, one-carbon compound metabolic process, histone lysine methylation, covalent chromatin modification, protein amino acid alkylation, biopolymer methylation, protein amino acid methylation, histone methylation]	[histone-lysine N-methyltransferase activity, histone methyltransferase activity, histone methyltransferase activity (H3-K4 specific), S-adenosylmethionine-dependent methyltransferase activity, methyltransferase activity, N-methyltransferase activity, protein-lysine N-methyltransferase activity, transferase activity, transferring one-carbon groups, protein methyltransferase activity, lysine N-met…	[Set1C/COMPASS complex, methyltransferase complex, histone methyltransferase complex]	0	3.09481	0.604071
YBR175W	YOL081W	1	0	1	2	5		0	0						0	3.39396	0.281586
YBR175W	YBR231C	-1	2	11	1	0		0	0						0	-6.48214	0.0435279
YBR175W	YGR078C	1	0	3	1	5		0	0						0	2.62633	0.18122
YBR175W	YEL003W	1	0	2	1	6		0	0						0	3.3158	0.0977521
YLR015W	YML128C	-1	0	1	0	0		0	0						0	-7.28175	0.0444267
YOR073W	YML128C	1	0	1	0	0		0	0						0	3.08139	0.0744331
YLR015W	YBR231C	-1	6	10	0	0		0	0						0	-7.28825	0.13928
YLR015W	YEL003W	1	0	3	7	6		0	0						0	3.59369	0.0721539
YDR207C	YOL004W	1	0	6	5	2	[Complex Number 208,probably transcription/DNA maintanance/chromatin structure]	1	0					[nuclear chromatin, chromatin, Rpd3L-Expanded complex]	0	4.53898	0.353891
YDR207C	YML041C	-1	6	12	0	0		0	0						0	-8.57388	0.13689
YMR263W	YML041C	-1	17	12	1	0		0	1						0	-10.3704	0.231434
YMR263W	YBR231C	-1	13	12	2	0		0	1						0	-11.5937	0.230361
YOL004W	YML041C	-1	12	13	1	0		0	1						0	-6.97573	0.264907
YOL004W	YBR231C	-1	12	10	1	0		0	1						0	-13.3393	0.267764
YOL004W	YCR009C	-1	2	3	4	0		0	1						0	-6.47812	0.143098
YOL004W	YPR023C	1	0	5	3	2	[Complex Number 208,probably transcription/DNA maintanance/chromatin structure, Complex Number 376]	1	0				[deacetylase activity, histone deacetylase activity, hydrolase activity, acting on carbon-nitrogen (but not peptide) bonds, protein deacetylase activity, hydrolase activity, acting on carbon-nitrogen (but not peptide) bonds, in linear amides]		0	2.90437	0.29703
YPL181W	YML041C	-1	4	13	0	0		0	0						0	-8.58076	0.113104
YPL181W	YOR073W	-1	0	2	0	0		0	0						0	-6.65493	-0.109999
YPL181W	YBR231C	-1	2	10	1	0		0	0						0	-11.1325	0.134286
YPR070W	YML041C	-1	12	7	2	0		0	0						0	-8.46081	0.387086
YPR070W	YBR231C	-1	10	7	1	0		0	0						0	-10.2974	0.317223
YPR070W	YGR270W	-1	8	2	2	0		0	0						0	-9.91613	0.425757
YPR070W	YPR023C	-1	0	2	2	0		0	0						0	-6.1666	0.304121
YBR231C	YOL081W	1	0	3	6	1		0	0		[resistance to chemicals: decreased ethanol (8%), chitin deposition: increased, resistance to chemicals: decreased Calcofluor White]				0	3.23738	0.121598
YEL003W	YOL081W	1	0	1	7	13		0	0						0	3.37496	0.114106
YGR270W	YML041C	-1	6	6	1	0		0	0						0	-6.36847	0.293974
YML041C	YGR078C	-1	8	19	1	0		0	0		[resistance to chemicals: decreased oleate (0.1%), mitotic recombination: increased, protein/peptide distribution: increased, hyperosmotic stress resistance: decreased sodium chloride (1 M)]				0	-10.7386	0.115339
YML041C	YEL003W	-1	6	17	1	0		0	0						0	-9.10135	-0.00662859
YBR231C	YGR270W	-1	6	7	1	0		0	0						0	-7.74497	0.232696
YBR231C	YGR078C	-1	5	16	1	0		0	0		[resistance to chemicals: decreased ethanol (8%), resistance to chemicals: decreased hydroxyurea]				0	-9.87729	0.163091
YBR231C	YEL003W	-1	4	19	3	0		0	0						0	-8.1144	0.019593
YCR009C	YGR078C	-1	1	4	4	0		0	1		[resistance to chemicals: decreased hygromycin B (50 ug/ml), resistance to chemicals: decreased calcium dichloride (0.7 M), resistance to chemicals: decreased cycloheximide (0.18 ug/ml), hyperosmotic stress resistance: decreased sodium chloride (1 M)]				0	-8.04443	0.021047
YNR051C	YER155C	-1	3	5	1	0		0	0						0	-9.03813	0.238669
YNR051C	YCL010C	-1	0	1	0	0		0	0						0	-6.43259	0.0748113
YER155C	YCL010C	1	0	1	0	0		0	0						0	2.91457	0.191604
YGL066W	YCL010C	-1	0	1	0	0	[Complex Number 207,probably transcription/DNA maintanance/chromatin structure, Complex Number 214,probably transcription/DNA maintanance/chromatin structure, SAGA complex]	1	0		[sporulation: absent, transposable element transposition: increased]	[histone acetylation, covalent chromatin modification, protein amino acid acylation, histone modification, protein amino acid acetylation]			0	-6.19398	0.136278
YGL066W	YLR015W	-1	1	4	2	0		0	0			[covalent chromatin modification, histone modification]			0	-6.13304	0.144097
YCL010C	YLR015W	1	0	1	0	0		0	0			[covalent chromatin modification, histone modification]			0	2.55583	0.209607
YKL009W	YCL054W	1	0	0	0	1	[Complex Number 149,probably RNA metabolism]	0	0					[preribosome, preribosome, large subunit precursor]	0	2.57244	0.0216825
YKL009W	YKL143W	1	0	0	0	8		0	0						0	2.59864	0.394973
YCL054W	YKL143W	1	0	0	0	1		0	0						0	2.6368	-0.0244771
YFL031W	YKL073W	-1	2	6	2	0		0	0		[resistance to chemicals: decreased tunicamycin (6 ug/ml), resistance to chemicals: decreased ethanol (8%), resistance to chemicals: decreased L-1,4-dithiothreitol (20 mM)]				0	-16.2587	-0.0594563
YFL031W	YMR214W	-1	1	1	0	0		0	0						0	-11.9383	0.19086
YKL073W	YMR214W	1	0	3	0	2		0	0			[response to abiotic stimulus, response to heat, cellular response to heat, response to temperature stimulus, cellular response to stress]		[endoplasmic reticulum lumen]	0	5.73211	0.187604
YKL073W	YBR171W	-1	4	8	1	0		0	0						0	-11.9429	0.0258756
YFL031W	YBR171W	-1	4	3	0	0		0	0						0	-7.1159	0.260103
YFL031W	YEL031W	-1	2	3	2	0		0	1		[resistance to chemicals: decreased tunicamycin (6 ug/ml), resistance to chemicals: decreased tunicamycin (1 microgram/mL), resistance to chemicals: decreased L-1,4-dithiothreitol, resistance to chemicals: decreased L-1,4-dithiothreitol (20 mM), resistance to chemicals: decreased L-1,4-dithiothreitol (32 mM)]				0	-13.7991	0.133038
YKL073W	YEL031W	1	0	6	6	1		0	0		[resistance to chemicals: decreased tunicamycin (6 ug/ml), resistance to chemicals: decreased L-1,4-dithiothreitol (20 mM)]				0	3.31297	0.19666
YKL073W	YOL018C	1	0	1	9	1		0	0		[resistance to chemicals: decreased rapamycin, resistance to chemicals: normal wortmannin]				0	2.60634	-0.175013
YFL031W	YOL018C	1	0	3	4	1		0	0						0	3.40931	0.0294093
YFL031W	YLR242C	-1	0	2	1	0		0	0						0	-11.2894	0.00631027
YKL073W	YLR242C	1	0	2	2	3		0	0		[resistance to chemicals: decreased rapamycin, resistance to chemicals: decreased amiodarone (10 micromolar), resistance to chemicals: normal wortmannin]				0	3.06413	0.172188
YFL031W	YDL192W	1	0	0	6	0		0	0						0	2.66746	-0.16468
YKL073W	YDL192W	1	0	1	5	0	[Complex Number 182]	0	0						0	3.61833	-0.0242202
YFL031W	YLR268W	-1	6	7	1	0		0	0						0	-8.76783	0.130819
YKL073W	YLR268W	-1	2	1	0	0		0	0						0	-8.62103	0.0379632
YFL031W	YOR002W	-1	1	3	0	0		0	0						0	-16.335	0.134083
YOR002W	YKL073W	1	0	3	3	0		0	0						0	2.88456	0.0305827
YFL031W	YPL227C	-1	1	1	0	0		0	0						0	-9.12454	0.166318
YKL073W	YPL227C	1	0	2	3	0		0	0		[resistance to chemicals: decreased ethanol (8%), resistance to chemicals: decreased amiodarone (10 micromolar)]				0	2.71281	0.0265098
YFL031W	YNR030W	-1	1	1	1	0		0	0						0	-10.7997	0.209818
YKL073W	YNR030W	1	0	2	1	0		0	0						0	3.25537	0.1188
YHR079C	YMR214W	-1	2	1	0	0		0	0						0	-15.3372	0.322056
YHR079C	YKL073W	-1	3	10	0	0		0	1		[resistance to chemicals: decreased tunicamycin (6 ug/ml), resistance to chemicals: decreased L-1,4-dithiothreitol (20 mM)]		[unfolded protein binding]		0	-7.32559	0.0538497
YBR171W	YHR079C	-1	11	2	0	0		0	0						0	-12.7058	0.325582
YHR079C	YEL031W	-1	10	1	2	0		0	0		[resistance to chemicals: decreased tunicamycin (6 ug/ml), resistance to chemicals: decreased L-1,4-dithiothreitol (20 mM), resistance to chemicals: decreased L-1,4-dithiothreitol (32 mM)]				0	-13.2899	0.300309
YHR079C	YJR073C	-1	11	5	0	0		0	0						0	-10.5603	0.235384
YJR073C	YKL073W	1	0	3	7	1		0	0						0	4.97422	0.0146862
YHR079C	YJL062W	-1	6	1	0	0		0	0						0	-9.40647	0.354047
YJL062W	YKL073W	1	0	3	4	0		0	0						0	2.98691	0.0313727
YHR079C	YDL192W	-1	1	3	0	0		0	0						0	-7.18254	-0.0479399
YHR079C	YAL023C	-1	6	1	0	0		0	0						0	-9.23598	0.278578
YAL023C	YKL073W	1	0	2	4	0		0	0						0	3.93998	-0.00965042
YOR254C	YKL073W	-1	2	1	0	0		0	0						0	-12.1744	0.171169
YOR254C	YHR079C	-1	4	1	0	0		0	0						0	-10.0182	0.298183
YPL094C	YKL073W	-1	3	1	0	0		0	0						0	-18.8941	0.20458
YPL094C	YHR079C	-1	3	0	0	0		0	0						0	-9.28732	0.2254
YHR079C	YOR002W	-1	4	1	0	0		0	0						0	-11.7926	0.29424
YHR079C	YPL227C	-1	3	1	0	0		0	0						0	-11.8746	0.287638
YHR079C	YNR030W	-1	2	1	0	0		0	0						0	-11.7207	0.238377
YHR079C	YIL090W	-1	3	9	0	0		0	0						0	-8.88679	0.0432111
YIL090W	YKL073W	1	0	2	2	3		0	0						0	2.67562	0.100371
YGL226C-A	YJR073C	-1	3	2	1	0		0	0						0	-9.8371	0.104194
YGL226C-A	YKL073W	1	0	0	4	1		0	0						0	2.92194	-0.141511
YOR002W	YGL226C-A	-1	2	0	1	0		0	0	[Glycan structures - biosynthesis 1, N-Glycan biosynthesis]					0	-22.7982	0.324519
YPL227C	YGL226C-A	-1	3	0	4	0		0	1	[N-Glycan biosynthesis]		[glycosylation, carbohydrate metabolic process, glycoprotein metabolic process, glycoprotein biosynthetic process, protein amino acid N-linked glycosylation, protein amino acid glycosylation, biopolymer glycosylation]			0	-18.3934	0.394199
YGL226C-A	YNR030W	-1	2	0	1	0		0	0	[Glycan structures - biosynthesis 1, N-Glycan biosynthesis]					0	-12.2641	0.356332
YIL090W	YGL226C-A	1	0	0	2	1		0	0						0	2.53034	-0.0392561
YER083C	YMR214W	-1	1	2	0	0		0	0						0	-10.5299	0.131793
YER083C	YKL073W	-1	1	7	1	0		0	0						0	-8.94524	-0.111847
YJR118C	YMR214W	1	0	0	0	1		0	0						0	2.57592	0.0261033
YJR118C	YKL073W	1	0	0	2	4		0	0						0	2.94649	-0.0479209
YGR157W	YMR214W	1	0	1	0	1		0	0						0	2.72782	0.089908
YGR157W	YKL073W	1	0	0	0	3		0	0						0	4.38544	0.147014
YBR171W	YJR073C	-1	10	2	2	0		0	0						0	-9.02246	0.316391
YBR171W	YMR307W	-1	5	1	0	0		0	0		[resistance to chemicals: decreased hygromycin B (50 ug/ml), resistance to chemicals: decreased caffeine (2 mg/ml)]				0	-9.44567	0.333416
YKL073W	YMR307W	1	0	1	7	1		0	0						0	2.75101	-0.0563456
YBR171W	YEL042W	-1	0	1	0	0		0	0						0	-9.06078	0.243606
YKL073W	YEL042W	1	0	1	1	0		0	0						0	2.5487	0.0362041
YBR171W	YJR118C	1	0	0	3	0		0	0		[resistance to chemicals: decreased hygromycin B (50 ug/ml), resistance to chemicals: decreased caffeine (2 mg/ml), chemical compound accumulation: abnormal polyphosphate]				0	2.70431	-0.0390545
YBR171W	YJL062W	-1	7	1	0	0		0	0		[resistance to chemicals: decreased hygromycin B (50 ug/ml), chemical compound accumulation: increased glycogen]			[endoplasmic reticulum membrane]	0	-7.60707	0.479002
YBR171W	YLR268W	1	0	8	5	1		0	0		[resistance to chemicals: decreased hygromycin B (50 ug/ml), resistance to chemicals: decreased caffeine (2 mg/ml), chemical compound accumulation: increased glycogen, resistance to chemicals: decreased hydroxyurea (11.4 mg/ml), resistance to chemicals: decreased hydroxyurea]				0	3.0206	0.224089
YBR171W	YAL023C	-1	4	1	0	0		0	0						0	-12.6743	0.263314
YOR254C	YBR171W	-1	7	0	0	0	[Complex Number 72, probably membrane biogenesis and traffic, Sec62-63 complex]	1	0						0	-8.05876	0.52101
YPL094C	YBR171W	-1	4	0	0	0	[Complex Number 72, probably membrane biogenesis and traffic, Sec62-63 complex]	1	0			[intracellular protein transmembrane transport]	[protein transporter activity]	[endoplasmic reticulum membrane, endoplasmic reticulum Sec complex, Sec62/Sec63 complex, rough endoplasmic reticulum membrane, rough endoplasmic reticulum]	0	-7.11514	0.460335
YBR171W	YIL090W	-1	2	3	1	0		0	0					[endoplasmic reticulum membrane]	0	-7.76356	0.12865
YMR307W	YEL031W	-1	11	1	3	0		0	0						0	-6.01431	0.474022
YER083C	YEL031W	-1	15	8	0	0		0	0						0	-19.3364	0.296673
YOL018C	YEL031W	-1	15	5	1	0		0	0						0	-6.05133	0.413058
YDR320C	YKL073W	1	0	0	4	1		0	0		[resistance to chemicals: decreased rapamycin, resistance to chemicals: normal wortmannin]				0	3.38154	-0.0513354
YJR118C	YEL031W	1	0	1	3	1		0	0		[resistance to chemicals: decreased hygromycin B (50 ug/ml), resistance to chemicals: decreased oleate (0.1%), chemical compound accumulation: abnormal polyphosphate]				0	3.0519	0.0999242
YJL062W	YEL031W	-1	10	0	2	0		0	1		[resistance to chemicals: decreased hygromycin B (50 ug/ml), sporulation: decreased]				0	-9.35739	0.510512
YOR254C	YEL031W	-1	6	1	1	0		0	0						0	-7.50009	0.389184
YPL094C	YEL031W	-1	4	1	1	0		0	0						0	-14.9504	0.317381
YIL090W	YEL031W	-1	4	8	1	0		0	0						0	-7.55136	0.0433625
YMR307W	YJR073C	-1	13	2	5	0		0	0		[resistance to chemicals: decreased Calcofluor White, protein/peptide distribution: abnormal]				0	-8.72617	0.44005
YER083C	YJR073C	-1	31	5	0	0		0	0						0	-12.3879	0.409624
YMR123W	YJR073C	-1	4	2	1	0		0	0						0	-6.2065	0.345777
YMR123W	YKL073W	1	0	0	4	1		0	0		[resistance to chemicals: decreased rapamycin, resistance to chemicals: normal wortmannin]				0	3.13314	-0.0795826
YJR118C	YJR073C	1	0	0	6	3		0	0						0	3.78716	0.0923553
YJL062W	YJR073C	-1	7	0	1	0		0	0		[resistance to chemicals: decreased Calcofluor White, chemical compound accumulation: increased glycogen, protein/peptide distribution: abnormal, resistance to chemicals: decreased staurosporine]				0	-6.82005	0.499436
YLR242C	YJR073C	-1	5	1	2	0		0	0						0	-6.59915	0.435377
YPL227C	YJR073C	-1	6	2	1	0		0	0						0	-6.84956	0.373036
YOL018C	YMR307W	-1	7	1	2	0		0	0						0	-10.5131	0.423059
YMR307W	YJL062W	-1	9	0	3	0		0	0		[resistance to chemicals: decreased hygromycin B (50 ug/ml), budding pattern: abnormal, resistance to chemicals: decreased Calcofluor White, protein/peptide distribution: abnormal, chitin deposition: increased, cell shape: abnormal]				0	-8.12502	0.659542
YMR307W	YGR157W	1	0	1	5	2		0	0						0	3.83738	0.0374623
YMR307W	YAL023C	-1	8	0	2	0		0	0		[cell shape: abnormal, budding pattern: abnormal]				0	-7.3275	0.480034
YMR307W	YOR002W	-1	4	0	4	0		0	0		[resistance to chemicals: decreased hygromycin B (50 ug/ml), resistance to chemicals: decreased caffeine (2 mg/ml), cell shape: abnormal, budding pattern: abnormal, protein/peptide distribution: abnormal]				0	-8.44378	0.401678
YPL227C	YMR307W	-1	3	0	2	0		0	0		[resistance to chemicals: decreased hygromycin B (50 ug/ml), cell shape: abnormal, budding pattern: abnormal, protein/peptide distribution: abnormal]				0	-7.87684	0.38893
YER083C	YOL018C	-1	13	8	0	0		0	0		[resistance to chemicals: decreased hygromycin B (50 ug/ml), resistance to chemicals: decreased rapamycin, metal resistance: decreased zinc dichloride (6 mM)]				0	-8.72936	0.362465
YER083C	YJL062W	-1	4	1	0	0		0	0						0	-8.28539	0.317207
YER083C	YLR242C	-1	5	2	0	0		0	0		[resistance to chemicals: decreased rapamycin, resistance to chemicals: decreased lovastatin (150 micrograms/ml)]				0	-10.8656	0.295004
YER083C	YDL192W	1	0	7	6	1		0	0						0	2.63264	0.243028
YER083C	YLR268W	-1	24	3	4	0		0	0		[metal resistance: decreased cadmium dichloride (55 uM), resistance to chemicals: decreased hygromycin B (50 ug/ml), resistance to chemicals: decreased hydroxyurea (11.4 mg/ml), resistance to chemicals: decreased hydroxyurea]				0	-9.8917	0.467609
YER083C	YOR002W	-1	1	1	0	0		0	0						0	-7.48669	0.185531
YEL042W	YOL018C	-1	11	0	1	0		0	0						0	-11.0561	0.569086
YOL018C	YDR320C	-1	10	2	2	0		0	0		[resistance to chemicals: decreased hygromycin B (50 ug/ml), resistance to chemicals: decreased rapamycin, resistance to chemicals: normal wortmannin]				0	-15.4045	0.514435
YOL018C	YMR123W	-1	8	4	1	0		0	0		[resistance to chemicals: decreased rapamycin, resistance to chemicals: normal wortmannin]				0	-12.6064	0.498243
YOL018C	YJR118C	-1	2	2	1	0		0	0						0	-9.02687	0.26917
YOL018C	YLR242C	-1	4	4	1	0		0	0		[resistance to chemicals: decreased rapamycin, resistance to chemicals: normal wortmannin]				0	-6.18787	0.295582
YOL018C	YDL192W	-1	7	2	2	0		1	0		[resistance to chemicals: decreased hygromycin B (50 ug/ml), resistance to chemicals: decreased monensin (50 uM)]				0	-7.08719	0.371512
YOL018C	YIL090W	1	0	1	10	2		0	0						0	3.95582	-0.210911
YMR123W	YDR320C	-1	7	0	2	0		0	0		[resistance to chemicals: normal wortmannin, resistance to chemicals: decreased rapamycin, resistance to chemicals: decreased calcium dichloride (0.7 M), resistance to chemicals: decreased L-1,4-dithiothreitol (32 mM)]				0	-7.01384	0.608943
YDR320C	YDL192W	-1	6	1	1	0		0	1		[resistance to chemicals: decreased hygromycin B (50 ug/ml), telomere length: decreased]				0	-6.98302	0.374434
YIL090W	YDR320C	1	0	2	6	3		0	0			[organelle inheritance, endoplasmic reticulum inheritance, endoplasmic reticulum organization]			0	5.47211	-0.0184647
YLR242C	YMR123W	1	0	3	1	2		0	0		[resistance to chemicals: normal wortmannin, resistance to chemicals: decreased rapamycin, transposable element transposition: decreased, resistance to chemicals: decreased L-1,4-dithiothreitol (32 mM)]				0	2.56088	0.340789
YMR123W	YDL192W	-1	6	1	2	0		0	0						0	-9.16589	0.380466
YJR118C	YLR242C	1	0	1	1	1		0	0						0	3.79181	0.161691
YJL062W	YAL023C	-1	6	0	1	0		0	0		[cell shape: abnormal, budding pattern: abnormal]				0	-7.7479	0.503318
YLR242C	YGR157W	1	0	0	1	1		0	0						0	2.74993	0.0833655
YOL031C	YKL073W	-1	1	0	1	0		0	1					[endoplasmic reticulum lumen]	0	-9.44566	0.370532
YOL031C	YAL023C	1	0	0	1	0		0	0						0	2.68249	-0.0170199
YOR002W	YAL023C	-1	5	0	1	0		0	0		[cell shape: abnormal, budding pattern: abnormal]		[transferase activity, transferring glycosyl groups]		0	-17.0426	0.333474
YPL094C	YOL031C	-1	1	0	0	0		0	0			[intracellular protein transmembrane transport]			0	-8.24371	0.200413
YIL090W	YER120W	-1	0	1	1	0		0	1			[organelle inheritance, endoplasmic reticulum inheritance, endoplasmic reticulum organization]			0	-8.83604	0.0779444
YER120W	YKL073W	1	0	0	1	0		0	0						0	2.95489	-0.0743827
YMR010W	YHL031C	-1	1	0	1	0		0	0						0	-9.42234	0.267502
YMR010W	YBR254C	-1	1	0	0	0		0	0						0	-8.94017	0.165009
YHL031C	YBR254C	-1	9	1	0	0		0	0						0	-7.97124	0.459029
YOR115C	YBR254C	-1	0	1	0	0	[Complex Number 75, probably membrane biogenesis and traffic, TRAPP (Transport Protein Particle) complex]	1	0					[cis-Golgi network, TRAPP complex]	0	-11.1536	0.182104
YOR115C	YDR108W	-1	2	4	0	0	[Complex Number 75, probably membrane biogenesis and traffic, TRAPP (Transport Protein Particle) complex]	1	0					[cis-Golgi network, TRAPP complex]	0	-9.51455	0.192758
YBR254C	YDR108W	1	0	9	0	1	[Complex Number 75, probably membrane biogenesis and traffic, TRAPP (Transport Protein Particle) complex]	1	0					[cis-Golgi network, TRAPP complex]	0	2.90074	0.603392
YGL054C	YDR108W	-1	10	2	1	0		0	0						0	-13.821	0.51798
YGL054C	YBR254C	-1	7	1	0	0		0	0						0	-11.2899	0.439274
YGL054C	YHL031C	-1	9	1	1	0		0	0						0	-16.9343	0.396249
YGL054C	YGL005C	-1	7	0	0	0		0	0						0	-15.1761	0.369636
YGL005C	YBR254C	-1	2	1	0	0		0	0						0	-9.54887	0.268288
YGL054C	YML071C	-1	10	1	1	0		0	0						0	-13.168	0.465306
YML071C	YBR254C	-1	5	1	0	0		0	0						0	-8.94574	0.417581
YGL054C	YNL041C	-1	11	1	1	0		0	0						0	-16.3247	0.459313
YNL041C	YBR254C	-1	4	1	0	0		0	0						0	-10.2114	0.384243
YGL054C	YNL051W	-1	8	1	1	0		0	0						0	-9.91898	0.438107
YBR254C	YNL051W	-1	4	1	0	0		0	0						0	-6.4857	0.345709
YBR254C	YIL039W	-1	1	0	0	0		0	0						0	-11.5837	0.0648555
YIL039W	YGL054C	-1	2	1	1	0		0	0						0	-7.5932	0.176134
YGL054C	YGL200C	-1	3	0	1	0		0	0					[Golgi-associated vesicle, membrane-bounded vesicle, cytoplasmic membrane-bounded vesicle, ER to Golgi transport vesicle, transport vesicle, coated vesicle]	0	-14.5241	0.162604
YGL200C	YBR254C	-1	1	0	0	0		0	0						0	-7.19316	0.107446
YEL042W	YHL031C	-1	9	1	0	0		0	0						0	-8.15056	0.527247
YEL042W	YBR254C	-1	5	0	0	0		0	0						0	-8.07073	0.438733
YGL005C	YEL042W	-1	6	0	1	0		0	0						0	-9.60356	0.419983
YML071C	YEL042W	-1	9	0	0	0		0	0						0	-10.3805	0.509404
YNL041C	YEL042W	-1	10	0	0	0		0	0						0	-8.5935	0.489846
YEL042W	YNL051W	-1	10	0	0	0		0	0						0	-12.0008	0.492797
YHL031C	YDR108W	-1	12	1	1	0		0	0						0	-12.4175	0.522984
YGL005C	YDR108W	-1	7	1	1	0		0	0						0	-11.5795	0.508192
YML071C	YDR108W	-1	14	1	1	0		0	0						0	-12.2831	0.609348
YNL041C	YDR108W	-1	14	2	1	0		0	0						0	-11.4908	0.584781
YNL051W	YDR108W	-1	11	1	1	0		0	0						0	-14.0069	0.542799
YOR216C	YDR108W	-1	5	2	0	0		0	0						0	-15.1827	0.385423
YOR216C	YBR254C	-1	3	1	0	0		0	0						0	-11.3685	0.253664
YMR123W	YDR108W	-1	7	4	0	0		0	0						0	-11.3463	0.46175
YMR123W	YBR254C	-1	1	1	0	0		0	0						0	-7.73412	0.30915
YDR108W	YCR034W	1	0	0	2	1		0	0						0	2.76105	-0.303819
YCR034W	YBR254C	1	0	0	0	1		0	0						0	3.11876	0.115299
YML071C	YHL031C	-1	18	0	1	0		0	0						0	-19.8568	0.674218
YNL041C	YHL031C	-1	18	0	1	0		0	0						0	-10.646	0.690363
YHL031C	YNL051W	-1	15	0	1	0		0	0						0	-8.64444	0.683069
YHL031C	YMR123W	-1	9	1	0	0		0	0		[resistance to chemicals: decreased rapamycin, chemical compound accumulation: abnormal polyphosphate, resistance to chemicals: normal wortmannin]				0	-10.9917	0.50413
YHL031C	YPL195W	-1	5	0	1	0		0	0		[chemical compound accumulation: abnormal polyphosphate, acid pH resistance: decreased propionic acid (20 mM propionic acid)]				0	-11.2456	0.500193
YPL195W	YBR254C	-1	2	0	0	0		0	0						0	-7.47731	0.331879
YHL031C	YEL043W	-1	1	2	0	0		0	0						0	-9.98172	0.130997
YEL043W	YBR254C	-1	1	0	0	0		0	0						0	-7.03368	0.266825
YOR216C	YML071C	-1	9	0	0	0		0	0						0	-20.7765	0.520579
YML071C	YPL195W	-1	6	1	1	0		0	0						0	-6.9186	0.456479
YOR216C	YNL041C	-1	11	0	0	0		0	0						0	-14.2306	0.532666
YOR216C	YNL051W	-1	9	0	0	0		0	0		[resistance to chemicals: decreased hygromycin B (50 ug/ml), resistance to chemicals: decreased ethanol (8%)]				0	-13.7537	0.536749
YNL323W	YAL026C	-1	0	0	1	0		0	0		[resistance to chemicals: decreased rapamycin, resistance to chemicals: decreased amiodarone (10 micromolar)]				0	-11.7692	-0.126816
YNL323W	YDL115C	1	0	0	1	0		0	0						0	2.691	-0.0770111
YAL026C	YDL115C	1	0	0	2	0		0	0						0	3.19299	-0.0529576
YAL026C	YOR115C	-1	1	0	2	0		0	1						0	-7.01384	0.240136
YAL026C	YER083C	1	0	2	3	1		0	0		[resistance to chemicals: decreased hygromycin B (50 ug/ml), resistance to chemicals: decreased rapamycin, resistance to chemicals: decreased lovastatin (150 micrograms/ml), resistance to chemicals: decreased methyl methanesulfonate]				0	2.55109	0.111331
YOR115C	YER083C	1	0	1	4	1		0	0						0	3.05153	0.124013
YDR108W	YAL026C	-1	2	1	1	0		0	0						0	-14.7013	0.161199
YOR115C	YDL115C	1	0	0	2	0		0	0						0	3.29889	-0.136311
YER083C	YMR015C	1	0	1	3	3		0	0						0	2.81261	0.0654682
YAL026C	YMR015C	1	0	0	0	3		0	0		[resistance to chemicals: decreased rapamycin, resistance to chemicals: decreased mycophenolic acid (30-100 micrograms/ml), resistance to chemicals: decreased amiodarone (10 micromolar), resistance to chemicals: normal wortmannin]				0	3.51362	0.0206948
YGL167C	YAL026C	1	0	3	3	1		0	0		[protein/peptide modification: decreased, resistance to chemicals: decreased amiodarone (10 micromolar)]		[hydrolase activity, acting on acid anhydrides, catalyzing transmembrane movement of substances]		0	2.7568	0.203029
YGL167C	YMR015C	1	0	0	1	2		0	0						0	3.20763	-0.0842271
YAL026C	YIL090W	1	0	1	1	2		0	0						0	2.73704	0.00604557
YIL090W	YMR015C	1	0	0	0	1		0	0						0	4.29347	0.0324723
YBR171W	YGL167C	-1	6	2	2	0		0	0		[resistance to chemicals: decreased Calcofluor White (8.2 micromolar), chemical compound accumulation: increased glycogen, resistance to chemicals: decreased hydroxyurea]				0	-12.7294	0.383611
YBR171W	YAL026C	-1	1	3	0	0		0	0		[resistance to chemicals: decreased hygromycin B (50 ug/ml), resistance to chemicals: decreased caffeine (2 mg/ml)]				0	-9.93531	0.0997009
YBR171W	YDR363W-A	-1	2	6	1	0		0	0						0	-7.08071	0.140031
YAL026C	YDR363W-A	1	0	1	0	0		0	0		[resistance to chemicals: decreased caffeine (2 mg/ml), resistance to chemicals: decreased rapamycin]				0	2.87708	0.0321674
YAL026C	YOR254C	-1	1	0	1	0		0	0						0	-6.42593	0.199665
YER083C	YFL025C	-1	4	4	2	0		0	0		[resistance to chemicals: decreased hygromycin B (50 ug/ml), resistance to chemicals: decreased rapamycin, resistance to chemicals: decreased calcium dichloride (0.7 M)]				0	-7.19253	0.283432
YFL025C	YAL026C	1	0	1	5	1		0	0		[resistance to chemicals: decreased hygromycin B (50 ug/ml), sporulation: decreased, resistance to chemicals: decreased rapamycin, resistance to chemicals: decreased amiodarone (10 micromolar), resistance to chemicals: normal wortmannin]				0	2.93516	0.112968
YGL167C	YFL025C	-1	5	2	3	0		0	0		[chemical compound accumulation: increased glycogen, resistance to chemicals: decreased amiodarone (10 micromolar)]				0	-16.5448	0.347608
YDR108W	YFL025C	-1	2	3	1	0		0	0						0	-9.79245	0.24061
YGR089W	YAL026C	-1	0	1	2	0		0	0						0	-7.35701	0.0981868
YGR089W	YFL025C	1	0	4	5	0		0	0						0	2.75431	0.0925026
YAL026C	YDL192W	-1	0	0	2	0		0	1		[resistance to chemicals: decreased hygromycin B (50 ug/ml), protein/peptide modification: decreased, resistance to chemicals: decreased amiodarone (10 micromolar)]				0	-6.31902	0.276763
YDL192W	YFL025C	1	0	1	3	0		0	0		[resistance to chemicals: decreased hygromycin B (50 ug/ml), resistance to chemicals: decreased amiodarone (10 micromolar), protein transport: abnormal]				0	4.02516	0.220482
YOR254C	YFL025C	1	0	1	1	1		0	0						0	2.52297	0.180081
YIL090W	YFL025C	1	0	1	3	1		0	0					[endoplasmic reticulum membrane, intrinsic to endoplasmic reticulum membrane, intrinsic to organelle membrane]	0	3.91542	-0.0332544
YEL043W	YER083C	-1	2	1	0	0		0	0						0	-9.61287	0.109656
YEL043W	YAL026C	-1	0	1	1	0		0	0						0	-6.15712	0.139855
YGR089W	YER083C	-1	4	5	0	0		0	0						0	-12.0359	0.0955234
YNL044W	YGL167C	-1	0	1	0	0		0	0						0	-6.44713	0.0572601
YNL044W	YAL026C	-1	0	1	0	0		0	0						0	-6.03868	0.135731
YJL117W	YGL167C	-1	0	2	0	0		0	0						0	-12.8642	0.00159517
YJL117W	YAL026C	-1	0	1	0	0		0	0						0	-7.20917	0.20212
YEL043W	YGL167C	1	0	1	3	0		0	0						0	2.68274	0.0985185
YGR089W	YGL167C	1	0	2	6	0		0	0						0	2.53758	0.0086514
YDR108W	YLR350W	-1	5	2	0	0		0	0						0	-8.2318	0.327518
YAL026C	YLR350W	-1	1	0	1	0		0	0						0	-6.04628	0.18117
YDR108W	YIL090W	1	0	0	13	0		0	0						0	3.72806	-0.251176
YLR350W	YGL012W	1	0	0	1	0		0	0						0	2.56355	0.122672
YAL026C	YGL012W	1	0	0	1	0		0	0		[resistance to chemicals: decreased hygromycin B (50 ug/ml), resistance to chemicals: decreased rapamycin, sporulation: decreased, resistance to chemicals: decreased mycophenolic acid (30-100 micrograms/ml), resistance to chemicals: decreased citric acid (400 mM), resistance to chemicals: decreased amiodarone (10 micromolar)]				0	4.40887	0.115778
YKL007W	YDR276C	-1	0	0	1	0		0	0						0	-8.56078	0.11416
YKL007W	YNL323W	1	0	0	1	0		0	0						0	2.62876	-0.136386
YDR276C	YNL323W	1	0	0	1	0		0	0						0	2.9924	-0.0388121
YER083C	YIL076W	-1	11	3	2	0		0	0						0	-9.94845	0.369113
YER083C	YBR290W	1	0	1	2	0		0	0		[resistance to chemicals: decreased rapamycin, resistance to chemicals: decreased cycloheximide (0.18 ug/ml)]				0	2.87236	-0.0149193
YIL076W	YBR290W	1	0	0	1	0		0	0						0	4.29826	-0.0782156
YER083C	YMR272C	-1	14	5	6	0		0	0		[resistance to chemicals: decreased methyl methanesulfonate, resistance to chemicals: decreased hydroxyurea]				0	-8.48069	0.414828
YMR272C	YBR290W	1	0	0	2	0		0	0						0	5.33541	-0.162188
YCR044C	YER083C	-1	6	3	0	0		0	0		[resistance to chemicals: decreased hygromycin B (50 ug/ml), resistance to chemicals: decreased rapamycin, resistance to chemicals: decreased calcium dichloride (0.7 M)]				0	-12.4894	0.346495
YCR044C	YBR290W	-1	1	1	1	0		0	0		[resistance to chemicals: decreased rapamycin, resistance to chemicals: normal wortmannin]				0	-6.39102	0.0647665
YCR044C	YGL167C	-1	5	3	2	0		0	0						0	-8.39922	0.30357
YGL167C	YBR290W	-1	1	0	0	0		0	0						0	-6.04888	-0.0189968
YCR044C	YMR272C	1	0	2	6	2		0	0						0	3.40762	0.0356888
YIL096C	YBL024W	1	0	0	0	1		0	0						0	2.97886	0.184966
YIL096C	YKL143W	1	0	0	0	1		0	0						0	2.99696	0.0175155
YBL024W	YKL143W	1	0	0	1	4		0	0						0	3.44777	0.0691734
YDL201W	YBL024W	-1	0	0	1	0		0	1						0	-6.29383	0.17458
YDL201W	YOR295W	1	0	0	1	0		0	0						0	2.61713	0.094225
YBL024W	YOR295W	1	0	0	1	0		0	0						0	3.00184	0.0616134
YDR083W	YBL024W	1	0	0	0	1		0	0						0	2.61866	0.0090123
YDR083W	YKL143W	1	0	0	0	9		0	0						0	2.78653	0.285019
YKL025C	YBL024W	1	0	1	0	1		0	0						0	2.57821	0.273615
YKL025C	YKL143W	1	0	0	1	1		0	0						0	2.95236	-0.101522
YML094W	YBL024W	-1	0	1	1	0		0	0						0	-6.92011	-0.204906
YML094W	YKL143W	1	0	0	2	5		0	0						0	2.5981	0.0150156
YHR019C	YKL143W	1	0	0	0	7		0	0						0	2.59262	0.122623
YHR019C	YBL024W	1	0	0	0	1		0	0						0	2.78789	0.00977836
YEL003W	YKL025C	-1	0	2	0	0		0	0						0	-13.6552	-0.11911
YEL003W	YBL024W	-1	0	2	0	0		0	0						0	-8.24424	-0.0716984
YEL003W	YML094W	1	0	17	0	23	[Gim complexes]	1	0				[unfolded protein binding]	[cytosolic part, prefoldin complex]	0	3.86272	0.603277
YLR268W	YML048W	1	0	0	3	1		0	0						0	2.60283	-0.115215
YML048W	YBR171W	1	0	0	0	1		0	0					[endoplasmic reticulum membrane]	0	3.98283	-0.0216976
YER083C	YML048W	1	0	1	3	0	[Complex Number 442]	0	0						0	2.76131	0.0191278
YIL076W	YML048W	1	0	1	1	0		0	0						0	3.6675	-0.0245103
YLR039C	YER083C	-1	18	17	4	0		0	0						0	-9.97894	0.278408
YLR039C	YML048W	-1	0	2	0	0		0	0						0	-7.73612	-0.115314
YMR272C	YML048W	1	0	0	2	0		0	0		[hyperosmotic stress resistance: decreased sodium chloride (1 M), resistance to chemicals: increased PM02734 (250 ug/ml; synthetic cyclic depsipeptide related to natural kahalalides)]				0	6.33974	-0.137327
YLR039C	YIL076W	-1	8	4	8	0		0	0			[endosome transport]			0	-9.58244	0.381519
YLR268W	YMR272C	-1	9	2	2	0		0	0						0	-11.3552	0.351001
YLR268W	YDL115C	-1	2	1	4	0		0	0						0	-9.02056	0.225054
YDL115C	YML048W	1	0	0	1	0		0	0						0	3.21617	-0.0165767
YNR006W	YOL067C	-1	0	1	0	0		0	0						0	-7.45517	0.0479215
YNR006W	YBL103C	-1	0	1	0	0		0	0						0	-6.21387	0.0745815
YOL067C	YBL103C	1	0	2	0	1	[RTG complex]	1	0		[resistance to chemicals: decreased ethanol (8%), resistance to chemicals: decreased hydroxyurea (50 - 200 mM), utilization of carbon source: decreased galactose (2%), resistance to chemicals: decreased hydroxyurea]				1	3.98677	0.402089
YOR265W	YGL168W	-1	0	1	0	0		0	0						0	-7.56282	0.00262685
YOR265W	YOR026W	-1	5	1	0	0		0	0						0	-6.41639	0.327645
YGL168W	YOR026W	1	0	4	1	1		0	0						0	3.45829	0.133379
YOR349W	YOR265W	-1	5	0	0	0		0	0			[post-chaperonin tubulin folding pathway, protein folding]			0	-7.48465	0.424819
YOR349W	YOR026W	-1	14	3	2	0		0	0						0	-6.76315	0.392466
YGR078C	YOR026W	-1	15	9	5	0		0	0						0	-12.078	0.315854
YGR078C	YOR265W	-1	2	3	0	0		0	1		[resistance to chemicals: decreased ethanol (8%), resistance to chemicals: decreased oleate (0.1%)]		[unfolded protein binding]		0	-10.3586	0.212753
YML094W	YOR265W	-1	2	3	0	0		0	0				[unfolded protein binding]		0	-11.7047	0.073308
YEL003W	YOR026W	-1	15	6	7	0		0	0						0	-8.4672	0.343265
YEL003W	YOR265W	-1	2	3	0	0		0	0				[unfolded protein binding]		0	-8.38657	0.086068
YLR200W	YOR265W	-1	2	3	0	0		0	1				[unfolded protein binding]		0	-8.24855	0.11307
YGR078C	YOR349W	-1	16	6	2	0		0	0						0	-9.11213	0.359089
YML094W	YOR349W	-1	13	5	1	0		0	0						0	-8.76846	0.292446
YEL003W	YOR349W	-1	13	4	2	0		0	0						0	-12.9814	0.396679
YLR200W	YOR349W	-1	15	6	2	0		0	0						0	-15.2753	0.376956
YML094W	YGR078C	1	0	22	0	18	[Complex Number 7, probably cell cycle, Gim complexes]	1	0		[resistance to chemicals: decreased hygromycin B (50 ug/ml), resistance to chemicals: decreased rapamycin (0.1 ug/ml), resistance to chemicals: decreased cycloheximide (0.18 ug/ml)]		[unfolded protein binding]	[cytosolic part, prefoldin complex]	0	6.09093	0.6703
YNR019W	YGL020C	1	0	0	0	1		0	0						0	2.53227	-0.0428621
YNR019W	YMR272C	1	0	0	0	1		0	0						0	4.06635	0.0458029
YGL020C	YMR272C	1	0	11	4	7		0	0						0	6.25386	0.36932
YOR165W	YGL020C	1	0	0	0	1		0	0			[membrane organization]			0	2.51759	0.0876718
YOR165W	YER083C	1	0	0	0	1		0	0			[membrane organization]			0	3.06103	0.0561063
YGL020C	YER083C	1	0	33	3	10	[Complex Number 442]	1	0		[resistance to chemicals: decreased rapamycin, mitochondrial morphology: abnormal, resistance to chemicals: decreased tunicamycin, resistance to chemicals: decreased lovastatin (150 micrograms/ml), resistance to chemicals: decreased copper(2+) sulfate, resistance to chemicals: decreased hygromycin B, resistance to chemicals: decreased hydroxyurea]	[membrane organization, endoplasmic reticulum organization]	[protein anchor]	[GET complex]	0	7.31732	0.588771
YOR165W	YGL126W	-1	1	0	0	0		0	0						0	-17.7022	0.290199
YOR165W	YIL090W	-1	1	1	0	0		0	0						0	-10.4248	0.128412
YGL126W	YIL090W	-1	2	0	0	0		0	0						0	-8.13318	0.24395
YOR165W	YPR028W	-1	0	1	0	0		0	0						0	-7.17328	-0.193411
YIL090W	YPR028W	1	0	1	0	0		0	0						0	4.8836	0.0837253
YBL018C	YCR087C-A	1	0	0	0	1		0	0						0	2.74426	0.0156847
YBL018C	YKL143W	1	0	0	3	3		0	0						0	3.10046	0.0264176
YCR087C-A	YKL143W	1	0	0	0	1		0	0						0	4.08584	0.0420568
YDR439W	YHR034C	1	0	0	2	2		0	0						0	2.67276	-0.0622966
YHR034C	YDL014W	1	0	0	0	2		0	0						0	3.58394	0.10142
YGL105W	YHR034C	1	0	0	2	2		0	0						0	3.54399	-0.0896601
YGL105W	YMR116C	-1	1	1	1	0		0	0		[transposable element transposition: increased, resistance to chemicals: decreased acetaldehyde (35 mM)]				0	-7.25982	0.163019
YMR116C	YDL014W	1	0	0	1	0	[Complex Number 144,probably RNA metabolism, Complex Number 138,probably RNA metabolism]	0	0						0	3.13804	0.0364345
YDL014W	YOR076C	1	0	0	0	1		0	0						0	3.31831	0.0237842
YDR439W	YOR076C	1	0	2	1	3		0	0						0	3.99227	0.202832
YER164W	YDL014W	1	0	0	1	1		1	0						0	2.57625	0.0565206
YER164W	YDR429C	1	0	0	0	1	[Complex Number 189,probably transcription/DNA maintanance/chromatin structure]	0	0						0	3.5918	0.0128544
YDL014W	YDR429C	1	0	0	0	1		0	0						0	4.04252	0.013207
YER164W	YGR072W	-1	0	0	1	0		0	0						0	-6.31159	0.0344943
YJR074W	YGL174W	1	0	0	3	3		0	0						0	2.50713	0.0285783
YJR074W	YCL059C	1	0	0	0	2		0	0						0	2.69066	-0.0652524
YIR005W	YFL001W	1	0	1	4	4		0	0						0	3.77746	0.0832904
YNL147W	YER002W	1	0	0	1	1		0	0						0	2.87975	-0.080412
YCL059C	YER002W	1	0	0	0	1		0	0					[preribosome]	0	2.97137	0.167856
YJL148W	YCL059C	1	0	1	0	1		0	0						0	2.80015	0.0425903
YJL148W	YFL001W	1	0	1	5	5		0	0						0	2.88242	0.0318063
YNL147W	YFL001W	1	0	0	7	3		0	0						0	2.93321	0.0448836
YOR039W	YJL148W	-1	2	3	1	0		0	0		[hyperosmotic stress resistance: decreased sodium chloride (1 M), resistance to chemicals: decreased 5-fluorouracil (15 ug/ml)]			[nucleolar part]	0	-8.00826	0.132431
YOR039W	YCL059C	-1	0	1	0	0	[Complex Number 144,probably RNA metabolism]	0	0					[preribosome]	0	-6.15732	-0.0736046
YCL059C	YBR095C	1	0	0	0	1		0	0						0	2.549	0.0561337
YBR095C	YNL147W	1	0	6	2	5		0	0						0	3.5351	0.205469
YNL147W	YNL097C	1	0	7	2	5		0	0						0	3.3592	0.221524
YCL059C	YNL097C	1	0	0	0	1		0	0						0	4.75526	0.0290465
YOR295W	YOR061W	1	0	0	0	1		0	0						0	2.6013	0.148165
YDR439W	YOR061W	1	0	0	2	3		0	0						0	2.70249	0.0653479
YOR295W	YGL173C	1	0	0	1	1		0	0						0	3.11207	0.0226472
YDR439W	YGL173C	1	0	1	5	8		0	0						0	3.32054	0.0871815
YOR295W	YGL213C	1	0	0	1	1		0	0						0	2.61257	0.0931432
YDR439W	YGL213C	1	0	2	2	4		0	0						0	2.88817	0.219931
YGL213C	YGL173C	-1	0	2	5	0		1	1						0	-11.3775	0.0972976
YBL047C	YNL298W	-1	3	0	0	0		0	1		[resistance to chemicals: decreased Calcofluor White, chitin deposition: increased]			[cell projection, cell projection part]	0	-10.8891	0.352414
YBL047C	YNL079C	-1	3	1	0	0		0	0		[resistance to chemicals: decreased Calcofluor White, chitin deposition: increased]				0	-8.94196	0.326723
YHR030C	YNL079C	-1	2	0	0	0		0	1		[resistance to chemicals: decreased Calcofluor White, resistance to chemicals: decreased rapamycin, resistance to chemicals: normal wortmannin]				0	-8.9323	0.234364
YJL095W	YNL298W	-1	5	0	0	0		0	1		[resistance to chemicals: decreased Calcofluor White, resistance to chemicals: normal wortmannin, resistance to chemicals: decreased farnesol (1-5 microMolar), resistance to chemicals: decreased 2-phenyl-3-nitroso-imidazo[1,2-a]pyrimidine (9 uM)]			[cell projection, cell projection part]	0	-6.72918	0.413104
YJL095W	YNL079C	-1	2	0	0	0		0	0		[resistance to chemicals: decreased Calcofluor White, resistance to chemicals: normal wortmannin]				0	-11.1895	0.267397
YNL298W	YNL079C	-1	5	0	1	0		0	0		[resistance to chemicals: decreased ethanol (8%), resistance to chemicals: decreased rapamycin, resistance to chemicals: normal wortmannin, chitin deposition: increased, resistance to chemicals: decreased Calcofluor White]				0	-8.48127	0.313658
YGL005C	YPL051W	-1	7	0	1	0		0	0						0	-20.4175	0.455097
YGL005C	YBL047C	1	0	0	1	0		0	0						0	2.95407	-0.0750032
YPL051W	YBL047C	1	0	1	1	0		0	0						0	2.97938	-0.0115179
YNL079C	YPL051W	-1	3	1	0	0		0	0		[chemical compound accumulation: increased glycogen, resistance to chemicals: decreased rapamycin, resistance to chemicals: normal wortmannin]				0	-7.99474	0.423583
YPL254W	YDR443C	1	0	0	2	2		0	0						0	2.66139	0.0939802
YPL254W	YBL093C	1	0	0	0	1		0	0		[resistance to chemicals: decreased hydroxyurea (100 mM), resistance to chemicals: decreased L-1,4-dithiothreitol (32 mM)]				0	3.31779	-0.112532
YDR443C	YBL093C	1	0	0	0	3	[Complex Number 209,probably transcription/DNA maintanance/chromatin structure]	1	0				[general RNA polymerase II transcription factor activity, RNA polymerase II transcription factor activity, RNA polymerase II transcription mediator activity]		0	3.96047	0.123744
YCR081W	YDR443C	1	0	3	0	8	[Srb10p complex, Complex Number 209,probably transcription/DNA maintanance/chromatin structure]	1	0				[general RNA polymerase II transcription factor activity, RNA polymerase II transcription factor activity, RNA polymerase II transcription mediator activity]		0	3.51698	0.685596
YCR081W	YBL093C	1	0	0	1	2	[Complex Number 209,probably transcription/DNA maintanance/chromatin structure]	1	0				[general RNA polymerase II transcription factor activity, RNA polymerase II transcription factor activity, RNA polymerase II transcription mediator activity]		0	3.8733	-0.0305226
YPL042C	YCR081W	1	0	5	0	9	[Srb10p complex, Complex Number 209,probably transcription/DNA maintanance/chromatin structure]	1	1		[telomere length: increased, resistance to chemicals: decreased wortmannin, resistance to chemicals: increased rapamycin]				0	3.16387	0.635557
YPL042C	YBL093C	1	0	0	0	2	[Complex Number 209,probably transcription/DNA maintanance/chromatin structure]	1	0						0	3.64439	0.438306
YGL151W	YBL093C	-1	0	0	1	0	[Kornberg's mediator (SRB) complex, Complex Number 209,probably transcription/DNA maintanance/chromatin structure]	1	0				[general RNA polymerase II transcription factor activity, RNA polymerase II transcription factor activity, RNA polymerase II transcription mediator activity]		0	-15.9678	0.129416
YGL151W	YCR081W	1	0	2	2	0	[Complex Number 209,probably transcription/DNA maintanance/chromatin structure]	1	0				[general RNA polymerase II transcription factor activity, RNA polymerase II transcription factor activity, RNA polymerase II transcription mediator activity]		0	2.57352	0.3068
YDR384C	YGL020C	-1	0	0	1	0		0	0						0	-7.22969	-0.112452
YDR384C	YDR297W	1	0	0	1	1		0	0						0	2.73034	-0.0916699
YGL020C	YDR297W	1	0	0	5	3		0	0						0	3.74428	0.0608315
YDR384C	YBR036C	1	0	0	0	1		0	0						0	3.03422	0.0817464
YDR297W	YBR036C	1	0	0	2	2		0	0		[resistance to chemicals: decreased calcium dichloride (0.7 M), hyperosmotic stress resistance: decreased sodium chloride (1 M)]				0	4.42114	-0.0204697
YLR069C	YKL143W	1	0	0	1	5		0	0						0	3.36258	0.134962
YKL143W	YDR172W	1	0	0	1	17		0	0						0	4.82284	0.153418
YBL072C	YDR172W	1	0	0	1	10		0	0			[translation]			0	3.03851	0.0846468
YBL072C	YLR069C	1	0	0	0	2		0	0			[translation]			0	3.08227	0.0240912
YKL143W	YJR132W	1	0	0	0	5		0	0						0	2.70674	0.162569
YJR132W	YLR069C	1	0	0	0	3		0	0						0	4.22057	0.168317
YJL124C	YJR132W	1	0	0	3	2		0	0						0	2.964	-0.0790082
YNL147W	YJR132W	1	0	0	2	5		0	0						0	5.233	0.0951902
YBL072C	YKL143W	1	0	0	1	8		0	0						0	3.42825	0.383206
YLR069C	YGL173C	-1	0	0	3	0		0	0						0	-7.02921	0.176875
YGL173C	YKL143W	1	0	0	1	6		0	0						0	4.91732	0.164332
YNL110C	YKL143W	1	0	0	0	6		0	0						0	3.58263	0.131416
YKL143W	YGL105W	1	0	0	2	10		0	0						0	3.39277	0.189175
YGL173C	YNL110C	1	0	0	6	4		1	0						0	6.06918	-0.156122
YGL173C	YJL124C	1	0	6	2	3	[Complex Number 14, U6-specific snRNP core (14)]	1	0						0	2.69075	0.15227
YNL147W	YPL125W	1	0	0	5	3		0	0						0	2.87621	-0.112413
YPL125W	YLR069C	1	0	0	0	1		0	0						0	3.68398	0.24592
YOR195W	YMR198W	-1	5	1	0	0		0	1					[microtubule cytoskeleton]	0	-12.158	0.234429
YOR195W	YER016W	-1	5	1	0	0		0	1					[microtubule cytoskeleton]	0	-6.03604	0.298786
YMR198W	YER016W	1	0	30	3	0		0	0					[microtubule, cytoplasmic microtubule, microtubule cytoskeleton]	0	4.34565	0.609635
YGL086W	YER016W	-1	19	1	0	0		0	1						0	-16.5535	0.55173
YGL086W	YOR195W	-1	5	0	0	0		0	1						0	-9.04207	0.399041
YGR188C	YER016W	-1	24	2	0	0		0	0						0	-12.3296	0.575789
YGR188C	YOR195W	-1	3	2	0	0		0	1						0	-7.80166	0.214947
YOR026W	YER016W	-1	21	4	0	0		0	1		[colony sectoring: increased, sporulation: absent, resistance to chemicals: decreased benomyl]				0	-7.35939	0.434558
YOR026W	YOR195W	-1	4	1	0	0		0	1						0	-7.03214	0.219972
YHR191C	YER016W	-1	15	3	0	0		0	1		[colony sectoring: increased, resistance to chemicals: decreased hydroxyurea]				0	-10.4251	0.411774
YHR191C	YOR195W	-1	4	0	0	0		0	1						0	-7.74545	0.253686
YMR078C	YER016W	-1	20	1	0	0		0	0						0	-13.0531	0.523199
YMR078C	YOR195W	-1	6	0	0	0		0	1						0	-10.739	0.350479
YOR195W	YNL298W	-1	1	1	0	0		0	1		[filamentous growth: decreased, haploid invasive growth: absent]				0	-7.1677	0.187361
YGR188C	YNL298W	1	0	7	3	2		0	0						0	3.03409	0.223592
YMR078C	YNL298W	-1	7	1	0	0		0	1						0	-8.90918	0.29118
YMR198W	YGL086W	-1	12	7	1	0		0	0						0	-13.7429	0.235832
YMR198W	YGR188C	-1	16	11	0	0		0	0						0	-7.87139	0.279859
YMR198W	YOR026W	-1	13	11	4	0		0	0						0	-8.59253	0.194216
YOR195W	YEL061C	-1	5	0	0	0		0	1					[spindle, microtubule cytoskeleton]	0	-6.57142	0.439339
YMR198W	YEL061C	-1	10	3	0	0	[Kinesin-related motorproteins]	0	0					[microtubule, microtubule cytoskeleton]	0	-6.37402	0.261207
YMR198W	YHR191C	-1	15	7	1	0		0	0		[resistance to chemicals: decreased methyl methanesulfonate (0.035%), resistance to chemicals: decreased hydroxyurea]	[mitotic cell cycle]			0	-8.74517	0.330669
YGL086W	YEL061C	-1	12	0	0	0		0	1						0	-11.4876	0.42591
YGL086W	YHR191C	-1	13	2	0	0		0	1						0	-7.95567	0.433382
YMR078C	YGL086W	-1	14	1	0	0		0	0						0	-13.2657	0.494498
YGR188C	YOR026W	1	0	33	0	11		1	0	[Cell cycle - yeast]	[colony sectoring: increased, resistance to chemicals: decreased cincreasin (200 micromolar)]	[negative regulation of protein metabolic process]			0	5.23395	0.739917
YMR078C	YGR188C	-1	18	3	0	0		0	0						0	-13.3811	0.483898
YOR026W	YEL061C	-1	12	0	0	0		0	1		[colony sectoring: increased, resistance to chemicals: decreased benomyl, resistance to chemicals: decreased cincreasin (200 micromolar)]				0	-10.3259	0.418614
YMR078C	YOR026W	-1	20	1	1	0		0	0						0	-10.0194	0.438997
YHR191C	YEL061C	-1	11	0	0	0		0	0						0	-8.09287	0.370942
YMR078C	YEL061C	-1	14	0	0	0		0	0						0	-10.8992	0.529302
YCR052W	YER178W	1	0	0	0	2		0	0						0	2.67979	-0.0320313
YCR052W	YFL001W	1	0	0	1	1		0	0						0	2.9937	0.140534
YER178W	YFL001W	1	0	0	0	3		0	0						0	3.0788	0.0408807
YER178W	YEL003W	1	0	0	1	2		0	0						0	2.54789	0.00869021
YEL003W	YCR052W	1	0	0	2	3		0	0						0	3.13325	0.152896
YJL168C	YCR052W	-1	0	0	2	0		0	0						0	-6.93973	0.241251
YJL168C	YBL016W	1	0	0	3	1		0	0						0	2.81421	-0.0774902
YCR052W	YBL016W	1	0	0	2	2		0	0						0	3.20508	-0.0872165
YOR026W	YCR052W	1	0	0	3	4		0	0						0	2.63788	0.154696
YOR026W	YBL016W	1	0	0	5	3		0	0	[Cell cycle - yeast]					0	2.75186	-0.0683755
YEL003W	YBL016W	1	0	0	2	8		0	0						0	3.14783	0.0442716
YCR052W	YMR179W	1	0	0	3	4		0	0						0	2.82709	0.0378707
YCR052W	YER155C	1	0	1	1	1		0	0						0	3.25927	0.0220047
YMR179W	YDR075W	1	0	0	0	1		0	0						0	2.69752	-0.0569534
YDR075W	YCR052W	1	0	0	1	1		0	0						0	3.31999	-0.048967
YCR052W	YJL176C	1	0	0	1	1		0	0						0	2.98903	-0.126081
YMR179W	YJL176C	1	0	0	1	2		0	0						0	4.34318	0.111858
YCR052W	YEL031W	-1	0	2	2	0		0	0						0	-7.04528	0.0682389
YEL031W	YMR179W	1	0	1	8	1		0	0		[resistance to chemicals: decreased hygromycin B (50 ug/ml), resistance to chemicals: decreased oleate (0.1%), chemical compound accumulation: abnormal polyphosphate]				0	3.62053	-0.0762626
YCR052W	YER111C	1	0	3	4	2		0	0						0	2.88728	0.106434
YCR052W	YDL033C	-1	0	0	3	0		0	0						0	-6.3308	0.131102
YDL033C	YMR179W	1	0	0	1	2		0	0						0	4.08091	0.0181882
YCR052W	YOL081W	-1	0	2	2	0		0	0						0	-11.1224	-0.00913742
YOL081W	YMR179W	1	0	0	2	1		0	0		[resistance to chemicals: decreased oleate (0.1%), chemical compound accumulation: increased lipids]				0	3.87324	-0.00635436
YOR026W	YDR505C	1	0	0	0	2		0	0						0	2.80882	-0.0077033
YCR052W	YDR505C	1	0	0	0	1		0	0						0	2.92479	-0.0260222
YBR009C	YML102W	-1	3	0	1	0		0	0						0	-8.05986	0.272282
YBR009C	YCR052W	1	0	0	1	0		0	0						0	2.86565	0.00310042
YML102W	YCR052W	1	0	0	3	2		0	0						0	3.24912	0.0278486
YNL031C	YML102W	-1	1	0	1	0		0	0						0	-8.37554	0.316791
YNL031C	YCR052W	1	0	0	1	0		0	0						0	2.99666	0.0157362
YOR001W	YML102W	-1	0	1	1	0		0	0						0	-6.053	0.209807
YOR001W	YCR052W	1	0	0	2	0		0	0						0	2.66233	-0.0284018
YER111C	YML102W	1	0	1	3	3		0	0						0	3.16762	-0.0244787
YCR052W	YOR141C	1	0	0	4	1	[Complex Number 203,probably transcription/DNA maintanance/chromatin structure]	0	0				[ATPase activity, coupled, DNA-dependent ATPase activity, ATPase activity]		0	2.76277	0.171943
YOR141C	YML102W	1	0	3	2	1		0	0						0	3.41874	0.194406
YEL031W	YER155C	-1	3	1	2	0		0	0						0	-7.20323	0.290481
YHR031C	YDR075W	-1	1	0	1	0		0	1						0	-10.642	0.27239
YHR031C	YCR052W	1	0	0	1	1		0	0						0	2.73333	-0.0822872
YMR038C	YFL001W	-1	0	0	3	0		0	0						0	-6.2254	0.211555
YMR038C	YCR052W	1	0	1	2	0		0	0						0	2.75079	0.0636054
YER111C	YJL176C	-1	2	1	3	0		0	0		[metal resistance: decreased cadmium dichloride (55 uM), chitin deposition: normal, resistance to chemicals: decreased cycloheximide (0.18 ug/ml), resistance to chemicals: decreased Calcofluor White, resistance to chemicals: decreased hydroxyurea (11.4 mg/ml), chemical compound accumulation: decreased glycogen, resistance to chemicals: decreased calcium dichloride (0.7 M)]				0	-7.86506	0.327521
YOR001W	YER111C	-1	0	4	2	0		0	0						0	-6.51687	0.0530667
YEL031W	YER111C	-1	16	1	3	0		0	0						0	-6.12214	0.440365
YEL031W	YPR031W	1	0	0	1	1		0	0						0	2.56882	0.0761354
YCR052W	YPR031W	1	0	0	2	1		0	0						0	3.03863	0.0587947
YNL298W	YER111C	-1	11	4	0	0		0	1		[resistance to chemicals: decreased ethanol (8%), resistance to chemicals: decreased hydroxyurea, resistance to chemicals: decreased Calcofluor White]				0	-15.0929	0.333846
YNL298W	YCR052W	-1	0	1	0	0		0	0						0	-6.68674	-0.0363062
YOL081W	YER111C	-1	6	3	2	0		0	0		[resistance to chemicals: decreased ethanol (8%), chemical compound accumulation: decreased glycogen, resistance to chemicals: decreased Calcofluor White]				0	-10.3866	0.293775
YOR026W	YER111C	-1	4	7	1	0		0	0	[Cell cycle - yeast]					0	-9.60121	0.0513868
YOR026W	YHR031C	1	0	3	1	2		0	0						0	3.48923	0.140488
YCR052W	YNL215W	1	0	0	4	0		0	0						0	2.59971	0.0554489
YDL033C	YNL215W	1	0	0	2	1		0	0						0	2.83385	0.0875096
YNL215W	YGL133W	-1	0	2	2	0		0	0						0	-8.87894	0.0640046
YGL133W	YCR052W	1	0	0	2	0	[Complex Number 203,probably transcription/DNA maintanance/chromatin structure, Complex Number 192,probably transcription/DNA maintanance/chromatin structure]	0	0						0	3.15437	-0.108994
YOR141C	YGL133W	-1	2	1	2	0	[Complex Number 203,probably transcription/DNA maintanance/chromatin structure]	0	0						0	-10.9664	0.0561082
YNL215W	YOR304W	-1	0	2	1	0		0	1						0	-9.96861	0.17111
YOR304W	YCR052W	1	0	0	2	0	[Complex Number 203,probably transcription/DNA maintanance/chromatin structure]	0	0						0	2.74949	-0.00926633
YOR304W	YOR141C	-1	1	2	1	0	[Complex Number 203,probably transcription/DNA maintanance/chromatin structure]	0	0						0	-8.69988	0.128379
YNL215W	YOR189W	-1	2	1	1	0		0	0						0	-6.22727	0.30976
YOR189W	YCR052W	1	0	0	1	0		0	0						0	3.11193	0.0739126
YOR141C	YPR031W	-1	3	1	1	0		0	0						0	-8.76524	0.160117
YCR052W	YGL019W	-1	0	0	2	0		0	0						0	-6.85684	0.0131338
YGL019W	YOR141C	1	0	1	2	1		0	0						0	3.36423	0.102144
YCR052W	YOR123C	1	0	0	0	1		0	0						0	2.57538	0.17303
YOR123C	YEL003W	1	0	7	1	8		0	0						0	3.33453	0.150644
YOR026W	YPR031W	1	0	1	1	2		0	0						0	2.96779	0.138356
YGL019W	YOR026W	1	0	0	5	1		0	0						0	3.6386	0.093544
YCR052W	YMR075W	-1	0	1	0	0		0	0						0	-8.45979	0.0293468
YCR052W	YPR023C	-1	0	1	0	0		0	0						0	-7.48306	0.153562
YMR075W	YPR023C	1	0	5	0	3	[Complex Number 208,probably transcription/DNA maintanance/chromatin structure]	1	0						0	2.5675	0.708002
YER016W	YCL029C	-1	8	0	0	0	[Tubulin-associated proteins]	1	1				[microtubule binding, cytoskeletal protein binding, tubulin binding]		0	-9.54754	0.331301
YGR188C	YCL029C	-1	5	0	0	0		0	0						0	-8.29249	0.203183
YOR058C	YER016W	-1	4	1	0	0	[Tubulin-associated proteins]	0	0				[microtubule binding, cytoskeletal protein binding, tubulin binding]	[microtubule cytoskeleton]	0	-11.8555	0.368395
YOR058C	YCL029C	-1	1	0	0	0	[Tubulin-associated proteins]	0	1				[microtubule binding, cytoskeletal protein binding, tubulin binding]		0	-10.3974	0.2745
YCL029C	YJR053W	-1	3	0	0	0		0	0						0	-8.23254	0.443722
YER016W	YJR053W	-1	3	1	0	0		0	1					[microtubule cytoskeleton]	0	-7.71609	0.297719
YER016W	YMR055C	-1	3	0	0	0		0	1					[microtubule cytoskeleton]	0	-14.37	0.196703
YMR055C	YCL029C	-1	3	0	0	0		0	0						0	-7.04789	0.476831
YCL029C	YOR349W	-1	4	0	0	0		0	1				[cytoskeletal protein binding, tubulin binding]		0	-9.96139	0.405905
YOR349W	YER016W	-1	15	0	1	0		0	0				[cytoskeletal protein binding, tubulin binding]		0	-6.37972	0.53551
YCL029C	YPL241C	-1	4	0	0	0	[Tubulin-associated proteins]	0	1						0	-9.76335	0.447697
YPL241C	YER016W	-1	14	0	1	0	[Tubulin-associated proteins]	0	0					[microtubule, microtubule cytoskeleton]	0	-9.14053	0.548614
YER016W	YGR078C	-1	16	4	0	0		0	0						0	-9.68742	0.420413
YGR078C	YCL029C	-1	4	1	0	0		0	0		[mitotic recombination: increased, nuclear position: abnormal]				0	-8.07115	0.303815
YNL153C	YER016W	-1	24	5	0	0		0	0						0	-11.7897	0.546039
YNL153C	YCL029C	-1	7	1	0	0		0	0						0	-9.93012	0.379646
YER016W	YPR018W	1	0	1	3	1		0	0						0	2.60975	0.0270788
YER016W	YML102W	1	0	0	1	1		0	0						0	2.75657	0.00431514
YPR018W	YML102W	1	0	0	0	2	[Complex Number 24, Chromatin assembly complex (CAC)]	1	0		[UV resistance: decreased, silencing: abnormal]			[CAF-1 complex, chromatin assembly complex]	0	3.71781	0.545591
YER016W	YCR077C	-1	7	4	1	0		0	0						0	-9.02825	0.203825
YCR077C	YPR018W	1	0	1	2	1		0	0						0	2.65383	0.158347
YER016W	YNL147W	-1	4	4	1	0		0	0						0	-10.4061	0.127996
YNL147W	YPR018W	1	0	0	1	2		0	0						0	3.17362	0.123905
YDL116W	YER016W	-1	10	4	0	0		0	0						0	-7.31842	0.253562
YDL116W	YPR018W	-1	0	2	0	0		0	0						0	-6.04837	0.151231
YER016W	YAL013W	-1	4	6	1	0		0	0						0	-11.4529	0.0656899
YAL013W	YPR018W	1	0	0	1	2		0	0						0	2.81925	0.128651
YER016W	YMR263W	-1	5	3	1	0		0	0						0	-7.0319	0.0805033
YMR263W	YML102W	1	0	0	4	3		0	0			[negative regulation of cellular biosynthetic process, negative regulation of nucleobase, nucleoside, nucleotide and nucleic acid metabolic process, negative regulation of biosynthetic process, chromatin silencing, negative regulation of macromolecule biosynthetic process, negative regulation of cellular metabolic process, negative regulation of RNA metabolic process, negative regulation of gene …			0	2.76421	0.0661463
YDR075W	YMR198W	-1	1	2	1	0		0	0						0	-7.3695	0.219337
YDR075W	YER016W	-1	0	3	0	0		0	0						0	-7.11238	0.0813449
YER016W	YNL107W	-1	16	3	1	0		0	1						0	-8.20276	0.391968
YNL107W	YDR075W	1	0	1	2	0		0	0						0	3.87218	0.0742707
YER016W	YPR110C	-1	0	2	0	0		0	0						0	-7.14391	0.125007
YPR110C	YDR075W	1	0	1	0	0		0	0						0	4.15695	0.142646
YJL124C	YER016W	-1	5	2	0	0		0	0						0	-12.8408	0.228764
YJL124C	YOR340C	-1	3	1	0	0		0	0						0	-7.24375	0.110173
YER016W	YOR340C	-1	1	0	0	0		0	0						0	-6.07762	0.108953
YMR048W	YER016W	-1	6	1	0	0		0	0						0	-11.414	0.243838
YMR048W	YMR198W	-1	11	2	0	0		0	0						0	-9.4708	0.251193
YMR048W	YDL116W	-1	11	2	0	0		0	0		[chromosome/plasmid maintenance: abnormal, transposable element transposition: increased]				0	-8.96297	0.361042
YMR048W	YCL016C	-1	4	2	0	0		0	1		[chromosome/plasmid maintenance: abnormal, colony sectoring: increased]				0	-10.2253	0.334715
YER016W	YCL016C	-1	10	3	0	0		0	0		[colony sectoring: increased, resistance to chemicals: decreased hydroxyurea]				0	-6.4325	0.420698
YMR048W	YHR191C	-1	10	1	1	0		0	1						0	-12.9371	0.387784
YMR078C	YMR048W	-1	8	1	0	0		0	1						0	-12.2862	0.346748
YER016W	YPR135W	-1	9	0	0	0		0	0		[colony sectoring: increased, resistance to chemicals: decreased hydroxyurea]				0	-10.469	0.429798
YMR048W	YPR135W	-1	9	0	2	0		0	0		[colony sectoring: increased, transposable element transposition: increased]				0	-8.32879	0.500359
YNL273W	YMR198W	-1	7	3	0	0		0	0						0	-13.2387	0.22985
YNL273W	YER016W	-1	5	2	0	0		0	0						0	-10.5223	0.19927
YGR188C	YNL273W	-1	5	1	0	0		0	0						0	-9.87892	0.222945
YNL273W	YCL016C	-1	3	3	0	0		0	1						0	-9.67532	0.323153
YNL273W	YHR191C	-1	8	1	0	0		0	1						0	-10.1719	0.424441
YMR078C	YNL273W	-1	8	1	0	0		0	0						0	-7.79907	0.382934
YNL273W	YPR135W	-1	7	2	1	0		0	0						0	-13.088	0.376827
YER016W	YJL179W	-1	7	8	0	0		0	1						0	-9.15791	0.339333
YNL273W	YJL179W	1	0	2	1	0		0	1						0	2.61543	0.122768
YDR378C	YMR198W	-1	4	10	3	0		0	0		[resistance to chemicals: decreased methyl methanesulfonate (0.035%), resistance to chemicals: decreased hydroxyurea]				0	-7.82755	0.0969232
YDR378C	YER016W	-1	5	5	0	0		0	0		[colony sectoring: increased, UV resistance: decreased, resistance to chemicals: decreased hydroxyurea]				0	-6.42441	0.184764
YDR159W	YER016W	-1	12	5	0	0		0	0						0	-7.50932	0.281256
YOL072W	YMR198W	-1	6	11	1	0		0	0						0	-8.95096	0.113472
YOL072W	YER016W	-1	8	2	1	0		0	0						0	-7.95476	0.265212
YDL116W	YMR198W	-1	9	10	2	0		0	0		[resistance to chemicals: decreased methyl methanesulfonate (0.035%), resistance to chemicals: decreased hydroxyurea]				0	-11.5713	0.222943
YAL013W	YMR198W	-1	6	7	2	0		0	0						0	-8.48741	0.0965459
YNL330C	YER016W	-1	1	4	0	0		0	1						0	-7.4465	0.0334165
YNL330C	YMR198W	-1	4	5	5	0		0	1						0	-7.00456	0.0429951
YNL107W	YMR198W	1	0	13	9	3		0	0						0	2.93736	0.31194
YDR488C	YER016W	-1	7	1	0	0		0	0					[microtubule, cytoplasmic microtubule, microtubule cytoskeleton]	0	-12.9247	0.339439
YDR488C	YMR198W	-1	2	1	0	0		0	0				[motor activity, microtubule motor activity]	[microtubule, cytoplasmic microtubule, microtubule cytoskeleton]	0	-6.1398	0.162174
YBR107C	YER016W	-1	0	1	0	0		0	0						0	-10.3734	0.191242
YBR107C	YMR198W	-1	0	2	1	0		0	0						0	-9.12037	-0.00261585
YJL030W	YER016W	-1	14	1	0	0		0	1						0	-14.6636	0.517906
YJL030W	YMR198W	-1	9	4	0	0		0	1						0	-11.717	0.237119
YOR014W	YER016W	-1	3	2	0	0		0	0						0	-13.442	0.267855
YOR014W	YMR198W	-1	1	4	2	0		0	0						0	-8.36546	0.161607
YJL013C	YER016W	-1	1	1	0	0		0	1						0	-13.7425	0.184269
YJL013C	YMR198W	-1	2	3	0	0		0	0						0	-10.3912	0.0491096
YOR058C	YMR198W	-1	1	2	0	0		0	0			[cytoskeleton organization, spindle organization, microtubule cytoskeleton organization, microtubule-based process]		[microtubule cytoskeleton]	0	-13.5362	0.0840033
YJR053W	YMR198W	-1	1	2	1	0		0	0					[microtubule cytoskeleton]	0	-7.00285	0.172681
YOR349W	YMR198W	1	0	7	4	1		0	0						0	2.52623	0.146353
YPL241C	YMR198W	1	0	7	2	3		0	0					[microtubule, microtubule cytoskeleton]	0	3.21481	0.161572
YCL016C	YMR198W	-1	9	5	0	0		0	0		[resistance to chemicals: decreased methyl methanesulfonate (0.035%), resistance to chemicals: decreased hydroxyurea (100 mM), resistance to chemicals: decreased hydroxyurea]	[mitotic cell cycle]			0	-11.9183	0.3809
YDR254W	YER016W	-1	8	1	0	0		0	0						0	-15.4289	0.368728
YDR254W	YMR198W	-1	5	3	1	0		0	0						0	-12.5373	0.130194
YDR318W	YMR198W	-1	4	2	1	0		0	0					[microtubule cytoskeleton]	0	-12.3664	0.207963
YDR318W	YER016W	-1	8	1	0	0		0	0					[microtubule cytoskeleton]	0	-10.6878	0.462493
YPL018W	YMR198W	-1	5	3	0	0		0	0		[resistance to chemicals: decreased chlorpromazine (200 ug/ml), resistance to chemicals: decreased staurosporine]			[microtubule cytoskeleton]	0	-14.8457	0.243032
YPL018W	YER016W	-1	8	1	0	0		0	0					[microtubule cytoskeleton]	0	-14.0285	0.457128
YJR135C	YER016W	-1	4	1	0	0		0	0						0	-14.4772	0.272802
YJR135C	YMR198W	-1	3	2	0	0		1	0						0	-11.3988	0.170135
YLR381W	YER016W	-1	7	1	0	0		0	0						0	-10.171	0.317285
YLR381W	YMR198W	-1	5	3	0	0		0	0						0	-8.31954	0.184397
YPR046W	YER016W	-1	5	1	0	0		0	0						0	-11.7507	0.324707
YPR046W	YMR198W	-1	3	1	0	0		0	0						0	-11.2674	0.14962
YPL008W	YER016W	-1	11	1	0	0		0	0		[colony sectoring: increased, resistance to chemicals: decreased hydroxyurea]				0	-14.8531	0.441814
YPL008W	YMR198W	-1	11	1	0	0		0	0		[resistance to chemicals: decreased hydroxyurea, resistance to chemicals: decreased methyl methanesulfonate (0.035%), resistance to chemicals: decreased chlorpromazine (200 ug/ml), resistance to chemicals: decreased staurosporine]				0	-11.0167	0.399323
YCR077C	YDR378C	1	0	24	1	9	[Complex Number 14, U6-specific snRNP core (14), Complex Number 147,probably RNA metabolism, Complex Number 138,probably RNA metabolism]	1	0		[chitin deposition: normal, resistance to chemicals: decreased cycloheximide (0.18 ug/ml), resistance to chemicals: decreased caffeine (2 mg/ml), resistance to chemicals: decreased Calcofluor White, resistance to chemicals: decreased hydroxyurea (11.4 mg/ml), chemical compound accumulation: increased glycogen]				0	3.36828	0.638866
YJL124C	YDR378C	1	0	21	0	15	[Complex Number 14, U6-specific snRNP core (14), Complex Number 147,probably RNA metabolism, Complex Number 138,probably RNA metabolism]	1	0		[budding pattern: abnormal, resistance to chemicals: decreased cycloheximide (0.18 ug/ml), resistance to chemicals: decreased caffeine (2 mg/ml), resistance to chemicals: decreased hydroxyurea (11.4 mg/ml), resistance to chemicals: decreased methyl methanesulfonate (0.035%), chemical compound accumulation: increased glycogen, resistance to chemicals: decreased hydroxyurea]		[RNA splicing factor activity, transesterification mechanism]	[small nuclear ribonucleoprotein complex, U4/U6 x U5 tri-snRNP complex]	0	3.66713	0.636255
YNL147W	YDR378C	-1	8	1	10	0	[Complex Number 147,probably RNA metabolism, Complex Number 138,probably RNA metabolism]	1	0				[RNA splicing factor activity, transesterification mechanism]	[small nuclear ribonucleoprotein complex, U4/U6 x U5 tri-snRNP complex]	0	-7.29343	0.472132
YOL072W	YDR378C	-1	8	5	1	0		0	0						0	-7.18782	0.34035
YDR378C	YFR010W	-1	2	4	2	0		0	0		[resistance to chemicals: decreased caffeine (2 mg/ml), resistance to chemicals: decreased methyl methanesulfonate (0.035%), resistance to chemicals: decreased cycloheximide (0.18 ug/ml)]				0	-8.32213	0.242359
YFR010W	YER016W	1	0	4	2	0		0	0						0	2.94546	0.137954
YDL116W	YDR378C	-1	13	5	2	0		0	0		[resistance to chemicals: decreased methyl methanesulfonate (0.035%), resistance to chemicals: decreased hydroxyurea]				0	-8.16102	0.346117
YDR378C	YDR485C	-1	11	15	0	0		0	0						0	-6.19619	0.239136
YER016W	YDR485C	-1	20	2	0	0		0	0						0	-6.12512	0.351878
YNL107W	YDR378C	-1	9	18	1	0		0	1		[resistance to chemicals: decreased caffeine (2 mg/ml), chemical compound accumulation: increased glycogen, resistance to chemicals: decreased rapamycin]				0	-6.0731	0.223768
YJL179W	YDR378C	1	0	11	10	12		0	0		[chemical compound accumulation: increased glycogen, resistance to chemicals: decreased rapamycin, resistance to chemicals: decreased hydroxyurea]				0	3.6215	0.162442
YCR077C	YDR159W	-1	13	5	6	0		0	0						0	-6.25179	0.350234
YCR077C	YOL072W	-1	10	6	0	0		0	0		[resistance to chemicals: decreased oleate (0.1%), resistance to chemicals: decreased rapamycin (0.1 ug/ml)]				0	-7.46019	0.318681
YCR077C	YDL116W	-1	14	4	1	0		0	0						0	-7.20858	0.311795
YCR077C	YDR485C	-1	11	13	1	0		0	0						0	-7.26121	0.191546
YER016W	YBR231C	-1	13	2	0	0		0	0						0	-7.10008	0.326968
YCR077C	YBR231C	-1	8	10	5	0		0	0						0	-6.11737	0.217617
YDR488C	YCR077C	-1	1	1	0	0		0	0						0	-6.66643	0.157373
YPR135W	YCR077C	-1	5	2	0	0		0	0		[resistance to chemicals: decreased hygromycin B (50 ug/ml), resistance to chemicals: decreased rapamycin (0.1 ug/ml), resistance to chemicals: decreased cycloheximide (0.18 ug/ml), resistance to chemicals: decreased hydroxyurea (100 mM), resistance to chemicals: decreased cadmium dichloride (50 uM)]				0	-6.78536	0.151109
YJL179W	YCR077C	1	0	8	11	11		0	0					[cytosolic part]	0	3.93424	0.146424
YJL124C	YDR159W	-1	16	4	3	0		0	0						0	-6.89227	0.360912
YJL124C	YDL116W	-1	6	3	1	0		0	0		[resistance to chemicals: decreased methyl methanesulfonate (0.035%), resistance to chemicals: decreased hydroxyurea]				0	-12.6796	0.203589
YJL124C	YNL107W	-1	7	6	5	0		0	0		[resistance to chemicals: decreased caffeine (2 mg/ml), chemical compound accumulation: increased glycogen]				0	-6.43007	0.251577
YER016W	YDR150W	-1	6	0	0	0		0	1				[cytoskeletal protein binding, tubulin binding]		0	-11.034	0.249797
YJL124C	YDR150W	-1	2	0	0	0		0	0						0	-6.67256	0.100156
YNL147W	YDR159W	-1	8	8	4	0		0	0						0	-6.31374	0.204481
YAL013W	YNL147W	1	0	4	1	5		0	0						0	4.61535	0.251132
YNL147W	YMR263W	1	0	8	1	5		0	0						0	4.99882	0.224447
YNL147W	YDR485C	-1	6	14	1	0		0	0						0	-6.07642	0.0766227
YNL147W	YBR231C	-1	5	13	2	0		0	0						0	-7.20281	0.12051
YER016W	YLR200W	-1	20	8	0	0		0	0		[resistance to chemicals: decreased benomyl, resistance to chemicals: decreased hydroxyurea]				0	-8.55185	0.434001
YNL147W	YLR200W	1	0	6	2	9		0	0						0	2.55164	0.143461
YOL072W	YDR159W	1	0	21	0	3		1	0		[resistance to chemicals: decreased rapamycin (0.1 ug/ml), resistance to chemicals: decreased calcium dichloride (0.7 M)]				0	5.88033	0.693652
YDR159W	YDL116W	-1	16	2	1	0		1	0					[nuclear envelope]	0	-7.25131	0.417004
YDR159W	YMR263W	-1	14	5	3	0		0	0						0	-6.37135	0.262004
YDR159W	YDR485C	-1	21	10	0	0		0	0						0	-6.56887	0.397503
YDR159W	YBR231C	-1	19	8	0	0		0	0						0	-6.56914	0.370346
YNL107W	YDR159W	-1	15	12	2	0		0	0		[resistance to chemicals: decreased rapamycin, resistance to chemicals: decreased lovastatin (150 micrograms/ml), resistance to chemicals: normal wortmannin]				0	-10.8068	0.312837
YER016W	YDR014W	-1	8	1	1	0		0	0						0	-8.87575	0.420494
YDR014W	YDR159W	1	0	2	0	0		0	0						0	2.50675	0.0914973
YGR188C	YDR159W	-1	11	7	2	0		0	0						0	-7.25927	0.26192
YDR159W	YOR026W	-1	10	5	3	0		0	0						0	-8.51877	0.243222
YHR191C	YDR159W	-1	4	3	1	0		0	0						0	-6.04084	0.234466
YMR078C	YDR159W	-1	9	6	0	0		0	0						0	-8.53025	0.340681
YJL179W	YDR159W	1	0	14	10	9		0	0		[resistance to chemicals: decreased rapamycin, resistance to chemicals: normal wortmannin]				0	2.98245	0.188358
YNL153C	YDR159W	1	0	14	3	8		0	0		[resistance to chemicals: decreased rapamycin, resistance to chemicals: normal wortmannin]				0	2.68658	0.217278
YOL072W	YFR010W	1	0	5	2	1		0	0						0	3.17947	0.353513
YAL013W	YOL072W	-1	8	3	1	0		0	0						0	-6.15597	0.169296
YOL072W	YMR263W	-1	8	3	0	0		0	0						0	-7.56952	0.220038
YOL072W	YDR485C	-1	12	5	0	0		0	0						0	-6.36706	0.328103
YGL086W	YOL072W	-1	4	0	0	0		0	0						0	-6.92769	0.235501
YGR188C	YOL072W	-1	6	4	0	0		0	0						0	-6.59595	0.198765
YOL072W	YOR026W	-1	6	3	2	0		0	0						0	-6.24574	0.227342
YAL013W	YFR010W	-1	6	4	1	0		0	0		[chemical compound accumulation: decreased glycogen, resistance to chemicals: decreased cycloheximide (0.18 ug/ml)]				0	-8.40665	0.238566
YMR263W	YFR010W	-1	8	4	2	0		0	0		[chemical compound accumulation: decreased glycogen, acid pH resistance: decreased propionic acid (20 mM propionic acid), resistance to chemicals: decreased cycloheximide (0.18 ug/ml)]				0	-6.68967	0.285306
YNL330C	YFR010W	-1	2	4	2	0		0	0						0	-8.50633	0.210737
YDR014W	YFR010W	1	0	0	3	0		0	0						0	2.65222	0.00707378
YDL116W	YDR485C	-1	12	11	0	0		0	0						0	-9.99184	0.26919
YDL116W	YBR231C	-1	11	10	1	0		0	0		[resistance to chemicals: decreased methyl methanesulfonate (0.035%), resistance to chemicals: decreased hydroxyurea]				0	-6.92427	0.22518
YHR191C	YDL116W	-1	10	4	1	0		0	0		[resistance to chemicals: decreased methyl methanesulfonate (0.035%), resistance to chemicals: decreased hydroxyurea]				0	-8.45687	0.311131
YMR078C	YDL116W	-1	10	3	2	0		0	0						0	-7.18835	0.318402
YPR135W	YDL116W	-1	10	5	0	0		0	0		[resistance to chemicals: decreased methyl methanesulfonate (0.035%), transposable element transposition: increased, resistance to chemicals: decreased hydroxyurea]				0	-8.44518	0.287021
YER016W	YML094W	-1	10	4	0	0		0	0						0	-9.29407	0.333435
YML094W	YDL116W	1	0	12	10	6		0	0		[chromosome/plasmid maintenance: abnormal, sporulation: decreased]				0	2.92981	0.17676
YLR200W	YDL116W	1	0	13	11	4		0	0						0	5.02174	0.191659
YMR112C	YDR485C	-1	4	2	0	0		0	0						0	-8.72407	0.342318
YMR112C	YER016W	-1	2	0	0	0		0	0						0	-7.63676	0.217645
YMR112C	YOR026W	-1	4	1	0	0		0	0						0	-6.11976	0.308373
YAL013W	YNL330C	1	0	16	1	8	[Complex Number 208,probably transcription/DNA maintanance/chromatin structure]	1	0					[nuclear chromatin, chromatin]	0	3.22461	0.715059
YAL013W	YDR485C	-1	12	12	0	0		0	0						0	-10.9552	0.18494
YAL013W	YBR231C	-1	10	9	0	0		0	0						0	-10.6947	0.222329
YAL013W	YNL107W	-1	7	12	1	0		0	0						0	-6.31265	0.156976
YAL013W	YOR026W	1	0	10	0	2		0	0						0	2.78442	0.267041
YOR014W	YAL013W	1	0	2	1	0		0	0						0	2.96546	0.103646
YMR263W	YDR485C	-1	16	12	2	0		0	1						0	-11.1255	0.199829
YNL107W	YMR263W	-1	12	14	1	0		0	1						0	-8.44321	0.165174
YNL330C	YDR485C	-1	6	11	0	0		0	1						0	-8.90612	0.147016
YLR200W	YNL330C	1	0	7	2	5		0	0						0	2.75647	0.225189
YEL018W	YDR485C	-1	6	9	0	0		0	1						0	-12.6651	0.286495
YEL018W	YER016W	-1	5	0	0	0		0	0						0	-7.46828	0.337197
YEL018W	YBR231C	-1	4	9	0	0		0	1						0	-12.0316	0.23973
YNL107W	YEL018W	-1	10	7	1	0	[Complex Number 191,probably transcription/DNA maintanance/chromatin structure]	1	1					[NuA4 histone acetyltransferase complex, histone acetyltransferase complex, H4/H2A histone acetyltransferase complex]	0	-10.1637	0.347382
YGR078C	YEL018W	-1	11	3	1	0		0	1						0	-10.3595	0.424243
YLR200W	YEL018W	-1	9	1	1	0		0	0						0	-6.3058	0.314527
YNL107W	YDR485C	1	0	44	1	7		1	0						0	3.65024	0.782655
YKR082W	YER016W	-1	2	1	0	0		0	0		[colony sectoring: increased, resistance to chemicals: decreased hydroxyurea]				0	-8.64896	0.241888
YKR082W	YDR485C	-1	5	1	0	0		0	0		[mitotic recombination: increased, protein/peptide distribution: increased]				0	-8.07592	0.267425
YGR188C	YDR485C	-1	16	10	0	0		0	0						0	-10.065	0.302996
YOR026W	YDR485C	-1	13	11	0	0		0	0						0	-7.5133	0.255773
YOR349W	YDR485C	-1	10	6	0	0		0	0						0	-7.13466	0.263916
YGR078C	YDR485C	-1	9	19	0	0		0	0		[mitotic recombination: increased, protein/peptide distribution: increased]				0	-10.1384	0.130153
YML094W	YDR485C	-1	7	22	2	0		0	0						0	-8.4735	0.0282869
YJL179W	YDR485C	-1	10	34	4	0		0	0						0	-11.8505	0.0783085
YLR200W	YDR485C	-1	6	25	2	0		0	0						0	-10.0168	0.0303583
YNL153C	YDR485C	-1	6	26	1	0		0	0						0	-12.0815	0.0640013
YKR082W	YBR231C	-1	6	2	0	0		0	0		[chitin deposition: increased, resistance to chemicals: decreased methyl methanesulfonate (0.035%), resistance to chemicals: decreased hydroxyurea]				0	-7.47579	0.287847
YOR026W	YBR231C	-1	11	8	1	0		0	0						0	-6.05676	0.220781
YPL018W	YBR231C	-1	4	0	0	0		0	0						0	-6.23796	0.176599
YNL153C	YBR231C	-1	5	22	2	0		0	0						0	-9.77811	0.0832047
YGL086W	YNL107W	-1	9	2	0	0		0	0						0	-6.03523	0.312086
YGR188C	YNL107W	-1	14	12	0	0		0	0		[resistance to chemicals: decreased hygromycin B (50 ug/ml), resistance to chemicals: decreased lovastatin (150 micrograms/ml)]				0	-12.0185	0.327904
YNL107W	YOR349W	-1	10	6	1	0		0	0						0	-8.44454	0.295673
YMR078C	YNL107W	-1	15	1	0	0		0	0						0	-7.52837	0.4103
YDR318W	YNL107W	-1	5	2	0	0		0	0						0	-7.54688	0.197112
YGR078C	YNL107W	-1	13	16	1	0		0	1		[resistance to chemicals: decreased hygromycin B (50 ug/ml), resistance to chemicals: decreased ethanol (8%), resistance to chemicals: decreased oleate (0.1%), resistance to chemicals: decreased rapamycin]				0	-9.89917	0.244103
YML094W	YNL107W	-1	10	19	6	0		0	0		[resistance to chemicals: decreased hygromycin B (50 ug/ml), resistance to chemicals: decreased caffeine (2 mg/ml)]				0	-11.3342	0.18904
YJL179W	YNL107W	-1	16	30	4	0		0	0		[resistance to chemicals: decreased ethanol (8%), chemical compound accumulation: increased glycogen, resistance to chemicals: decreased rapamycin, resistance to chemicals: normal wortmannin]				0	-11.7189	0.135178
YNL153C	YNL107W	-1	9	23	1	0		0	1		[resistance to chemicals: decreased rapamycin, resistance to chemicals: normal wortmannin]				0	-7.14915	0.128916
YHR191C	YKR082W	1	0	1	1	0		0	0		[colony sectoring: increased, resistance to chemicals: decreased methyl methanesulfonate (0.035%), resistance to chemicals: decreased cisplatin (250 ug/ml), resistance to chemicals: decreased hydroxyurea]				0	3.19119	0.233929
YDR488C	YGL216W	-1	1	0	0	0		0	0					[microtubule, cytoplasmic microtubule, microtubule cytoskeleton]	0	-10.5015	0.240801
YER016W	YGL216W	-1	3	0	0	0		0	0					[microtubule, cytoplasmic microtubule, microtubule cytoskeleton]	0	-7.36577	0.198601
YGL216W	YOR026W	-1	1	0	0	0		0	0						0	-6.07259	0.102774
YOR269W	YER016W	-1	3	0	0	0		0	1				[tubulin binding, cytoskeletal protein binding, microtubule binding]	[microtubule, cytoplasmic microtubule, microtubule cytoskeleton]	0	-11.6717	0.150599
YOR269W	YGL216W	-1	1	0	0	0		0	0					[microtubule, cytoplasmic microtubule, microtubule cytoskeleton]	0	-10.0092	0.289427
YDR488C	YOR058C	-1	2	0	0	0		0	0					[microtubule cytoskeleton]	0	-12.6838	0.384859
YDR488C	YGR078C	-1	2	4	0	0		0	0		[resistance to chemicals: decreased ethanol (8%), nuclear position: abnormal]				0	-9.42718	0.161881
YDR488C	YML094W	-1	1	4	0	0		0	0						0	-6.84621	0.141143
YDR488C	YLR200W	-1	2	4	0	0		0	0						0	-7.68187	0.193648
YDR488C	YNL153C	-1	4	4	0	0		0	0						0	-10.1947	0.233491
YOR058C	YDR150W	-1	1	0	0	0		0	0				[cytoskeletal protein binding, tubulin binding]		0	-12.4938	0.418291
YDR150W	YPL241C	-1	6	0	0	0		0	0						0	-6.58401	0.415764
YDR150W	YGR078C	-1	3	3	0	0		0	0						0	-8.5698	0.186927
YDR150W	YML094W	-1	3	3	0	0		0	0						0	-8.62342	0.2104
YNL153C	YDR150W	-1	5	2	0	0		0	0						0	-6.84733	0.271606
YGR188C	YDR014W	-1	8	1	0	0		0	0						0	-6.27089	0.416747
YDR254W	YDR014W	-1	2	0	0	0		0	0						0	-12.4001	0.301738
YDR318W	YDR014W	-1	3	0	1	0		0	0						0	-12.3352	0.301138
YPL018W	YDR014W	-1	3	0	1	0		0	0						0	-16.3915	0.303807
YJR135C	YDR014W	-1	3	0	0	0		0	0						0	-8.77251	0.351481
YLR381W	YDR014W	-1	4	0	1	0		0	0						0	-10.8381	0.343933
YPR046W	YDR014W	-1	2	0	0	0		0	0						0	-7.61993	0.326961
YPL008W	YDR014W	-1	4	0	0	0		0	0						0	-7.7197	0.544102
YGL086W	YOR349W	-1	13	1	0	0		0	1						0	-9.71703	0.519792
YGL086W	YPL241C	-1	11	1	0	0		0	1						0	-13.6867	0.548138
YGL086W	YCL016C	-1	8	3	0	0		0	0						0	-6.41121	0.405571
YGL086W	YPR135W	-1	4	0	1	0		0	0		[colony sectoring: increased, protein/peptide distribution: increased]				0	-6.28824	0.32459
YGL086W	YDR254W	-1	5	0	0	0		0	1						0	-10.2567	0.469714
YGL086W	YDR318W	-1	7	0	0	0		0	1						0	-12.4989	0.524734
YGL086W	YPL018W	-1	6	0	1	0		0	1		[colony sectoring: increased, protein/peptide distribution: increased, spore germination: decreased]				0	-16.071	0.529668
YGL086W	YJR135C	-1	3	0	0	0		0	1						0	-6.63195	0.365759
YGL086W	YLR381W	-1	5	0	0	0		0	1						0	-8.48361	0.439714
YGL086W	YPL008W	-1	9	0	0	0		0	1						0	-10.2857	0.431704
YGL086W	YGR078C	-1	9	5	0	0		0	0						0	-9.28239	0.297905
YGL086W	YJL179W	-1	16	8	0	0		0	0						0	-11.6508	0.373126
YGL086W	YLR200W	-1	12	5	0	0		0	0						0	-11.6224	0.307485
YGL086W	YNL153C	-1	16	4	0	0		0	0						0	-14.2786	0.35919
YJL030W	YOR349W	-1	9	1	0	0		0	1						0	-8.61206	0.480644
YJL030W	YPL241C	-1	9	1	0	0		0	1						0	-12.0357	0.488465
YJL030W	YHR191C	-1	10	1	0	0		0	1						0	-7.32636	0.386287
YJL030W	YMR078C	-1	11	0	0	0		0	0						0	-14.8285	0.455277
YDR254W	YJL030W	-1	5	0	0	0		0	1						0	-9.23524	0.435704
YJL030W	YDR318W	-1	6	0	0	0		0	1						0	-10.5956	0.476761
YJL030W	YPL018W	-1	5	0	0	0		0	1		[colony sectoring: increased, protein/peptide distribution: increased, spore germination: decreased]				0	-18.6846	0.496669
YJL030W	YJR135C	-1	3	0	0	0		0	1						0	-6.69696	0.364799
YJL030W	YLR381W	-1	5	0	0	0		0	1						0	-8.63183	0.406991
YJL030W	YPR046W	-1	3	0	0	0		0	1						0	-8.30745	0.344518
YPL008W	YJL030W	-1	8	0	0	0		0	1						0	-9.51557	0.415217
YJL030W	YGR078C	-1	8	4	0	0		0	0						0	-7.22283	0.30698
YJL030W	YLR200W	-1	9	4	0	0		0	0						0	-13.9671	0.315963
YJL030W	YNL153C	-1	13	3	0	0		0	0						0	-10.3901	0.364952
YGR188C	YOR349W	-1	15	2	0	0		0	0						0	-10.1803	0.409907
YGR188C	YPL241C	-1	12	2	0	0		0	0						0	-9.05651	0.378383
YGR188C	YCL016C	-1	8	1	0	0		0	0		[colony sectoring: increased, budding index: increased]				0	-6.03202	0.352127
YGR188C	YPR135W	-1	6	0	1	0		0	0		[resistance to chemicals: decreased hygromycin B (50 ug/ml), colony sectoring: increased, chemical compound accumulation: decreased glycogen, resistance to chemicals: decreased cycloheximide (0.18 ug/ml), budding index: increased]				0	-9.83586	0.333658
YDR254W	YGR188C	-1	8	1	0	0		0	0						0	-9.53961	0.33253
YGR188C	YDR318W	-1	8	0	0	0		0	0		[colony sectoring: increased, resistance to chemicals: decreased cincreasin (200 micromolar)]				0	-10.2927	0.381205
YPL018W	YGR188C	-1	6	1	0	0		0	1		[colony sectoring: increased, resistance to chemicals: decreased cincreasin (200 micromolar)]				0	-8.86565	0.428237
YJR135C	YGR188C	-1	3	0	0	0		0	0						0	-13.7339	0.251385
YGR188C	YLR381W	-1	5	1	0	0		0	0						0	-12.4789	0.274552
YGR188C	YPR046W	-1	4	1	0	0		0	0		[colony sectoring: increased, resistance to chemicals: decreased cincreasin (200 micromolar)]				0	-14.5713	0.222622
YPL008W	YGR188C	-1	9	2	0	0		0	1						0	-10.7205	0.378504
YGR188C	YGR078C	-1	14	6	3	0		0	0		[resistance to chemicals: decreased hygromycin B (50 ug/ml), resistance to chemicals: decreased cycloheximide (0.18 ug/ml)]				0	-13.505	0.358488
YGR188C	YML094W	-1	13	9	7	0		0	0		[resistance to chemicals: decreased hygromycin B (50 ug/ml), resistance to chemicals: decreased cycloheximide (0.18 ug/ml)]				0	-9.63265	0.3194
YGR188C	YLR200W	-1	16	11	9	0		0	0						0	-7.68196	0.392376
YGR188C	YNL153C	-1	23	8	9	0		0	0						0	-6.82796	0.421267
YPL241C	YOR026W	-1	11	3	1	0		0	0						0	-12.8831	0.351556
YDR254W	YOR026W	-1	7	1	2	0		0	0						0	-12.0748	0.310757
YPL018W	YOR026W	-1	5	2	0	0		0	1		[colony sectoring: increased, resistance to chemicals: decreased cincreasin (200 micromolar)]				0	-6.34616	0.34832
YLR381W	YOR026W	-1	4	1	0	0		0	0						0	-6.16786	0.194823
YPR046W	YOR026W	-1	4	1	0	0		0	0		[colony sectoring: increased, resistance to chemicals: decreased cincreasin (200 micromolar)]				0	-7.37565	0.203437
YPL008W	YOR026W	-1	7	2	0	0		0	1						0	-10.6958	0.331002
YJL179W	YOR026W	1	13	19	15	2		0	0						0	3.13961	0.341498
YNL153C	YOR026W	-1	19	6	9	0		0	0						0	-8.70908	0.389552
YOR014W	YCL016C	-1	2	1	0	0		0	0			[sister chromatid cohesion, chromosome segregation]			0	-9.32044	0.2362
YOR014W	YMR078C	-1	2	1	0	0		0	0			[sister chromatid cohesion, chromosome segregation]			0	-7.12476	0.272794
YOR014W	YLR200W	-1	2	1	1	0		0	0						0	-6.45442	0.153209
YJL013C	YLR200W	-1	3	3	0	0		0	0						0	-7.39366	0.153335
YOR269W	YLR200W	-1	2	1	0	0		0	0						0	-8.53496	0.0708155
YNL153C	YOR269W	-1	2	1	0	0		0	0						0	-9.15411	0.117924
YMR078C	YOR058C	-1	2	0	0	0		0	0						0	-6.60391	0.27829
YNL153C	YJR053W	-1	5	2	0	0		0	0						0	-11.7275	0.213682
YMR055C	YLR200W	-1	2	3	0	0		0	0						0	-7.75369	0.0776827
YMR055C	YNL153C	-1	4	2	0	0		0	0						0	-12.7724	0.121458
YCL016C	YOR349W	-1	6	3	0	0		0	0						0	-7.65359	0.267675
YHR191C	YOR349W	-1	8	2	0	0		0	0						0	-7.38102	0.285634
YMR078C	YOR349W	-1	13	1	0	0		0	0						0	-14.0931	0.420982
YJL179W	YOR349W	-1	20	9	0	0		0	1						0	-13.2046	0.278457
YNL153C	YOR349W	-1	17	5	2	0		0	0						0	-9.81784	0.361151
YPL241C	YCL016C	-1	6	3	0	0		0	0						0	-8.31041	0.23537
YHR191C	YPL241C	-1	8	2	0	0		0	0						0	-8.02861	0.306326
YMR078C	YPL241C	-1	12	1	0	0		0	0						0	-11.2246	0.442102
YGR078C	YPL241C	-1	13	6	2	0		0	0						0	-15.4149	0.37093
YML094W	YPL241C	-1	8	5	0	0		0	0						0	-9.01482	0.248106
YJL179W	YPL241C	-1	12	9	0	0		0	1						0	-12.9004	0.251663
YPL241C	YLR200W	-1	11	6	1	0		0	0						0	-11.745	0.343745
YNL153C	YPL241C	-1	14	5	1	0		0	0						0	-15.9409	0.358162
YHR191C	YCL016C	1	0	15	0	0		1	0		[chromosome segregation: abnormal, budding index: increased, colony sectoring: increased, resistance to chemicals: decreased methyl methanesulfonate (0.035%), resistance to chemicals: decreased cisplatin (250 ug/ml), telomere length: decreased, resistance to chemicals: decreased hydroxyurea]	[mitotic cell cycle, nuclear division, organelle fission, M phase of mitotic cell cycle, sister chromatid cohesion, chromosome segregation, sister chromatid segregation, mitosis, mitotic sister chromatid cohesion, mitotic sister chromatid segregation]			0	4.11322	0.72508
YMR078C	YCL016C	1	0	16	0	0		1	0		[chromosome segregation: abnormal, colony sectoring: increased, resistance to chemicals: decreased methyl methanesulfonate (0.035%), resistance to chemicals: decreased cisplatin (250 ug/ml)]	[mitotic cell cycle, nuclear division, organelle fission, M phase of mitotic cell cycle, sister chromatid cohesion, chromosome segregation, sister chromatid segregation, mitosis, mitotic sister chromatid cohesion, mitotic sister chromatid segregation]			0	3.38056	0.782123
YPL008W	YCL016C	-1	5	2	0	0		0	0		[chromosome segregation: abnormal, colony sectoring: increased, resistance to chemicals: decreased methyl methanesulfonate (0.035%), resistance to chemicals: decreased hydroxyurea]				0	-9.22887	0.413166
YJL179W	YCL016C	-1	8	5	0	0		0	0						0	-9.16362	0.17133
YNL153C	YCL016C	-1	6	6	0	0		0	0						0	-7.65415	0.160183
YPR135W	YHR191C	-1	9	0	2	0		0	1		[chromosome segregation: abnormal, budding index: increased, colony sectoring: increased, resistance to chemicals: decreased methyl methanesulfonate (0.035%), resistance to chemicals: decreased cisplatin (250 ug/ml), resistance to chemicals: decreased hydroxyurea]	[mitotic cell cycle, nuclear division, organelle fission, M phase of mitotic cell cycle, sister chromatid cohesion, chromosome segregation, sister chromatid segregation, mitosis, mitotic sister chromatid cohesion, mitotic sister chromatid segregation]			0	-9.85421	0.502719
YPL008W	YHR191C	-1	6	1	0	0		0	1		[chromosome segregation: abnormal, colony sectoring: increased, resistance to chemicals: decreased methyl methanesulfonate (0.035%), resistance to chemicals: decreased hydroxyurea]				0	-6.64884	0.383321
YHR191C	YGR078C	-1	6	6	1	0		0	1		[chromosome segregation: abnormal, resistance to chemicals: decreased oleate (0.1%), resistance to chemicals: decreased calcium dichloride (0.7 M), resistance to chemicals: decreased hydroxyurea]				0	-10.4718	0.18438
YHR191C	YML094W	-1	6	9	2	0		0	0						0	-9.36375	0.145077
YHR191C	YLR200W	-1	8	6	1	0		0	0						0	-7.16923	0.175643
YNL153C	YHR191C	-1	8	6	2	0		0	1						0	-9.59941	0.222272
YMR078C	YPR135W	-1	13	0	0	0		0	0		[chromosome segregation: abnormal, colony sectoring: increased, resistance to chemicals: decreased methyl methanesulfonate (0.035%), resistance to chemicals: decreased cisplatin (250 ug/ml)]	[mitotic cell cycle, nuclear division, organelle fission, M phase of mitotic cell cycle, sister chromatid cohesion, chromosome segregation, sister chromatid segregation, mitosis, mitotic sister chromatid cohesion, mitotic sister chromatid segregation]		[replication fork, nuclear replication fork]	0	-8.81311	0.576789
YPL008W	YMR078C	-1	8	1	0	0		0	0		[chromosome segregation: abnormal, colony sectoring: increased, resistance to chemicals: decreased methyl methanesulfonate (0.035%)]				0	-10.1293	0.435766
YMR078C	YGR078C	-1	10	10	0	0		0	0						0	-13.7377	0.308397
YMR078C	YML094W	-1	10	14	0	0		0	0						0	-8.20642	0.213004
YMR078C	YLR200W	-1	11	12	0	0		0	0						0	-9.48059	0.27004
YMR078C	YNL153C	-1	13	10	0	0		0	0						0	-10.8301	0.300398
YPR135W	YLR200W	-1	5	5	1	0		0	0						0	-6.40626	0.127442
YDR254W	YGR078C	-1	5	2	0	0		0	0						0	-9.42062	0.20834
YDR254W	YLR200W	-1	6	3	1	0		0	0						0	-6.15288	0.218825
YDR254W	YNL153C	-1	6	2	1	0		0	0						0	-9.52496	0.227906
YPL008W	YDR318W	-1	7	0	0	0		0	0						0	-8.19567	0.462663
YDR318W	YLR200W	-1	4	2	1	0		0	0						0	-7.69201	0.345341
YNL153C	YDR318W	-1	6	2	1	0		0	0						0	-8.26623	0.328343
YPL018W	YJL179W	-1	2	2	0	0		0	0						0	-8.53793	0.287834
YPL018W	YNL153C	-1	7	1	0	0		0	0						0	-9.81706	0.370271
YPL008W	YLR381W	-1	8	0	0	0		0	0						0	-6.52422	0.482574
YNL153C	YLR381W	-1	7	0	0	0		0	0						0	-7.99492	0.257823
YNL153C	YPR046W	-1	4	0	0	0		0	0						0	-7.10656	0.114157
YPL008W	YNL153C	-1	11	1	0	0		0	0						0	-6.52764	0.262145
YNL153C	YML094W	1	0	22	2	31	[Complex Number 7, probably cell cycle, Gim complexes]	1	0				[unfolded protein binding]	[cytosolic part, prefoldin complex]	0	5.26769	0.650082
YLR200W	YPR110C	1	0	2	0	0		0	0						0	2.51247	0.16102
YNL147W	YLR316C	-1	0	1	1	0		0	0						0	-7.21839	0.217485
YLR316C	YGL100W	1	0	0	1	0		0	0						0	3.62527	0.114147
YLR316C	YPL101W	-1	1	1	0	0		0	0						0	-6.05493	0.0655898
YNL147W	YPL101W	1	0	1	1	4		0	0						0	3.72634	0.0428329
YLR316C	YML034W	-1	2	0	0	0		0	0						0	-8.37506	0.293542
YLR316C	YNL136W	-1	3	0	0	0		0	0						0	-8.05319	0.37309
YML034W	YNL136W	-1	6	0	0	0		0	0						0	-6.40021	0.32291
YDR334W	YML034W	-1	8	6	0	0		0	0						0	-15.7766	0.189506
YDR334W	YLR316C	-1	2	1	0	0		0	0						0	-9.63344	0.336427
YLR316C	YML041C	-1	1	1	0	0		0	0						0	-8.63288	0.250408
YML041C	YNL136W	-1	5	5	1	0		0	1						0	-7.87108	0.321696
YDR334W	YML041C	1	0	68	0	8		1	0			[nucleosome organization, histone exchange, ATP-dependent chromatin remodeling, chromatin remodeling]			0	3.83838	0.851512
YKL081W	YLR316C	-1	1	0	0	0		0	0						0	-7.48943	0.128389
YKL081W	YPL101W	-1	1	0	0	0		0	0						0	-6.66673	0.05511
YML097C	YOR089C	-1	1	0	2	0		1	0		[metal resistance: decreased cadmium dichloride (55 uM), resistance to chemicals: decreased hygromycin B (50 ug/ml), protein/peptide modification: decreased, vacuolar transport: abnormal, resistance to chemicals: decreased monensin (50 uM)]				0	-6.2515	0.543291
YML097C	YOR132W	1	0	1	1	1		0	0		[protein/peptide modification: decreased, vacuolar transport: abnormal]				0	2.54044	0.379454
YOR089C	YOR132W	1	0	2	1	1		0	0		[protein/peptide modification: decreased, vacuolar transport: abnormal]				0	3.04952	0.348662
YGL005C	YOR132W	-1	1	3	0	0		0	0						0	-10.8805	0.0524259
YGL005C	YML097C	-1	1	1	0	0		0	0						0	-9.01842	0.171675
YML097C	YKL212W	1	0	1	1	1		0	0		[resistance to chemicals: decreased hygromycin B (50 ug/ml), resistance to chemicals: decreased tunicamycin (6 ug/ml), acid pH resistance: decreased, resistance to chemicals: decreased L-1,4-dithiothreitol (20 mM), resistance to chemicals: decreased hydroxyurea]				0	4.10219	0.228794
YOR132W	YKL212W	1	0	3	0	2		0	0						0	4.26511	0.253871
YPL057C	YKL212W	-1	0	2	0	0		0	0						0	-11.1241	0.0177411
YPL057C	YML097C	-1	0	2	0	0		0	0						0	-6.52367	-0.0954275
YML097C	YGL084C	-1	0	1	0	0		0	0		[resistance to chemicals: decreased hygromycin B (50 ug/ml), telomere length: decreased]				0	-6.76093	0.0589881
YGL084C	YPL057C	1	0	1	0	1		0	0						0	2.61249	0.0913873
YOR089C	YKL212W	1	0	2	6	2		0	0		[resistance to chemicals: decreased hygromycin B (50 ug/ml), resistance to chemicals: decreased cycloheximide (0.18 ug/ml)]				0	4.99001	0.204574
YAL014C	YML097C	-1	1	0	0	0		0	0						0	-8.85129	0.0787913
YAL014C	YOR089C	-1	1	0	0	0		0	0						0	-8.80611	0.114421
YML097C	YBR036C	-1	1	0	0	0		0	0		[resistance to chemicals: decreased tunicamycin (6 ug/ml), acid pH resistance: decreased, resistance to chemicals: decreased L-1,4-dithiothreitol (20 mM)]				0	-10.8167	0.20689
YBR036C	YGL005C	-1	2	0	0	0		0	0						0	-6.51533	0.254342
YLR190W	YOR124C	-1	0	0	1	0		0	0						0	-7.80337	0.124113
YLR190W	YPL129W	1	0	0	1	0		0	0						0	3.05055	-0.0457635
YOR124C	YPL129W	1	0	0	1	0		0	0		[protein/peptide distribution: abnormal, resistance to chemicals: decreased hydroxyurea]				0	3.07751	0.0453413
YLR268W	YIL005W	-1	0	1	0	0		0	0						0	-8.5591	-0.109104
YFL031W	YIL005W	1	0	1	0	0		0	0						0	2.98496	0.0315667
YBR065C	YIR005W	-1	2	0	0	0		0	0						0	-11.3316	0.445451
YBR065C	YGR129W	-1	2	0	0	0		0	0					[spliceosome]	0	-9.31443	0.481634
YIR005W	YGR129W	-1	4	0	0	0		0	0			[RNA splicing]	[RNA splicing factor activity, transesterification mechanism]		0	-8.5664	0.360253
YIR005W	YJR050W	-1	6	1	1	0		0	0			[RNA splicing]	[RNA splicing factor activity, transesterification mechanism]		0	-15.7341	0.534215
YJR050W	YBR065C	-1	2	0	0	0	[Complex Number 143,probably RNA metabolism]	0	0						0	-11.1028	0.552937
YJR050W	YGR129W	-1	3	0	0	0		1	1			[RNA splicing]	[RNA splicing factor activity, transesterification mechanism]		0	-6.5272	0.532983
YOR132W	YAL002W	1	0	1	0	2		0	0		[protein/peptide modification: decreased, vacuolar transport: abnormal]	[endosome transport]			0	2.55545	0.455191
YOR132W	YJL154C	1	0	2	0	2		1	0		[protein/peptide modification: decreased, chitin deposition: normal, vacuolar transport: abnormal]			[retromer complex]	0	2.57164	0.605218
YAL002W	YJL154C	1	0	0	0	1		0	0		[metal resistance: decreased cadmium dichloride (55 uM), resistance to chemicals: decreased hygromycin B (50 ug/ml), protein/peptide modification: decreased, resistance to chemicals: decreased rapamycin, vacuolar transport: abnormal]				0	2.92758	0.461693
YGL005C	YAL002W	-1	1	2	0	0		0	0						0	-8.20715	0.0149711
YAL002W	YER019W	1	0	1	0	2		0	0		[resistance to chemicals: decreased rapamycin, resistance to chemicals: normal wortmannin]				0	2.97331	0.173394
YOR132W	YER019W	1	0	0	0	2		0	0						0	3.08293	0.0944206
YNL041C	YOR089C	-1	3	4	0	0		0	0						0	-7.50035	0.238944
YNL041C	YOR132W	-1	1	4	0	0		0	0						0	-6.70703	0.0173723
YCR009C	YOR132W	-1	0	1	0	0		0	0						0	-7.61774	-0.013472
YCR009C	YOR089C	-1	2	2	2	0		0	1		[metal resistance: decreased cadmium dichloride (55 uM), resistance to chemicals: decreased hygromycin B (50 ug/ml), resistance to chemicals: decreased cycloheximide (0.18 ug/ml), chitin deposition: increased]				0	-7.43299	0.238046
YML071C	YOR132W	-1	1	2	0	0		0	0						0	-17.3057	0.0768004
YML071C	YJL154C	-1	2	1	0	0		0	0						0	-10.2365	0.337997
YNL041C	YJL154C	-1	2	2	0	0		0	0						0	-9.23765	0.260536
YJL154C	YJL053W	1	0	1	0	1	[Vps35/Vps29/Vps26complex]	1	0		[metal resistance: decreased cadmium dichloride (55 uM), protein/peptide modification: decreased, vacuolar transport: abnormal]	[maintenance of location, maintenance of protein location, maintenance of location in cell, protein retention in Golgi apparatus, maintenance of protein location in cell, protein localization in Golgi apparatus, protein localization in organelle]	[protein transporter activity]	[retromer complex, retromer complex, inner shell]	0	2.87124	0.550291
YOR132W	YJL053W	1	0	3	0	2		1	0		[protein/peptide modification: decreased, vacuolar transport: abnormal, resistance to chemicals: decreased L-1,4-dithiothreitol (32 mM)]			[retromer complex]	0	4.5079	0.503758
YGL005C	YJL004C	-1	8	0	1	0		0	0						0	-17.6668	0.4994
YJL004C	YOR132W	-1	3	2	0	0		0	0						0	-6.99855	0.402079
YML071C	YJL004C	-1	15	0	0	0		0	0						0	-14.6762	0.565341
YJL004C	YNL041C	-1	16	0	0	0		0	0						0	-16.5051	0.594074
YJL004C	YKL212W	-1	7	1	0	0		0	0					[intrinsic to organelle membrane, integral to organelle membrane]	0	-6.85172	0.354863
YJL004C	YJL053W	-1	3	1	0	0		0	0						0	-6.96078	0.547918
YGL005C	YJL053W	-1	1	1	0	0		0	0						0	-12.8797	0.184441
YML071C	YKL212W	-1	9	1	0	0		0	0		[resistance to chemicals: decreased hygromycin B (50 ug/ml), metal resistance: decreased aluminium (0.6 mM)]				0	-9.95295	0.369222
YNL041C	YKL212W	-1	7	2	0	0		0	0		[resistance to chemicals: decreased hygromycin B (50 ug/ml), metal resistance: decreased aluminium (0.6 mM), resistance to chemicals: decreased amiodarone (10 micromolar)]				0	-11.3548	0.375771
YNL041C	YJL053W	-1	1	2	0	0		0	0						0	-17.5299	0.210438
YER019W	YJL053W	1	0	0	0	1		0	0						0	2.82368	-0.0172699
YJL124C	YGR250C	1	0	0	0	1		0	0						0	3.02121	-0.0924347
YGL173C	YGR250C	1	0	0	0	1		0	0						0	3.07885	-0.0371753
YEL003W	YOR330C	1	0	0	2	2		0	0						0	2.79454	-0.0633189
YOR330C	YDR363W-A	1	0	0	0	1		0	0						0	3.31269	-0.0784217
YOR330C	YOR026W	1	0	0	1	1		0	0						0	2.62592	-0.135512
YOR330C	YGR188C	1	0	0	1	1		0	0		[chemical compound accumulation: decreased glycogen, acid pH resistance: decreased propionic acid (20 mM propionic acid)]				0	2.75264	-0.177461
YGR188C	YEL003W	-1	13	6	4	0		0	0						0	-8.05673	0.30103
YOR330C	YGR135W	1	0	0	0	1		0	0						0	2.91455	-0.0773121
YPL269W	YCL029C	-1	3	0	0	0		1	1						0	-11.6793	0.379542
YPL269W	YJR053W	-1	3	0	2	0		0	1						0	-10.7247	0.467121
YPL269W	YMR055C	-1	3	0	0	0		0	1						0	-12.7737	0.39468
YPL269W	YNL153C	-1	5	1	0	0		0	1						0	-9.20851	0.292524
YGR054W	YGL173C	-1	1	0	2	0	[Complex Number 14, U6-specific snRNP core (14)]	1	0						0	-9.66198	0.233833
YJL138C	YGL173C	-1	1	0	3	0		0	0						0	-6.66549	0.202797
YGR054W	YNL110C	1	0	0	2	0		0	0						0	2.88335	-0.199884
YJL138C	YNL110C	1	0	0	2	1		0	0						0	3.19914	-0.251394
YGR054W	YBR167C	1	0	0	1	0		0	0						0	3.68811	-0.159054
YGL173C	YBR167C	1	0	2	3	5		0	0						0	5.3298	0.070796
YIR005W	YJL138C	1	0	0	0	3		0	0						0	2.63618	0.017388
YIR005W	YHR019C	1	0	0	1	5	[Complex Number 143]	1	0						0	4.12036	0.0983597
YGL173C	YJR007W	1	0	0	3	2		0	0						0	3.15573	0.0655811
YGL173C	YHR019C	1	0	0	8	6		0	0						0	4.03995	-0.0820881
YLR262C	YOR123C	-1	6	10	4	0		0	0						0	-6.70497	0.123036
YLR262C	YJR094C	1	0	0	1	0		0	0						0	2.70819	0.0630387
YOR123C	YJR094C	1	0	0	2	0		0	0						0	2.7513	0.055755
YER164W	YJR094C	-1	0	0	1	0		0	0						0	-9.53651	0.0846887
YER164W	YOR123C	1	0	0	9	5	[Complex Number 46, SPT16 (8)]	0	0				[RNA polymerase II transcription elongation factor activity, transcription elongation regulator activity]		0	2.5577	-0.102
YDR137W	YDR492W	1	0	0	0	1		0	0						0	3.96921	-0.139954
YDR492W	YLR039C	1	0	0	0	1		0	0						0	5.01782	-0.158523
YPL005W	YOL023W	-1	2	0	2	0		0	0						0	-6.58752	0.537371
YPL005W	YOR201C	1	0	1	1	0		0	0		[chemical compound accumulation: decreased glycogen, UV resistance: decreased]				0	2.7323	0.387147
YOL023W	YOR201C	1	0	1	1	0		0	0		[chemical compound accumulation: decreased glycogen, utilization of carbon source: decreased glycerol (3%)]				0	3.22861	0.248829
YMR263W	YPL005W	-1	2	2	0	0		0	0		[chemical compound accumulation: decreased glycogen, UV resistance: decreased]				0	-7.00966	0.123763
YMR263W	YOR201C	-1	0	2	0	0		0	0		[chemical compound accumulation: decreased glycogen, acid pH resistance: decreased propionic acid (20 mM propionic acid), UV resistance: decreased]				0	-6.76614	-0.0164525
YMR263W	YOL023W	-1	2	2	0	0		0	0						0	-7.80301	0.201136
YDR163W	YPL213W	-1	1	0	0	0		1	0			[RNA splicing]			0	-10.628	0.293528
YDR163W	YDR463W	-1	1	0	0	0		0	0						0	-8.83481	0.468869
YPL213W	YDR463W	-1	1	0	0	0		0	0						0	-8.41215	0.192952
YDR435C	YDL101C	-1	0	1	0	0		0	0						0	-10.0276	-0.00326029
YDR435C	YJL183W	-1	0	1	0	0		0	0						0	-7.56428	0.094748
YDL101C	YJL183W	1	0	1	0	0		0	0						0	2.73214	0.0431951
YDR217C	YJR043C	-1	5	1	0	0		0	1		[chromosome/plasmid maintenance: abnormal, resistance to chemicals: decreased selenite(2-), resistance to chemicals: decreased methyl methanesulfonate (0.035%), resistance to chemicals: decreased hydroxyurea]				0	-12.6162	0.281835
YDR217C	YDL101C	-1	1	0	0	0	[Complex Number 287]	1	0		[chromosome/plasmid maintenance: abnormal, resistance to chemicals: decreased selenite(2-), resistance to chemicals: decreased methyl methanesulfonate (0.035%), resistance to chemicals: decreased hydroxyurea]				0	-8.5367	0.140915
YJR043C	YDL101C	-1	2	0	0	0		0	0		[chromosome/plasmid maintenance: abnormal, resistance to chemicals: decreased hydroxyurea (11.4 mg/ml), resistance to chemicals: decreased methyl methanesulfonate (0.035%), resistance to chemicals: decreased selenite(2-), resistance to chemicals: decreased hydroxyurea (100 mM), resistance to chemicals: decreased hydroxyurea]				0	-8.41113	0.237689
YJR043C	YOR368W	-1	5	1	0	0		0	1		[resistance to chemicals: decreased selenite(2-), resistance to chemicals: decreased methyl methanesulfonate (0.035%), resistance to chemicals: decreased hydroxyurea]	[DNA metabolic process]			0	-11.0811	0.262187
YOR368W	YDL101C	-1	1	0	0	0		0	0		[resistance to chemicals: decreased selenite(2-), resistance to chemicals: decreased methyl methanesulfonate (0.035%), resistance to chemicals: decreased hydroxyurea]				0	-7.61467	0.103101
YKL160W	YLR418C	-1	8	0	0	0		0	1		[resistance to chemicals: decreased calcium dichloride (0.7 M), resistance to chemicals: decreased cycloheximide (0.18 ug/ml), transposable element transposition: increased]				0	-14.864	0.389925
YKL160W	YDL101C	-1	1	0	0	0		0	0						0	-8.31267	0.0976048
YLR418C	YDL101C	-1	1	1	0	0		0	0		[resistance to chemicals: decreased hydroxyurea, resistance to chemicals: decreased hydroxyurea (11.4 mg/ml), telomere length: decreased]				0	-6.2269	0.113284
YDL101C	YPL055C	-1	0	1	0	0		0	0						0	-6.27708	0.02176
YPL055C	YLR418C	1	0	20	1	4		0	0		[colony sectoring: increased, resistance to chemicals: decreased hydroxyurea, resistance to chemicals: decreased cycloheximide (0.18 ug/ml), resistance to chemicals: normal wortmannin]	[covalent chromatin modification, histone modification]			0	3.69323	0.615492
YPL254W	YER178W	-1	0	0	1	0		0	0						0	-7.57526	0.0948716
YPL254W	YPL129W	1	0	3	4	0		0	0					[histone acetyltransferase complex]	0	2.63354	-0.0476173
YER178W	YPL129W	1	0	0	1	0		0	0						0	2.87898	-0.00483101
YJL179W	YER178W	1	0	0	0	5		0	0						0	2.5094	-0.0486171
YJL179W	YFL001W	1	0	0	3	8		0	0						0	2.87783	0.0184969
YER178W	YDR159W	1	0	0	0	2		0	0						0	3.78642	0.100914
YEL003W	YFR037C	-1	5	3	3	0		0	0						0	-6.40842	0.317238
YFR037C	YER178W	1	0	0	1	0		0	0						0	2.83721	0.0377732
YNL073W	YDR432W	-1	1	0	1	0		0	0						0	-6.13188	0.107344
YNL073W	YER025W	1	0	0	1	0		0	0			[translation]			0	2.63	-0.0771386
YDR432W	YER025W	1	0	0	4	0		0	0						0	3.28597	-0.12466
YDR432W	YLR418C	-1	8	1	2	0		0	0		[resistance to chemicals: decreased hygromycin B (50 ug/ml), resistance to chemicals: decreased cycloheximide (0.18 ug/ml), transposable element transposition: increased, resistance to chemicals: decreased hydroxyurea]				0	-7.30267	0.502586
YLR418C	YNL073W	-1	1	0	0	0		0	0						0	-6.0366	0.165729
YPL005W	YMR287C	1	0	0	1	0		0	0						0	2.67094	0.306042
YOL023W	YMR287C	1	0	0	1	0		0	0		[resistance to chemicals: decreased ethanol (8%), mitochondrial morphology: abnormal, utilization of carbon source: decreased glycerol (3%), utilization of carbon source: decreased lactate (2%), chemical compound accumulation: decreased glycogen, resistance to chemicals: decreased 2-phenyl-3-nitroso-imidazo[1,2-a]pyridine (9 uM)]				0	3.65916	0.15942
YPL005W	YPR163C	-1	0	1	0	0		0	0						0	-11.6812	0.047235
YPR163C	YMR263W	1	0	1	0	0		0	0						0	2.60801	0.189327
YLR418C	YOL023W	-1	2	1	0	0		0	0						0	-11.8125	0.175771
YLR418C	YPL005W	-1	3	0	0	0		0	0						0	-9.89879	0.0977912
YLR067C	YPL005W	-1	1	0	0	0		0	0		[chemical compound accumulation: decreased glycogen, UV resistance: decreased]			[extrinsic to membrane]	0	-11.9369	0.360624
YLR067C	YLR418C	-1	1	0	0	0		0	0						0	-10.1177	0.323785
YDR363W-A	YJR074W	-1	2	1	2	0		0	0		[resistance to chemicals: increased wortmannin, resistance to chemicals: decreased rapamycin]				0	-10.6698	0.184552
YDR363W-A	YLR139C	1	0	1	1	0		0	0						0	2.59256	0.0356164
YJR074W	YLR139C	1	0	0	1	0		0	0						0	3.0252	0.10714
YGL195W	YDR363W-A	-1	0	3	1	0		0	0						0	-8.083	0.0614344
YGL195W	YLR139C	-1	0	1	0	0		0	0						0	-7.10436	0.0230525
YPL104W	YGL195W	-1	0	0	1	0		0	0						0	-6.21895	-0.0292282
YPL104W	YBL018C	1	0	0	1	0		0	0						0	2.62033	0.09389
YGL195W	YBL018C	1	0	0	3	1		0	0						0	3.26912	-0.0958447
YKL208W	YGR240C	-1	0	0	1	0		0	0						0	-7.45303	0.0819469
YKL208W	YOR109W	1	0	0	1	0		0	0						0	2.69881	-0.0795138
YGR240C	YOR109W	1	0	1	3	0		0	0						0	3.13761	0.0164963
YPR047W	YOL023W	1	0	0	0	1		0	0		[chemical compound accumulation: decreased glycogen, resistance to chemicals: decreased 2-phenyl-3-nitroso-imidazo[1,2-a]pyridine (9 uM), utilization of carbon source: decreased glycerol (3%)]	[mitochondrial translation, translation, mitochondrion organization]			0	2.69619	0.222166
YPR047W	YKL208W	1	0	0	0	1		0	0		[chemical compound accumulation: decreased glycogen, utilization of carbon source: decreased glycerol (3%)]				0	2.69753	0.406902
YOL023W	YKL208W	1	0	1	0	1		0	0		[chemical compound accumulation: decreased glycogen, utilization of carbon source: decreased glycerol (3%)]				0	2.7671	0.413407
YMR263W	YKL208W	-1	0	1	0	0		0	0						0	-7.39528	0.0242521
YNL106C	YOR109W	-1	0	1	1	0		0	1	[Phosphatidylinositol signaling system, Inositol phosphate metabolism]	[vacuolar morphology: abnormal, chemical compound accumulation: normal phosphatidylinositol bisphosphates, chemical compound accumulation: normal 1D-myo-inositol 1,4,5-trisphosphate]	[phosphoinositide metabolic process, phosphoinositide dephosphorylation, lipid modification, membrane lipid metabolic process, glycerophospholipid metabolic process, phosphorus metabolic process, dephosphorylation, phosphate metabolic process, phospholipid metabolic process, phospholipid dephosphorylation]	[inositol or phosphatidylinositol phosphatase activity, phosphoric ester hydrolase activity, phosphatidylinositol bisphosphate phosphatase activity, phosphatase activity, phosphatidylinositol-3,5-bisphosphate 5-phosphatase activity, phosphoinositide 5-phosphatase activity]		1	-13.2532	-0.0567485
YNL106C	YMR287C	1	0	0	1	0		0	0						0	3.18098	-0.0326007
YOR109W	YMR287C	1	0	0	2	0		0	0						0	4.73253	-0.0726371
YGR240C	YMR287C	-1	0	0	1	0		0	0						0	-7.80181	0.0172274
YMR287C	YJL148W	-1	1	0	0	0		0	0						0	-7.36967	0.168643
YMR287C	YGL195W	-1	1	0	0	0		0	0						0	-6.33425	0.0370238
YJL148W	YGL195W	-1	3	0	1	0		0	0						0	-6.25192	0.201579
YKL074C	YBL072C	-1	0	2	3	0		0	0						0	-10.223	0.0201508
YKL074C	YPL029W	-1	0	1	0	0		0	0						0	-6.51115	0.095295
YBL072C	YPL029W	1	0	1	0	0		0	0						0	3.14696	0.183934
YOL023W	YBR167C	1	0	0	0	3		0	0						0	2.68143	0.186366
YOL023W	YPL029W	1	0	1	0	1		0	0		[filamentous growth: decreased, utilization of carbon source: absent glycerol, utilization of carbon source: decreased glycerol (3%), utilization of carbon source: decreased lactate (2%), chemical compound accumulation: decreased glycogen, haploid invasive growth: absent]				0	3.36048	0.303126
YBR167C	YPL029W	1	0	0	1	1		0	0						0	3.79953	-0.025546
YDR156W	YPL029W	-1	1	1	1	0		0	0						0	-7.36904	0.233236
YDR156W	YBR167C	1	0	0	3	2		0	0					[nucleolar part]	0	3.3678	-0.0158338
YPL029W	YGL195W	-1	1	0	1	0		0	0						0	-6.39899	0.129105
YPL029W	YBL018C	1	0	0	1	0		0	0						0	3.01655	0.0242442
YLR418C	YPL029W	-1	0	2	0	0		0	0						0	-6.92736	-0.04432
YPL029W	YJL148W	-1	3	0	0	0		0	0						0	-9.39818	0.306112
YJL148W	YDR156W	-1	6	0	4	0	[RNA polymerase I]	1	1	[Pyrimidine metabolism, Purine metabolism, RNA polymerase]			[nucleotidyltransferase activity, RNA polymerase activity, DNA-directed RNA polymerase activity]	[nucleolar part, nuclear DNA-directed RNA polymerase complex, RNA polymerase complex, DNA-directed RNA polymerase I complex, DNA-directed RNA polymerase complex]	0	-10.1974	0.605944
YDR156W	YLR418C	1	0	4	0	1		0	0						0	2.8236	0.243567
YPL029W	YDR335W	-1	1	0	0	0		0	0						0	-8.32197	0.164031
YJL148W	YDR335W	-1	1	2	1	0		0	0						0	-6.03027	0.0712455
YGL174W	YDL043C	-1	5	1	0	0		1	0						0	-13.9765	0.393602
YDL043C	YOR308C	-1	7	0	0	0	[Complex Number 147,probably RNA metabolism, Complex Number 146,probably RNA metabolism, Complex Number 145,probably RNA metabolism]	0	0					[small nuclear ribonucleoprotein complex]	0	-8.02165	0.586304
YIR005W	YDL043C	-1	6	1	0	0		0	0						0	-12.8756	0.367193
YPL213W	YDL043C	-1	3	0	0	0	[Complex Number 147,probably RNA metabolism, Complex Number 146,probably RNA metabolism, Complex Number 145,probably RNA metabolism]	1	0						0	-15.0343	0.409298
YNL147W	YDL043C	-1	5	0	1	0	[Complex Number 147,probably RNA metabolism]	0	0					[small nuclear ribonucleoprotein complex]	0	-9.54662	0.282224
YDR334W	YDL043C	-1	5	2	0	0		0	0						0	-6.39566	0.157172
YOL012C	YDL043C	-1	8	2	0	0		0	0						0	-6.00449	0.263173
YHR086W	YDL043C	-1	2	0	0	0	[Complex Number 146,probably RNA metabolism]	1	0						0	-11.9294	0.558121
YDL043C	YKL074C	-1	5	0	0	0		1	0					[spliceosome]	0	-15.7849	0.458171
YDL043C	YJL124C	-1	4	0	0	0	[Complex Number 147,probably RNA metabolism]	0	0					[small nuclear ribonucleoprotein complex]	0	-6.98923	0.181619
YDL043C	YGL100W	1	0	0	1	0		0	0						0	3.4868	-0.0227384
YDR334W	YGL194C	-1	10	9	0	0		0	1						0	-6.74521	0.268074
YGL194C	YDL043C	1	0	2	0	0		0	0						0	2.52618	0.118245
YOL012C	YGL194C	-1	6	6	0	0		0	1						0	-9.63644	0.188725
YDL043C	YDR159W	-1	4	1	0	0		0	0						0	-9.25151	0.212807
YDL043C	YOL072W	-1	2	1	0	0		0	0						0	-7.64464	0.0196234
YDR159W	YDR334W	-1	21	11	0	0		0	0		[resistance to chemicals: decreased rapamycin, resistance to chemicals: normal wortmannin]				0	-6.75894	0.375083
YDR159W	YOL012C	-1	24	10	2	0		0	1		[resistance to chemicals: decreased calcium dichloride (0.7 M), resistance to chemicals: decreased mycophenolic acid (30-100 micrograms/ml)]				0	-6.84486	0.37162
YOL072W	YDR334W	-1	13	7	0	0		0	0						0	-9.42119	0.325789
YOL072W	YOL012C	-1	14	6	0	0		0	1		[resistance to chemicals: decreased oleate (0.1%), resistance to chemicals: decreased calcium dichloride (0.7 M)]				0	-9.85498	0.321202
YOR308C	YDR176W	-1	8	0	0	0		0	0						0	-13.2714	0.646093
YOR308C	YDR378C	-1	9	1	0	0	[Complex Number 147,probably RNA metabolism, Complex Number 138,probably RNA metabolism]	1	0				[RNA splicing factor activity, transesterification mechanism]	[small nuclear ribonucleoprotein complex, U4/U6 x U5 tri-snRNP complex]	0	-11.3014	0.265805
YDR176W	YDR378C	-1	7	0	1	0		0	0		[resistance to chemicals: decreased rapamycin, resistance to chemicals: decreased cycloheximide (0.18 ug/ml), resistance to chemicals: decreased 5-fluorouracil (15 ug/ml)]				0	-7.99916	0.361063
YDR176W	YDR334W	-1	3	5	0	0		0	0						0	-12.2216	0.0986186
YDR176W	YDR485C	-1	3	6	0	0		0	0						0	-10.2963	0.0840916
YOR308C	YDR485C	-1	5	7	0	0		0	0						0	-6.32477	0.187146
YDR176W	YAL011W	-1	3	6	0	0		0	0		[resistance to chemicals: decreased rapamycin, resistance to chemicals: decreased 4-(N-(S-glutathionylacetyl)amino) phenylarsenoxide (GSAO)]				0	-10.2731	0.102227
YOR308C	YAL011W	-1	5	9	0	0		0	0						0	-7.53784	0.177296
YOR308C	YML041C	-1	8	9	0	0		0	0						0	-10.1785	0.240514
YDR176W	YML041C	-1	3	6	0	0		0	0						0	-9.90657	0.14316
YDR176W	YLR085C	-1	2	4	0	0		0	0		[resistance to chemicals: decreased rapamycin, resistance to chemicals: decreased wortmannin]				0	-8.30736	0.030586
YOR308C	YLR085C	-1	3	6	0	0		0	0						0	-8.02065	0.174981
YOR308C	YBR231C	-1	3	8	0	0		0	0						0	-10.0724	0.146222
YDR176W	YBR231C	-1	2	7	0	0		0	0						0	-9.34924	0.0865666
YDR176W	YOL012C	-1	2	6	0	0		0	1						0	-9.92406	0.0277166
YDR176W	YBR175W	1	0	2	1	0		0	0						0	2.60814	0.175305
YDR378C	YBR175W	1	0	2	1	2		0	0						0	3.06422	0.20515
YDR334W	YDR378C	-1	9	16	0	0	[Complex Number 14, U6-specific snRNP core (14)]	0	0						0	-8.9188	0.229907
YAL011W	YDR378C	-1	9	12	0	0		0	0		[resistance to chemicals: decreased caffeine (2 mg/ml), resistance to chemicals: decreased rapamycin]				0	-6.22783	0.199509
YML041C	YDR378C	-1	7	12	0	0		0	0						0	-11.0112	0.225578
YLR085C	YDR378C	-1	7	7	1	0		0	0		[resistance to chemicals: decreased caffeine (2 mg/ml), resistance to chemicals: decreased rapamycin]				0	-8.05019	0.249356
YOL012C	YDR378C	-1	11	16	2	0		0	0		[resistance to chemicals: decreased caffeine (2 mg/ml), chemical compound accumulation: increased glycogen, resistance to chemicals: decreased hydroxyurea, resistance to chemicals: decreased hydroxyurea (11.4 mg/ml), resistance to chemicals: decreased 5-fluorouracil (15 ug/ml)]				0	-7.31022	0.252722
YLR268W	YDR334W	-1	21	9	1	0		0	0						0	-13.1855	0.36228
YLR268W	YDR176W	-1	5	0	0	0		0	0						0	-12.6561	0.309003
YLR268W	YDR485C	-1	22	9	1	0		0	0						0	-7.99437	0.358485
YLR268W	YAL011W	-1	15	12	1	0		0	0						0	-13.1922	0.329211
YLR268W	YML041C	-1	21	9	1	0		0	0						0	-17.0556	0.372648
YLR268W	YBR231C	-1	18	8	1	0		0	0		[resistance to chemicals: decreased Calcofluor White, resistance to chemicals: decreased hydroxyurea, chitin deposition: increased]				0	-12.5797	0.386319
YDR334W	YDR485C	1	0	69	0	5		1	0						0	3.51979	0.89354
YDR485C	YLR085C	1	0	39	2	4		1	0						0	2.73571	0.843708
YDR485C	YOL012C	1	0	57	0	5		1	0						0	4.08856	0.826802
YAL011W	YLR085C	1	0	32	0	4		1	0		[resistance to chemicals: decreased caffeine (2 mg/ml), resistance to chemicals: decreased rapamycin]	[nucleosome organization, histone exchange, ATP-dependent chromatin remodeling, chromatin remodeling]			0	2.85698	0.830085
YAL011W	YOL012C	1	0	43	0	5		1	0						0	4.28613	0.805027
YML041C	YLR085C	1	0	37	0	4		1	0			[nucleosome organization, histone exchange, ATP-dependent chromatin remodeling, chromatin remodeling]			0	3.98067	0.826126
YOL012C	YML041C	1	0	55	0	5		1	0						0	3.94981	0.790644
YBR231C	YLR085C	1	0	28	2	4		1	0			[nucleosome organization, histone exchange, ATP-dependent chromatin remodeling, chromatin remodeling]			0	3.9712	0.770073
YOL012C	YBR231C	1	0	43	1	6		1	0						0	4.02573	0.813764
YGL174W	YPR152C	-1	2	1	0	0		0	0			[RNA splicing]			0	-7.99323	0.161539
YOR308C	YPR152C	-1	2	0	0	0		0	0						0	-7.57384	0.395096
YIR005W	YPR152C	-1	2	1	0	0		0	0			[RNA splicing]			0	-19.6056	0.287162
YIR005W	YML041C	-1	3	4	1	0		0	0						0	-7.04353	0.144243
YIR005W	YBR231C	1	0	3	3	0		0	0						0	3.13647	0.0825283
YOR308C	YPR178W	-1	4	0	0	0	[Complex Number 147,probably RNA metabolism, Complex Number 146,probably RNA metabolism, Complex Number 145,probably RNA metabolism, Complex Number 138,probably RNA metabolism, Complex Number 140,probably RNA metabolism]	1	0				[RNA splicing factor activity, transesterification mechanism]	[small nuclear ribonucleoprotein complex, U4/U6 x U5 tri-snRNP complex]	0	-11.0405	0.365418
YNL147W	YPR178W	-1	3	2	0	0	[Complex Number 147,probably RNA metabolism, Complex Number 138,probably RNA metabolism]	1	0				[RNA splicing factor activity, transesterification mechanism]	[small nuclear ribonucleoprotein complex, U4/U6 x U5 tri-snRNP complex]	0	-6.4161	0.111238
YPR178W	YDR334W	-1	5	3	0	0	[Complex Number 14, U6-specific snRNP core (14)]	0	0						0	-9.47648	0.357408
YPR178W	YML041C	-1	5	3	0	0		0	0						0	-9.07968	0.336771
YPR178W	YOL012C	-1	6	3	0	0		0	0			[mRNA metabolic process]			0	-11.2916	0.307315
YDR378C	YNL025C	-1	6	7	1	0		0	0						0	-8.54067	0.0798621
YOR308C	YNL025C	1	0	2	1	0		0	0						0	3.04925	0.119556
YOR308C	YMR263W	-1	9	2	1	0		0	0						0	-6.03562	0.200521
YMR263W	YNL025C	1	0	2	9	3		0	0						0	3.60579	-0.0281384
YNL107W	YNL025C	-1	4	12	5	0		0	1						0	-6.58341	-0.0631785
YNL147W	YAL011W	-1	3	12	0	0		0	0						0	-7.69722	0.0677354
YLR418C	YDR485C	-1	20	9	0	0		0	0						0	-9.19453	0.438088
YLR418C	YAL011W	-1	16	9	1	0		0	0		[resistance to chemicals: decreased caffeine (2 mg/ml), resistance to chemicals: decreased rapamycin, resistance to chemicals: normal wortmannin]				0	-8.54941	0.400734
YML041C	YLR418C	-1	21	9	0	0		0	0						0	-9.55161	0.428737
YLR418C	YNL107W	-1	12	11	2	0		0	1		[resistance to chemicals: decreased hygromycin B (50 ug/ml), resistance to chemicals: decreased caffeine (2 mg/ml), resistance to chemicals: decreased rapamycin, resistance to chemicals: normal wortmannin]				0	-8.08066	0.319078
YMR263W	YPL129W	-1	8	2	0	0		0	0						0	-6.84772	0.257386
YPL129W	YOR308C	1	0	6	0	0		0	0						0	3.37258	0.294716
YDR334W	YMR263W	-1	16	11	1	0		0	1						0	-14.0632	0.192855
YAL011W	YMR263W	-1	11	12	3	0		0	1						0	-15.7881	0.207478
YLR085C	YMR263W	-1	7	9	0	0		0	1						0	-12.5876	0.135582
YOL012C	YMR263W	-1	15	9	1	0		0	1						0	-9.3322	0.188756
YAL011W	YPL129W	-1	5	7	1	0		0	0		[resistance to chemicals: decreased caffeine (2 mg/ml), resistance to chemicals: decreased rapamycin, resistance to chemicals: normal wortmannin]				0	-6.04523	0.182189
YML041C	YPL129W	-1	4	6	1	0		0	0						0	-9.40632	0.175915
YLR085C	YPL129W	-1	3	4	0	0		0	0		[resistance to chemicals: decreased caffeine (2 mg/ml), resistance to chemicals: decreased rapamycin, resistance to chemicals: decreased benomyl (15 ug/ml)]				0	-8.77021	0.197414
YOL012C	YPL129W	-1	7	7	0	0		0	0		[resistance to chemicals: decreased caffeine (2 mg/ml), resistance to chemicals: decreased hydroxyurea (11.4 mg/ml), resistance to chemicals: decreased 5-fluorouracil (15 ug/ml), chemical compound accumulation: increased glycogen, resistance to chemicals: decreased calcium dichloride (0.7 M), resistance to chemicals: decreased hydroxyurea]				0	-7.44264	0.201244
YNL107W	YPL129W	-1	6	7	2	0		0	1		[resistance to chemicals: decreased hygromycin B (50 ug/ml), resistance to chemicals: decreased rapamycin, resistance to chemicals: decreased caffeine (2 mg/ml), resistance to chemicals: decreased lovastatin (150 micrograms/ml), chemical compound accumulation: increased glycogen, resistance to chemicals: normal wortmannin]		[transferase activity, transferring acyl groups other than amino-acyl groups, transferase activity, transferring acyl groups]	[histone acetyltransferase complex]	1	-10.7129	0.172345
YAL011W	YLR005W	-1	1	2	0	0		0	0						0	-6.78064	0.0432381
[truncated: 9,049 more rows]
