# Supplementary material for: Distinct configurations of protein complexes and biochemical pathways revealed by epistatic interaction network motifs
Source: BMC Syst Biol. 2011 Aug 22;5:133. doi: 10.1186/1752-0509-5-133 (PMC3176491; doi:10.1186/1752-0509-5-133)
Supplement: Additional file 2 — List of triplet motifs extracted from the E-MAP compendium. [file 1752-0509-5-133-S2.XLS]

## Sheet: TableS1
Additional File 2. List of triplet motifs extracted from the E-MAP compendium
Node 1	Node 2	Node 3	Edge 1-2	Edge 1-3	Edge 2-3	Type
YBL007C	YLR087C	YML119W	-6.86	2.82	4.56	NPP
YLR320W	YER083C	YML119W	-9.12	3.82	4.35	NPP
YBR231C	YER083C	YML119W	-8	3.26	4.35	NPP
YPL086C	YER083C	YML119W	-12.83	3.87	4.35	NPP
YMR127C	YLR320W	YML119W	2.54	3.01	3.82	PPP
YML119W	YDL013W	YLR200W	2.59	2.9	4.85	PPP
YLR200W	YBR231C	YML119W	-7.81	2.9	3.26	NPP
YLR200W	YJR053W	YML119W	-10.76	2.9	3.36	NPP
YNR051C	YDL190C	YKL213C	2.9	2.96	4.43	PPP
YHR200W	YDL190C	YNL312W	-7.68	-7.28	-7.21	NNN
YHR200W	YDL190C	YKL213C	-7.68	-7.37	4.43	NNP
YDR334W	YLR262C	YML113W	-7.45	2.53	3.82	NPP
YFR053C	YGL253W	YBR126C	-14.94	-10.73	3.85	NNP
YFL021W	YER040W	YNL229C	-9.65	2.82	3.33	NPP
YBR267W	YNL248C	YBL067C	3.09	3.27	3.59	PPP
YOR308C	YNL107W	YNL248C	-7.33	2.73	3.15	NPP
YBR267W	YFL023W	YNL248C	2.93	3.09	4.16	PPP
YLR055C	YHR066W	YNL248C	2.77	3.41	3.96	PPP
YNL248C	YBR267W	YPL057C	3.09	3.86	4.71	PPP
YNL248C	YBR267W	YDL033C	3.09	4.44	4.73	PPP
YBR267W	YNL248C	YKL053C-A	3.09	4.03	4.82	PPP
YNL248C	YBR267W	YIL040W	3.09	3.48	3.57	PPP
YNL248C	YBR267W	YOR026W	3.09	3.77	4.09	PPP
YLR262C	YNL248C	YLR082C	2.64	2.67	4	PPP
YNL107W	YPL057C	YNL248C	2.73	3.15	3.86	PPP
YLR262C	YML008C	YNL248C	-7.66	2.64	4.65	NPP
YLR262C	YER083C	YNL248C	-12.9	2.64	3.05	NPP
YER083C	YIL040W	YNL248C	-6.96	3.05	3.48	NPP
YHR041C	YER083C	YNL248C	-6.11	2.77	3.05	NPP
YER083C	YNL107W	YNL248C	-7.25	3.05	3.15	NPP
YPL086C	YER083C	YNL248C	-12.83	2.74	3.05	NPP
YMR312W	YER083C	YNL248C	-8.55	2.59	3.05	NPP
YER083C	YOR026W	YNL248C	-9.31	3.05	3.77	NPP
YLR262C	YDL033C	YNL248C	2.61	2.64	4.44	PPP
YLR262C	YNL248C	YDR181C	2.64	2.78	3.17	PPP
YLR262C	YNL248C	YOR026W	2.64	2.89	3.77	PPP
YLR262C	YER164W	YNL248C	-8.07	2.64	3.87	NPP
YNL107W	YDL033C	YNL248C	2.53	3.15	4.44	PPP
YHR041C	YKL053C-A	YNL248C	2.65	2.77	4.82	PPP
YNL248C	YHR041C	YIL040W	2.77	3.48	6.55	PPP
YPL086C	YIL040W	YNL248C	2.69	2.74	3.48	PPP
YMR312W	YNL248C	YIL040W	2.59	2.85	3.48	PPP
YHR041C	YLR055C	YNL248C	-6.91	2.77	3.41	NPP
YPL086C	YHR041C	YNL248C	-6.34	2.74	2.77	NPP
YMR312W	YHR041C	YNL248C	-7.59	2.59	2.77	NPP
YNL248C	YHR041C	YOR026W	2.77	3.77	6.19	PPP
YNL248C	YHR041C	YER164W	2.77	3.87	5.07	PPP
YNL107W	YLR055C	YNL248C	-11.88	3.15	3.41	NPP
YLR055C	YNL248C	YER164W	3.41	3.64	3.87	PPP
YNL107W	YOR026W	YNL248C	-9.09	3.15	3.77	NPP
YNL107W	YML124C	YNL248C	-9.82	3.15	3.85	NPP
YNL248C	YMR312W	YPL086C	2.59	2.74	5.01	PPP
YOR026W	YML124C	YNL248C	-7.14	3.77	3.85	NPP
YGL127C	YBR057C	YDR392W	-8.96	-7.33	2.79	NNP
YBR057C	YBR088C	YDR392W	-8.48	2.79	3.19	NPP
YDR392W	YJL179W	YBR057C	2.7	2.79	3.29	PPP
YLR055C	YJL179W	YBR057C	2.72	2.85	3.29	PPP
YEL031W	YBR171W	YER122C	-15.52	-12.8	-9.34	NNN
YER122C	YGL054C	YBR171W	-10.18	-9.34	-6.96	NNN
YEL031W	YDL100C	YER122C	-13.27	-12.8	-12.44	NNN
YEL031W	YER122C	YGL054C	-12.8	-10.49	-10.18	NNN
YEL031W	YER122C	YDR320C	-12.8	-9.11	-7.61	NNN
YDL100C	YGL054C	YER122C	-12.62	-12.44	-10.18	NNN
YJR073C	YGL020C	YNL146W	-10.71	2.54	2.94	NPP
YEL031W	YJR073C	YMR313C	-10.48	2.92	4.96	NPP
YDR137W	YJR073C	YMR313C	-7.19	2.56	4.96	NPP
YHR004C	YMR313C	YJR073C	2.71	3.4	4.96	PPP
YMR313C	YDR137W	YLR039C	2.56	3.85	4.07	PPP
YOR042W	YMR272C	YOR198C	-9.57	2.83	3.44	NPP
YOR042W	YMR272C	YMR307W	-9.57	2.54	7.24	NPP
YDR108W	YLR039C	YOR042W	-7.98	-7.29	2.94	NNP
YJL024C	YLR039C	YOR042W	-9.65	2.61	2.94	NPP
YPL195W	YLR039C	YOR042W	-9.7	2.84	2.94	NPP
YMR272C	YOR042W	YDR108W	-9.57	-7.88	-7.29	NNN
YOR187W	YHR019C	YDR439W	2.54	2.65	3.45	PPP
YOR187W	YOL004W	YLR262C	-6.25	2.58	4.73	NPP
YLR262C	YDR334W	YOR187W	-7.45	2.58	3.82	NPP
YOL004W	YDR334W	YOR187W	-9.83	-6.25	3.82	NNP
YLR216C	YPR141C	YMR198W	-7.18	-7.13	3.34	NNP
YLR450W	YML075C	YDR137W	-14.74	3.77	3.99	NPP
YLR450W	YML075C	YLR039C	-14.74	3.57	4.18	NPP
YLR450W	YLR039C	YDR137W	3.57	3.77	4.07	PPP
YBR058C-A	YLR450W	YDR137W	-6.25	2.83	3.77	NPP
YGR157W	YJL117W	YLR450W	-6.15	2.84	3.85	NPP
YOL004W	YOR047C	YER040W	-6.72	2.76	2.78	NPP
YOR047C	YOL004W	YLR262C	-6.72	-5.98	4.73	NNP
YDR439W	YKL149C	YBL018C	2.64	3.66	4.09	PPP
YKL149C	YPL178W	YDR439W	-6.13	2.64	3.64	NPP
YDL175C	YIL079C	YPR057W	-11.01	2.78	3.48	NPP
YIL079C	YDL175C	YBR167C	-11.01	3.29	5.43	NPP
YDL175C	YIL079C	YBL018C	-11.01	3.04	3.85	NPP
YIL079C	YDL175C	YER164W	-11.01	-7.21	2.61	NNP
YDL175C	YPR057W	YDR172W	2.78	3.16	5.28	PPP
YDL175C	YER025W	YPR057W	2.74	2.78	3.35	PPP
YOL004W	YOR034C	YGL071W	-8.54	-6.66	-6.06	NNN
YHR030C	YBL047C	YBR078W	-12.42	-12.18	-8.36	NNN
YJL095W	YBL047C	YBR078W	-14.2	-11.58	-8.36	NNN
YKR059W	YCL059C	YIL079C	2.55	2.87	3.24	PPP
YKR059W	YMR080C	YDL014W	-7.33	2.72	5.56	NPP
YDL014W	YGL105W	YKR059W	2.61	2.72	3.04	PPP
YKR059W	YMR080C	YCL059C	-7.33	2.55	5	NPP
YKR059W	YCL059C	YFL001W	2.55	2.6	3.9	PPP
YJL138C	YKR059W	YGR054W	-16.14	-11.99	-10.29	NNN
YKR059W	YJL138C	YJR007W	-16.14	3.2	3.45	NPP
YJL138C	YKR059W	YGL105W	-16.14	2.66	3.04	NPP
YKR059W	YJL138C	YHR019C	-16.14	2.98	4.22	NPP
YFL001W	YKR059W	YJR007W	2.6	2.81	3.2	PPP
YKR059W	YMR080C	YER127W	-7.33	2.55	3.48	NPP
YKR059W	YMR080C	YHR019C	-7.33	2.98	6.09	NPP
YGL105W	YJL124C	YKR059W	-12.12	3.04	3.53	NPP
YKR059W	YFL001W	YHR019C	2.6	2.98	3.38	PPP
YLR418C	YMR263W	YKR059W	-13.19	2.68	3.5	NPP
YMR200W	YDR320C	YNL238W	-7.01	-6.75	3.37	NNP
YMR200W	YBR229C	YEL031W	-9.57	-8.61	-7.02	NNN
YEL031W	YBR171W	YMR200W	-15.52	-8.61	-6.96	NNN
YEL031W	YDR320C	YMR200W	-9.11	-8.61	-7.01	NNN
YKL212W	YGR086C	YML016C	-6.21	2.55	3.12	NPP
YBR200W	YML016C	YGR086C	-9.99	-7.27	3.12	NNP
YKL212W	YGL190C	YGR086C	-8.48	-6.21	3.71	NNP
YBR200W	YGR086C	YER019W	-7.27	3.37	3.37	NPP
YBL011W	YKR067W	YJR073C	-10.37	2.59	3.22	NPP
YJR073C	YDR137W	YBL011W	-7.19	2.59	2.75	NPP
YJR073C	YEL002C	YBL011W	-6.9	2.59	3.11	NPP
YLR262C	YPL055C	YOR172W	-13.12	2.51	3.3	NPP
YGR056W	YFR013W	YOR141C	3.5	3.5	4.28	PPP
YNL330C	YFR013W	YOR141C	3.61	3.65	4.28	PPP
YIL076W	YLR087C	YBL086C	-10.53	2.63	3.5	NPP
YNR010W	YDR485C	YBL086C	-13.16	2.59	2.87	NPP
YNR010W	YAL011W	YBL086C	-8.04	2.59	2.92	NPP
YNR010W	YML041C	YBL086C	-6.92	2.59	3.36	NPP
YBR231C	YNR010W	YBL086C	-9.58	2.56	2.59	NPP
YDR485C	YAL011W	YBL086C	2.56	2.87	2.92	PPP
YDR485C	YML041C	YBL086C	2.83	2.87	3.36	PPP
YBL086C	YBR231C	YDR485C	2.56	2.87	3.23	PPP
YAL011W	YBL086C	YML041C	2.92	3.15	3.36	PPP
YBL086C	YBR231C	YAL011W	2.56	2.92	3.84	PPP
YBL086C	YBR231C	YML041C	2.56	3.36	4.01	PPP
YNR051C	YNR010W	YDR134C	-10.24	2.73	2.85	NPP
YGL127C	YNR010W	YDR134C	-8.33	2.51	2.85	NPP
YGL127C	YDR334W	YDR134C	-7.84	2.51	3.25	NPP
YGL127C	YAL011W	YDR134C	-7.17	2.51	3.36	NPP
YGL127C	YBR231C	YDR134C	-11.56	2.51	3.94	NPP
YDR334W	YLR055C	YDR134C	-7.4	3.25	4.03	NPP
YAL011W	YLR055C	YDR134C	-8.35	3.36	4.03	NPP
YBR231C	YLR055C	YDR134C	-10.96	3.94	4.03	NPP
YNR010W	YDR334W	YDR134C	-17.38	2.85	3.25	NPP
YNR010W	YAL011W	YDR134C	-8.04	2.85	3.36	NPP
YNR010W	YBR231C	YDR134C	-9.58	2.85	3.94	NPP
YDR134C	YDR334W	YAL011W	3.25	3.36	4.38	PPP
YDR334W	YDR134C	YBR231C	3.25	3.93	3.94	PPP
YAL011W	YDR134C	YBR231C	3.36	3.84	3.94	PPP
YNL253W	YOL145C	YMR198W	2.56	2.6	7.69	PPP
YDR159W	YNL253W	YMR198W	-8.46	-6.33	2.6	NNP
YDR245W	YLR087C	YDR501W	-9.07	2.71	3.43	NPP
YLR087C	YOL145C	YDR501W	-9.76	3.43	3.55	NPP
YLR262C	YER151C	YJL181W	-7.34	2.91	3.1	NPP
YJL181W	YLR262C	YNL153C	2.91	3.2	3.85	PPP
YJL181W	YER151C	YNL153C	3.1	3.2	3.64	PPP
YBL103C	YPR110C	YPL248C	2.68	3.22	3.25	PPP
YJL140W	YFL001W	YBR267W	2.56	2.61	3.49	PPP
YJL140W	YFL001W	YOL145C	2.56	4.81	6.11	PPP
YFL001W	YJL140W	YNL312W	2.56	3.53	4.76	PPP
YPL055C	YNL312W	YJL140W	-6.59	2.61	4.76	NPP
YPL055C	YBR231C	YJL140W	-14.74	2.61	3.77	NPP
YPL055C	YNL107W	YJL140W	-9.41	2.61	2.91	NPP
YJL140W	YMR223W	YPL055C	-7.75	2.61	3.14	NPP
YDL115C	YBR231C	YJL140W	-6.44	3.16	3.77	NPP
YMR223W	YJL140W	YDL115C	-7.75	2.67	3.16	NPP
YHR041C	YBR231C	YJL140W	-6.5	3.77	3.77	NPP
YJL140W	YNL107W	YBR231C	2.91	3.77	4.05	PPP
YPL047W	YJL140W	YBR231C	-6.3	2.52	3.77	NPP
YLR418C	YIL076W	YDR073W	-11.22	2.88	2.97	NPP
YDR073W	YGL066W	YGL151W	-6.84	2.63	3.15	NPP
YLL019C	YKR053C	YGL190C	2.73	3.39	3.52	PPP
YLL019C	YKR053C	YDL235C	2.73	3.52	4.24	PPP
YKL010C	YPL129W	YNR051C	2.66	3.05	3.28	PPP
YIL035C	YOR061W	YMR179W	-13.46	2.73	3.29	NPP
YIL035C	YOR061W	YDR207C	-13.46	2.54	3.03	NPP
YER164W	YGL136C	YGR162W	-7.64	-6.26	2.7	NNP
YIR023W	YPR135W	YJL115W	2.69	2.69	3.11	PPP
YGL020C	YBR135W	YDR147W	-9.25	2.81	2.92	NPP
YMR048W	YMR167W	YOR026W	-9.73	-6.89	2.64	NNP
YOR026W	YML094W	YMR167W	-6.98	2.64	2.7	NPP
YOR026W	YLR200W	YMR167W	-6.8	2.64	2.76	NPP
YMR167W	YML094W	YLR200W	2.7	2.76	4.26	PPP
YHR030C	YNL298W	YOR233W	-6.68	2.59	4.91	NPP
YOR233W	YDR162C	YHR030C	-6.37	2.59	3.49	NPP
YJR074W	YGL238W	YLR335W	-10.42	-6.57	-6.48	NNN
YGL238W	YJR074W	YNL147W	-10.42	-6.11	3.85	NNP
YGL238W	YNL147W	YOR001W	-6.11	3.32	4.04	NPP
YOL072W	YOR001W	YGL238W	-6.42	3.26	3.32	NPP
YNL330C	YMR029C	YOL004W	2.66	4.04	4.15	PPP
YCR033W	YKR029C	YGL197W	2.82	3.04	3.83	PPP
YPL042C	YGL197W	YCR033W	2.54	2.63	3.04	PPP
YPL042C	YGL197W	YKR029C	2.54	2.87	3.83	PPP
YLR052W	YKR029C	YGL197W	2.64	3.44	3.83	PPP
YPL181W	YGL197W	YLR052W	2.63	2.96	3.44	PPP
YLR087C	YDL074C	YPL235W	-10.06	2.55	2.98	NPP
YLR015W	YLR087C	YPL235W	-11.82	2.53	2.55	NPP
YLR087C	YCR065W	YPL235W	-6.28	2.55	3.13	NPP
YCL059C	YPR057W	YIL079C	3.15	3.24	3.48	PPP
YMR179W	YBR010W	YDR225W	-6.24	-6.23	3.33	NNP
YDR225W	YMR179W	YER155C	-6.23	3.06	3.65	NPP
YDR225W	YMR179W	YER111C	-6.23	4.85	5.13	NPP
YMR179W	YDR225W	YCR077C	-6.23	3.25	3.93	NPP
YDR225W	YMR179W	YJL124C	-6.23	3.06	5.16	NPP
YNL031C	YBR010W	YDR225W	-11.52	3.13	3.33	NPP
YER155C	YER111C	YDR225W	-8.88	3.06	4.85	NPP
YDR225W	YER155C	YJL124C	3.06	3.06	4.06	PPP
YPL254W	YDR225W	YER111C	-11.64	-6.05	4.85	NNP
YMR198W	YDR225W	YER111C	-9.78	-6.82	4.85	NNP
YPL055C	YER111C	YDR225W	-12.51	2.68	4.85	NPP
YPL254W	YDR225W	YER177W	-11.64	-7.96	2.79	NNP
YMR198W	YDR225W	YJR043C	-9.78	-7.94	3.29	NNP
YBR278W	YCR077C	YDR225W	-6.19	2.93	3.93	NPP
YBR278W	YJL124C	YDR225W	-6.36	2.93	3.06	NPP
YDR225W	YJL124C	YCR077C	3.06	3.93	4.28	PPP
YEL031W	YBR171W	YMR183C	-15.52	2.67	3.31	NPP
YEL031W	YGL084C	YMR183C	-8.29	2.67	2.83	NPP
YDR443C	YDR146C	YPL150W	2.71	2.83	2.86	PPP
YDR146C	YPL150W	YNL025C	2.86	3.08	3.35	PPP
YAR018C	YDR146C	YJL183W	2.57	2.83	4.15	PPP
YHR030C	YDR146C	YER075C	-14.46	-6.95	3.01	NNP
YJL095W	YJL183W	YDR146C	-10.35	-6.88	4.15	NNP
YJL095W	YER075C	YDR146C	-8.29	-6.88	3.01	NNP
YCL032W	YJL183W	YDR146C	-7.56	-6.59	4.15	NNP
YDL013W	YJL183W	YDR146C	3.03	3.74	4.15	PPP
YER116C	YJL183W	YDR146C	2.63	2.66	4.15	PPP
YPL086C	YDR146C	YCL032W	-9.48	-8.87	-6.59	NNN
YDR146C	YPL042C	YDR443C	2.53	2.71	4.42	PPP
YDR443C	YJL124C	YDR146C	-9.86	2.71	2.73	NPP
YPL042C	YJL124C	YDR146C	-6.57	2.53	2.73	NPP
YNL025C	YDR146C	YDL013W	3.08	3.09	3.74	PPP
YER116C	YDR146C	YNL025C	2.66	3.07	3.08	PPP
YDR146C	YER116C	YDL013W	2.66	3.74	5.27	PPP
YMR112C	YPL024W	YDR451C	-6.22	2.59	3.36	NPP
YBR212W	YPL213W	YBL072C	3.1	3.64	3.7	PPP
YOL012C	YBR212W	YPL213W	-9.47	-7.24	3.1	NNP
YLR039C	YOR123C	YBR212W	-7.19	2.51	3.47	NPP
YOL012C	YBR103W	YBR212W	-10.1	-9.47	2.69	NNP
YOL012C	YBR212W	YOR123C	-9.47	-7.24	3.47	NNP
YOL012C	YBR212W	YBR175W	-9.47	-6.62	2.53	NNP
YNL194C	YLR039C	YDR137W	2.89	3.52	4.07	PPP
YPR057W	YDL051W	YFR001W	-15.47	-13.97	-12.38	NNN
YFR001W	YPR057W	YNL147W	-13.97	-10.23	-7.9	NNN
YDL112W	YPR057W	YCR077C	2.67	2.69	3.28	PPP
YPR057W	YGL174W	YDL014W	-7.55	2.65	3.23	NPP
YDL014W	YPR057W	YDR439W	2.65	2.85	4.04	PPP
YPR057W	YHR081W	YDL014W	2.58	2.65	3.28	PPP
YDL014W	YPR057W	YHR077C	2.65	3.45	3.74	PPP
YPR057W	YDL014W	YGR072W	2.65	3.02	4.72	PPP
YPR057W	YDL014W	YMR080C	2.65	3.52	5.56	PPP
YDL014W	YGL105W	YPR057W	2.61	2.65	4.3	PPP
YPR057W	YGL127C	YDL014W	-8.15	2.65	3.66	NPP
YPR057W	YDL014W	YLR192C	2.65	2.7	3.57	PPP
YPR057W	YGL174W	YCL059C	-7.55	3.15	3.83	NPP
YIR005W	YPR057W	YCL059C	-15.81	2.97	3.15	NPP
YPR057W	YGL029W	YCL059C	2.51	3.15	3.49	PPP
YNR004W	YPR057W	YCL059C	-9.98	2.7	3.15	NPP
YPR057W	YGR072W	YCL059C	3.02	3.15	3.17	PPP
YPR057W	YCL059C	YMR080C	3.15	3.52	5	PPP
YNL147W	YPR057W	YCL059C	-7.9	2.64	3.15	NPP
YOR295W	YDR439W	YPR057W	2.54	2.57	4.04	PPP
YOR295W	YPR057W	YDR172W	2.57	3.15	5.28	PPP
YOR295W	YPR057W	YGL105W	2.57	4.02	4.3	PPP
YOR295W	YPR057W	YDR363W-A	2.57	3.04	3.84	PPP
YLR069C	YPR057W	YDR172W	2.74	3.52	5.28	PPP
YNL110C	YLR069C	YPR057W	2.59	2.63	2.74	PPP
YPR057W	YLR069C	YGL105W	2.74	4.3	5.21	PPP
YLR069C	YPR057W	YJL124C	2.74	3.02	3.66	PPP
YPR057W	YNL147W	YLR069C	-7.9	2.74	3.29	NPP
YOR308C	YPR057W	YGL174W	-20.13	-10.33	-7.55	NNN
YPR057W	YOR308C	YIR005W	-20.13	-15.81	-11.59	NNN
YOR308C	YPR057W	YPL213W	-20.13	-11.06	-10.05	NNN
YOR308C	YPR057W	YDR439W	-20.13	3.04	4.04	NPP
YPR057W	YOR308C	YBR119W	-20.13	-8.63	-7.78	NNN
YPR057W	YOR308C	YNL110C	-20.13	2.63	3.79	NPP
YPR057W	YOR308C	YHR156C	-20.13	-7.25	-6.28	NNN
YOR308C	YPR057W	YNL147W	-20.13	-11.42	-7.9	NNN
YOR308C	YPR057W	YLR418C	-20.13	-7.64	4.36	NNP
YOR308C	YPR057W	YDR334W	-20.13	-8.82	-7.83	NNN
YPR057W	YOR308C	YOL012C	-20.13	-13.4	-8.24	NNN
YOR308C	YPR057W	YHR086W	-20.13	-8.57	-6.66	NNN
YPR057W	YOR308C	YPL178W	-20.13	-12.43	-10.21	NNN
YPR057W	YIR005W	YGL174W	-15.81	-7.55	4	NNP
YKL074C	YPR057W	YGL174W	-19.7	-9.04	-7.55	NNN
YPL157W	YPR057W	YGL174W	-17.41	-10.66	-7.55	NNN
YGL174W	YPR057W	YDR439W	-7.55	3	4.04	NPP
YPR057W	YGL174W	YDR172W	-7.55	5.28	5.42	NPP
YPR057W	YGL174W	YHR081W	-7.55	2.58	2.68	NPP
YPR057W	YGL174W	YNL110C	-7.55	2.63	2.88	NPP
YGL174W	YPR057W	YGL105W	-7.55	2.66	4.3	NPP
YNL147W	YGL174W	YPR057W	-10.3	-7.9	-7.55	NNN
YGL174W	YLR418C	YPR057W	-8.34	-7.55	4.36	NNP
YPR057W	YDR334W	YGL174W	-7.83	-7.55	-6.05	NNN
YPR057W	YOL012C	YGL174W	-13.4	-7.55	-6.45	NNN
YPL178W	YPR057W	YGL174W	-12.43	-10.2	-7.55	NNN
YPR057W	YKL074C	YIR005W	-19.7	-15.81	-6.94	NNN
YPR057W	YPL157W	YIR005W	-17.41	-15.81	-7.52	NNN
YPR057W	YIR005W	YHR066W	-15.81	2.75	3.35	NPP
YPR057W	YIR005W	YDR439W	-15.81	4.04	5.31	NPP
YPR057W	YIR005W	YDR172W	-15.81	5.28	5.99	NPP
YIR005W	YPR057W	YER025W	-15.81	3.03	3.35	NPP
YIR005W	YPR057W	YPR101W	-15.81	-9.86	2.85	NNP
YPR057W	YIR005W	YNL110C	-15.81	2.63	3.16	NPP
YIR005W	YPR057W	YGL105W	-15.81	2.91	4.3	NPP
YIR005W	YPR057W	YCR077C	-15.81	-6.94	3.28	NNP
YIR005W	YPR057W	YJL124C	-15.81	-6.01	3.66	NNP
YPR057W	YIR005W	YNL147W	-15.81	-7.9	-6.8	NNN
YIR005W	YPR057W	YLR418C	-15.81	-11.25	4.36	NNP
YIR005W	YPR057W	YDR334W	-15.81	-7.97	-7.83	NNN
YPR057W	YIR005W	YOL012C	-15.81	-13.4	-10.89	NNN
YIR005W	YPR057W	YDR482C	-15.81	-10.9	-7.88	NNN
YPR057W	YIR005W	YPL178W	-15.81	-12.43	-10.99	NNN
YPR057W	YKL074C	YPL213W	-19.7	-10.05	-6.4	NNN
YPL213W	YPR057W	YDR172W	-10.05	5.03	5.28	NPP
YPL213W	YPR057W	YGL105W	-10.05	2.85	4.3	NPP
YPL213W	YPR057W	YLR418C	-10.05	-9.09	4.36	NNP
YPR057W	YOL012C	YPL213W	-13.4	-10.05	-7.24	NNN
YPR057W	YKL074C	YPL157W	-19.7	-17.41	-13.77	NNN
YPR057W	YKL074C	YNR004W	-19.7	-9.98	-9.95	NNN
YKL074C	YPR057W	YDR439W	-19.7	2.58	4.04	NPP
YPR057W	YKL074C	YDR172W	-19.7	5.28	5.42	NPP
YKL074C	YPR057W	YBR119W	-19.7	-9.65	-8.63	NNN
YPR057W	YKL074C	YGL105W	-19.7	4.3	6.04	NPP
YKL074C	YPR057W	YJL124C	-19.7	-6.11	3.66	NNP
YKL074C	YPR057W	YGL127C	-19.7	-9.48	-8.15	NNN
YKL074C	YPR057W	YHR086W	-19.7	-11.26	-6.66	NNN
YPR057W	YKL074C	YPL178W	-19.7	-12.43	-8.78	NNN
YPR057W	YPL157W	YHR066W	-17.41	2.75	3.2	NPP
YPR057W	YPL157W	YOL041C	-17.41	2.59	4.05	NPP
YPR057W	YPL157W	YDR439W	-17.41	4.04	4.46	NPP
YPL157W	YPR057W	YDR172W	-17.41	4.83	5.28	NPP
YPL157W	YPR057W	YPR101W	-17.41	-10.39	2.85	NNP
YPR057W	YPL157W	YHR081W	-17.41	2.58	3.3	NPP
YPR057W	YPL157W	YBR119W	-17.41	-8.63	-8.2	NNN
YPR057W	YPL157W	YNL110C	-17.41	2.63	3.47	NPP
YPL157W	YPR057W	YGL105W	-17.41	3.01	4.3	NPP
YPL157W	YPR057W	YCR077C	-17.41	-7.18	3.28	NNP
YPL157W	YPR057W	YJL124C	-17.41	-8.53	3.66	NNP
YPR057W	YPL157W	YGL127C	-17.41	-8.15	-7.99	NNN
YPR057W	YPL157W	YDR334W	-17.41	-7.83	-6.57	NNN
YPR057W	YPL157W	YOL012C	-17.41	-13.4	-8.47	NNN
YPL157W	YPR057W	YDR482C	-17.41	-8.32	-7.88	NNN
YPL157W	YPR057W	YHR086W	-17.41	-10.91	-6.66	NNN
YGL029W	YPR057W	YDR439W	2.51	3.06	4.04	PPP
YGL029W	YPR057W	YDR172W	2.51	3.13	5.28	PPP
YGL029W	YPR057W	YGL100W	2.51	3.44	3.92	PPP
YPR057W	YNL110C	YBR061C	2.63	2.75	2.76	PPP
YHR066W	YPR057W	YGL105W	2.75	3.61	4.3	PPP
YPR057W	YHR066W	YCR077C	2.75	3.28	5.12	PPP
YPR057W	YNL147W	YHR066W	-7.9	2.75	2.9	NPP
YPR057W	YOL041C	YDR439W	2.59	4.04	4.25	PPP
YOL041C	YPR057W	YDR172W	2.59	2.91	5.28	PPP
YPR057W	YOL041C	YER025W	2.59	3.35	3.77	PPP
YOL041C	YPR057W	YGL105W	2.59	3.55	4.3	PPP
YPR057W	YOL041C	YLR192C	2.59	2.7	5.16	PPP
YNR004W	YPR057W	YDR172W	-9.98	3.81	5.28	NPP
YDR439W	YDR172W	YPR057W	3.13	4.04	5.28	PPP
YPR101W	YDR439W	YPR057W	-6.66	2.85	4.04	NPP
YHR081W	YPR057W	YDR439W	2.58	2.89	4.04	PPP
YPR057W	YNL110C	YDR439W	2.63	4.04	4.28	PPP
YPR057W	YHR077C	YDR439W	3.74	4.04	4.35	PPP
YGR072W	YPR057W	YDR439W	3.02	3.67	4.04	PPP
YCR077C	YDR439W	YPR057W	-10.97	3.28	4.04	NPP
YJL124C	YDR439W	YPR057W	-14.06	3.66	4.04	NPP
YGL127C	YPR057W	YDR439W	-8.15	2.89	4.04	NPP
YPL178W	YPR057W	YDR439W	-12.43	3.64	4.04	NPP
YLR192C	YPR057W	YDR439W	2.7	3.3	4.04	PPP
YDR395W	YPR057W	YDR172W	-6.08	4.91	5.28	NPP
YPR101W	YDR172W	YPR057W	-8.95	2.85	5.28	NPP
YHR081W	YPR057W	YDR172W	2.58	3.35	5.28	PPP
YPR057W	YHR077C	YDR172W	3.74	5.28	5.6	PPP
YGR072W	YPR057W	YDR172W	3.02	5.18	5.28	PPP
YPR057W	YMR080C	YDR172W	3.52	5.28	5.59	PPP
YJL124C	YDR172W	YPR057W	-7.06	3.66	5.28	NPP
YPR057W	YDR363W-A	YDR172W	3.84	5.28	5.68	PPP
YIL040W	YDR172W	YPR057W	2.63	2.63	5.28	PPP
YPR057W	YGL127C	YDR172W	-8.15	5.28	5.73	NPP
YNR010W	YPR057W	YDR172W	-7.53	3.69	5.28	NPP
YHR086W	YPR057W	YDR172W	-6.66	3.27	5.28	NPP
YPR057W	YLR192C	YDR172W	2.7	5.28	5.72	PPP
YPR057W	YER025W	YHR077C	3.35	3.74	3.85	PPP
YGR072W	YPR057W	YER025W	3.02	3.05	3.35	PPP
YPR057W	YER025W	YMR080C	3.35	3.52	3.59	PPP
YGL127C	YPR057W	YER025W	-8.15	2.56	3.35	NPP
YDL051W	YPR057W	YGL105W	-15.47	-6.9	4.3	NNP
YPR057W	YDL051W	YNL147W	-15.47	-7.9	-7.82	NNN
YPR101W	YGL100W	YPR057W	-9.12	2.85	3.92	NPP
YNL147W	YPR057W	YGL100W	-7.9	3.13	3.92	NPP
YDR363W-A	YGL100W	YPR057W	-7.45	3.84	3.92	NPP
YNL147W	YDR395W	YPR057W	-12.18	-7.9	-6.08	NNN
YHR156C	YPR057W	YPR101W	-7.25	-6.05	2.85	NNP
YPR101W	YGL105W	YPR057W	-8.52	2.85	4.3	NPP
YPR101W	YJL124C	YPR057W	-11.02	2.85	3.66	NPP
YPR101W	YDR363W-A	YPR057W	-11.11	2.85	3.84	NPP
YOL012C	YPR057W	YPR101W	-13.4	-8.05	2.85	NNP
YPL178W	YPR057W	YPR101W	-12.43	-10.61	2.85	NNP
YLR192C	YPR057W	YPR101W	2.7	2.78	2.85	PPP
YPR057W	YML103C	YHR081W	-7.36	2.58	2.69	NPP
YML103C	YGL105W	YPR057W	-11.19	-7.36	4.3	NNP
YNL147W	YPR057W	YML103C	-7.9	-7.45	-7.36	NNN
YML103C	YDR363W-A	YPR057W	-11.07	-7.36	3.84	NNP
YML103C	YIL040W	YPR057W	-9.48	-7.36	2.63	NNP
YHR081W	YPR057W	YGL105W	2.58	2.96	4.3	PPP
YPR057W	YNL147W	YHR081W	-7.9	2.58	3.37	NPP
YPR057W	YHR081W	YIL040W	2.58	2.63	4.06	PPP
YPR057W	YPL178W	YHR081W	-12.43	2.58	2.91	NPP
YBR119W	YPR057W	YHR086W	-8.63	-7.22	-6.66	NNN
YPR057W	YPL178W	YBR119W	-12.43	-8.63	-7.91	NNN
YNL110C	YPR057W	YHR077C	2.63	2.89	3.74	PPP
YPR057W	YNL110C	YGR072W	2.63	3.02	5.47	PPP
YPR057W	YNL110C	YMR080C	2.63	3.52	6.64	PPP
YPR057W	YNL110C	YLR192C	2.63	2.7	4.39	PPP
YPR057W	YPL178W	YGR072W	-12.43	3.02	3.27	NPP
YHR156C	YPR057W	YCR077C	-7.25	-6.25	3.28	NNP
YCR077C	YGL105W	YPR057W	-8.72	3.28	4.3	NPP
YJL124C	YGL105W	YPR057W	-12.12	3.66	4.3	NPP
YLR192C	YPR057W	YGL105W	2.7	2.76	4.3	PPP
YDL167C	YJL124C	YPR057W	-6.04	2.64	3.66	NPP
YPR057W	YCR077C	YJL124C	3.28	3.66	4.28	PPP
YNL147W	YPR057W	YCR077C	-7.9	2.79	3.28	NPP
YCR077C	YDR363W-A	YPR057W	-10.01	3.28	3.84	NPP
YGL127C	YPR057W	YCR077C	-8.15	-7.27	3.28	NNP
YOL012C	YPR057W	YCR077C	-13.4	-6.56	3.28	NNP
YPL178W	YPR057W	YCR077C	-12.43	-6.26	3.28	NNP
YLR192C	YCR077C	YPR057W	2.66	2.7	3.28	PPP
YJL124C	YDR363W-A	YPR057W	-12.48	3.66	3.84	NPP
YNR010W	YJL124C	YPR057W	-11.69	-7.53	3.66	NNP
YOL012C	YPR057W	YJL124C	-13.4	-6.24	3.66	NNP
YPR057W	YNL147W	YIL040W	-7.9	2.63	2.77	NPP
YPR057W	YOL012C	YNL147W	-13.4	-7.9	-6.18	NNN
YGL127C	YPR057W	YDR363W-A	-8.15	-6.87	3.84	NNP
YDR334W	YPR057W	YDR363W-A	-7.83	-6.06	3.84	NNP
YLR192C	YDR363W-A	YPR057W	2.66	2.7	3.84	PPP
YIL040W	YLR418C	YPR057W	-13.96	2.63	4.36	NPP
YNR010W	YLR418C	YPR057W	-11.39	-7.53	4.36	NNP
YDR334W	YLR418C	YPR057W	-14.82	-7.83	4.36	NNP
YOL012C	YPR057W	YLR418C	-13.4	-7.52	4.36	NNP
YDR334W	YIL040W	YPR057W	-8.31	-7.83	2.63	NNP
YOL012C	YPR057W	YIL040W	-13.4	-9.34	2.63	NNP
YGL127C	YNR010W	YPR057W	-8.33	-8.15	-7.53	NNN
YGL127C	YPR057W	YDR334W	-8.15	-7.84	-7.83	NNN
YNL136W	YNR010W	YPR057W	-13.66	-9.57	-7.53	NNN
YNL136W	YDR334W	YPR057W	-12.98	-9.57	-7.83	NNN
YPR057W	YOL012C	YNL136W	-13.4	-9.57	-7.38	NNN
YDR334W	YNR010W	YPR057W	-17.38	-7.83	-7.53	NNN
YPR057W	YOL012C	YNR010W	-13.4	-7.53	-6.5	NNN
YPR057W	YOL012C	YDR334W	-13.4	-7.83	4.01	NNP
YPL178W	YPR057W	YDR334W	-12.43	-9.62	-7.83	NNN
YPR057W	YOL012C	YPL178W	-13.4	-12.43	-8.81	NNN
YOL012C	YPR057W	YLR192C	-13.4	2.64	2.7	NPP
YPR057W	YPL178W	YDR482C	-12.43	-7.88	-6.07	NNN
YPL178W	YPR057W	YHR086W	-12.43	-8.96	-6.66	NNN
YGR130C	YLR039C	YDR137W	2.74	3.42	4.07	PPP
YGL115W	YDR137W	YGR130C	-13.23	2.61	3.42	NPP
YGL115W	YLR039C	YGR130C	-7.83	2.61	2.74	NPP
YFR019W	YOR141C	YNL085W	-7.05	2.92	4.14	NPP
YFR001W	YDL051W	YNL147W	-12.38	-10.23	-7.82	NNN
YHR200W	YOR073W	YMR100W	-7.04	2.61	3.51	NPP
YDR207C	YOR073W	YMR100W	-11.58	3.41	3.51	NPP
YGR270W	YMR100W	YOR073W	2.62	2.88	3.51	PPP
YGR078C	YMR100W	YOR073W	3.03	3.12	3.51	PPP
YOR073W	YEL003W	YMR100W	3.16	3.51	4.07	PPP
YGR135W	YOR073W	YMR100W	-10.93	-8.15	3.51	NNP
YMR100W	YHR200W	YBR267W	2.61	3.12	4.06	PPP
YMR100W	YDR363W-A	YBR267W	2.77	3.12	4.43	PPP
YBR267W	YMR100W	YLR200W	3.12	3.45	4.32	PPP
YBR267W	YMR100W	YNL153C	3.12	3.52	4.74	PPP
YGR135W	YMR100W	YBR267W	-8.15	2.79	3.12	NPP
YLR190W	YMR100W	YLR024C	-7.25	-7.05	3.76	NNP
YMR100W	YLR190W	YNL025C	-7.25	2.53	3.23	NPP
YMR100W	YLR190W	YDR207C	-7.25	3.41	3.47	NPP
YLR262C	YLR024C	YMR100W	2.77	3.42	3.76	PPP
YLR024C	YMR100W	YNL312W	3.76	3.98	6.15	PPP
YMR100W	YLR024C	YJL179W	3.76	4.3	4.44	PPP
YLR024C	YLR200W	YMR100W	2.89	3.76	4.32	PPP
YLR024C	YNL153C	YMR100W	3.02	3.76	4.74	PPP
YMR100W	YLR039C	YLR262C	3.04	3.42	3.55	PPP
YNL025C	YMR100W	YLR039C	2.53	2.82	3.04	PPP
YMR100W	YDR363W-A	YLR039C	2.77	3.04	5.12	PPP
YLR039C	YDR207C	YMR100W	-6.14	3.04	3.41	NPP
YIL084C	YLR039C	YMR100W	2.57	2.76	3.04	PPP
YMR100W	YFR019W	YLR039C	2.74	3.04	3.72	PPP
YMR100W	YGR078C	YLR039C	3.03	3.04	3.63	PPP
YLR039C	YLR200W	YMR100W	3.03	3.04	4.32	PPP
YLR039C	YMR100W	YNL153C	3.04	4.18	4.74	PPP
YMR100W	YGR135W	YLR039C	-8.15	3.04	5.11	NPP
YMR100W	YDR363W-A	YLR262C	2.77	3.42	4.11	PPP
YIL084C	YMR100W	YLR262C	2.76	2.77	3.42	PPP
YMR100W	YFR019W	YLR262C	2.74	3.42	3.72	PPP
YMR100W	YGR078C	YLR262C	3.03	3.42	6.2	PPP
YLR262C	YMR100W	YNL153C	3.42	3.85	4.74	PPP
YMR100W	YGR135W	YLR262C	-8.15	3.42	4.88	NPP
YHR200W	YNL312W	YMR100W	-7.28	2.61	6.15	NPP
YMR100W	YNL025C	YHR200W	2.53	2.61	3.85	PPP
YHR200W	YDR363W-A	YMR100W	-9.53	2.61	2.77	NPP
YMR100W	YHR200W	YOL072W	2.61	3.28	3.8	PPP
YMR100W	YHR200W	YDR207C	2.61	3.41	4.77	PPP
YHR200W	YIL084C	YMR100W	-6.31	2.61	2.76	NPP
YMR100W	YHR200W	YGR078C	2.61	3.03	3.18	PPP
YHR200W	YEL003W	YMR100W	2.6	2.61	4.07	PPP
YHR200W	YMR100W	YJL179W	2.61	2.69	4.3	PPP
YHR200W	YMR100W	YLR200W	2.61	3	4.32	PPP
YHR200W	YMR100W	YNL153C	2.61	3.69	4.74	PPP
YGR135W	YHR200W	YMR100W	-10.09	-8.15	2.61	NNP
YMR100W	YGR078C	YDR145W	3.03	3.67	3.67	PPP
YDR145W	YMR100W	YLR200W	3.67	4	4.32	PPP
YDR145W	YNL153C	YMR100W	3.5	3.67	4.74	PPP
YMR100W	YNL025C	YDR363W-A	2.53	2.77	3.2	PPP
YNL025C	YGR270W	YMR100W	-11.58	2.53	2.62	NPP
YNL025C	YMR100W	YEL003W	2.53	2.7	4.07	PPP
YMR100W	YDR363W-A	YOL072W	2.77	3.28	3.96	PPP
YDR363W-A	YMR100W	YEL003W	2.77	3.11	4.07	PPP
YMR100W	YDR363W-A	YJL179W	2.77	4.3	5.37	PPP
YMR100W	YDR363W-A	YLR200W	2.77	4.32	4.33	PPP
YDR363W-A	YMR100W	YNL153C	2.77	3.02	4.74	PPP
YMR100W	YGR135W	YOL072W	-8.15	3.28	4.09	NPP
YMR100W	YDR207C	YIL021W	3.41	3.48	4.35	PPP
YIL084C	YLR268W	YMR100W	-7.43	2.76	3.24	NPP
YGR135W	YMR100W	YLR268W	-8.15	2.8	3.24	NPP
YMR100W	YIL084C	YDR207C	2.76	3.41	4.97	PPP
YDR207C	YNL153C	YMR100W	2.87	3.41	4.74	PPP
YGR270W	YML098W	YMR100W	-6	2.62	3.21	NPP
YGR270W	YEL003W	YMR100W	-7.8	2.62	4.07	NPP
YGR270W	YJL179W	YMR100W	-8.89	2.62	4.3	NPP
YGR078C	YEL003W	YMR100W	2.82	3.03	4.07	PPP
YGR078C	YMR100W	YJL179W	3.03	3.98	4.3	PPP
YMR100W	YGR078C	YLR200W	3.03	4.32	4.56	PPP
YMR100W	YGR078C	YNL153C	3.03	4.74	5.25	PPP
YMR100W	YEL003W	YJL179W	4.07	4.3	5.05	PPP
YEL003W	YLR200W	YMR100W	2.65	4.07	4.32	PPP
YGR135W	YMR100W	YEL003W	-8.15	2.93	4.07	NPP
YMR100W	YJL179W	YLR200W	4.3	4.32	5.35	PPP
YMR100W	YJL179W	YNL153C	4.3	4.74	6.81	PPP
YMR100W	YGR135W	YJL179W	-8.15	4.3	5.94	NPP
YMR100W	YLR200W	YNL153C	4.32	4.74	5.26	PPP
YGR135W	YMR100W	YLR200W	-8.15	4.31	4.32	NPP
YGR135W	YMR100W	YNL153C	-8.15	3.48	4.74	NPP
YHR081W	YOR073W	YGL174W	2.59	2.68	3.34	PPP
YMR198W	YOR073W	YGL174W	-8.85	3.18	3.34	NPP
YML041C	YGL174W	YOR073W	-7.3	3.01	3.34	NPP
YOR073W	YGL173C	YHR081W	2.56	2.59	2.78	PPP
YMR263W	YOR073W	YGL173C	-9.08	-8.32	2.56	NNP
YGL173C	YML041C	YOR073W	-8.09	2.56	3.01	NPP
YGR135W	YOR073W	YGL173C	-10.93	-6.02	2.56	NNP
YJR104C	YOL081W	YOR073W	-7.63	-6.06	4.63	NNP
YJR104C	YOR073W	YEL003W	-6.06	2.68	3.16	NPP
YMR038C	YIL128W	YOR073W	-8.96	-8.15	3.06	NNP
YMR038C	YOR073W	YDL033C	-8.15	3.01	5	NPP
YMR038C	YOR073W	YOL081W	-8.15	-6.6	4.63	NNP
YOR073W	YMR198W	YIL128W	-8.85	3.06	3.53	NPP
YPR070W	YIL128W	YOR073W	-7.14	2.57	3.06	NPP
YGR135W	YOR073W	YIL128W	-10.93	2.94	3.06	NPP
YHR081W	YOR073W	YDL033C	2.59	2.76	5	PPP
YOR073W	YDR207C	YHR081W	-11.58	2.59	6.86	NPP
YHR081W	YOR073W	YOL081W	2.59	2.97	4.63	PPP
YOR073W	YHR081W	YGR078C	2.59	3.12	4.21	PPP
YHR081W	YOR073W	YEL003W	2.59	2.69	3.16	PPP
YGL020C	YOR073W	YLR087C	-9.04	-6.93	-6.15	NNN
YLR087C	YIL076W	YOR073W	-10.53	-6.15	3.25	NNP
YOR073W	YLR087C	YKL053C-A	-6.15	2.75	3.43	NPP
YBR175W	YLR087C	YOR073W	-10.72	-9.16	-6.15	NNN
YLR015W	YLR087C	YOR073W	-11.82	-7.56	-6.15	NNN
YMR263W	YLR087C	YOR073W	-13.38	-9.08	-6.15	NNN
YOL004W	YLR087C	YOR073W	-7.25	-6.78	-6.15	NNN
YLR087C	YOR073W	YGR270W	-6.15	2.53	2.88	NPP
YOR073W	YLR087C	YPR023C	-6.15	3	3.63	NPP
YLR087C	YGR078C	YOR073W	-8.75	-6.15	3.12	NNP
YGR135W	YOR073W	YLR087C	-10.93	-8	-6.15	NNN
YOR073W	YGL020C	YML034W	-9.04	-7.49	2.6	NNP
YGL020C	YOR073W	YBR231C	-9.04	-7.56	2.69	NNP
YGR078C	YIL076W	YOR073W	2.93	3.12	3.25	PPP
YMR198W	YHR200W	YOR073W	-10.39	-8.85	-7.04	NNN
YML034W	YHR200W	YOR073W	-9.52	-7.49	-7.04	NNN
YOR073W	YDR207C	YHR200W	-11.58	-7.04	4.77	NNP
YMR263W	YOR073W	YHR200W	-9.08	-9.05	-7.04	NNN
YHR200W	YOL004W	YOR073W	-9	-7.04	-6.78	NNN
YOR073W	YHR200W	YPR070W	-7.04	2.57	2.74	NPP
YOR073W	YHR200W	YGR078C	-7.04	3.12	3.18	NPP
YHR200W	YOR073W	YEL003W	-7.04	2.6	3.16	NPP
YGR135W	YOR073W	YHR200W	-10.93	-10.09	-7.04	NNN
YMR263W	YMR198W	YOR073W	-10.53	-9.08	-8.85	NNN
YMR198W	YOR073W	YOL004W	-8.85	-8.25	-6.78	NNN
YOR073W	YMR198W	YPR070W	-8.85	2.57	2.94	NPP
YMR198W	YOR073W	YCR009C	-8.85	-7.02	2.94	NNP
YMR198W	YOR073W	YPR023C	-8.85	2.73	3	NPP
YGR135W	YOR073W	YDL033C	-10.93	2.52	5	NPP
YML034W	YBR231C	YOR073W	-11.18	-7.49	2.69	NNP
YOR073W	YBR175W	YLR015W	-9.16	-7.56	3.09	NNP
YBR175W	YOR073W	YOL081W	-9.16	3.39	4.63	NPP
YBR175W	YOR073W	YBR231C	-9.16	-6.48	2.69	NNP
YBR175W	YOR073W	YGR078C	-9.16	2.63	3.12	NPP
YOR073W	YBR175W	YEL003W	-9.16	3.16	3.32	NPP
YLR015W	YOR073W	YML128C	-7.56	-7.28	3.08	NNP
YLR015W	YOR073W	YBR231C	-7.56	-7.29	2.69	NNP
YOR073W	YLR015W	YEL003W	-7.56	3.16	3.59	NPP
YOR073W	YDR207C	YOL004W	-11.58	-6.78	4.54	NNP
YDR207C	YOR073W	YML041C	-11.58	-8.57	3.01	NNP
YMR263W	YML041C	YOR073W	-10.37	-9.08	3.01	NNP
YMR263W	YBR231C	YOR073W	-11.59	-9.08	2.69	NNP
YOL004W	YML041C	YOR073W	-6.98	-6.78	3.01	NNP
YOL004W	YBR231C	YOR073W	-13.34	-6.78	2.69	NNP
YOL004W	YOR073W	YCR009C	-6.78	-6.48	2.94	NNP
YOL004W	YOR073W	YPR023C	-6.78	2.9	3	NPP
YPL181W	YML041C	YOR073W	-8.58	-6.65	3.01	NNP
YPL181W	YBR231C	YOR073W	-11.13	-6.65	2.69	NNP
YPR070W	YML041C	YOR073W	-8.46	2.57	3.01	NPP
YPR070W	YBR231C	YOR073W	-10.3	2.57	2.69	NPP
YPR070W	YGR270W	YOR073W	-9.92	2.57	2.88	NPP
YPR070W	YPR023C	YOR073W	-6.17	2.57	3	NPP
YBR231C	YOR073W	YOL081W	2.69	3.24	4.63	PPP
YEL003W	YOR073W	YOL081W	3.16	3.37	4.63	PPP
YOR073W	YBR231C	YML041C	2.69	3.01	4.01	PPP
YGR270W	YML041C	YOR073W	-6.37	2.88	3.01	NPP
YML041C	YGR078C	YOR073W	-10.74	3.01	3.12	NPP
YML041C	YEL003W	YOR073W	-9.1	3.01	3.16	NPP
YBR231C	YGR270W	YOR073W	-7.74	2.69	2.88	NPP
YBR231C	YGR078C	YOR073W	-9.88	2.69	3.12	NPP
YBR231C	YEL003W	YOR073W	-8.11	2.69	3.16	NPP
YCR009C	YGR078C	YOR073W	-8.04	2.94	3.12	NPP
YGR270W	YEL003W	YOR073W	-7.8	2.88	3.16	NPP
YGR078C	YEL003W	YOR073W	2.82	3.12	3.16	PPP
YGR135W	YOR073W	YEL003W	-10.93	2.93	3.16	NPP
YNR051C	YER155C	YCL010C	-9.04	-6.43	2.91	NNP
YGL066W	YCL010C	YLR015W	-6.19	-6.13	2.56	NNP
YKL009W	YCL054W	YKL143W	2.57	2.6	2.64	PPP
YFL031W	YKL073W	YMR214W	-16.26	-11.94	5.73	NNP
YKL073W	YFL031W	YBR171W	-16.26	-11.94	-7.12	NNN
YFL031W	YKL073W	YEL031W	-16.26	-13.8	3.31	NNP
YKL073W	YFL031W	YOL018C	-16.26	2.61	3.41	NPP
YFL031W	YKL073W	YLR242C	-16.26	-11.29	3.06	NNP
YFL031W	YKL073W	YDL192W	-16.26	2.67	3.62	NPP
YFL031W	YKL073W	YLR268W	-16.26	-8.77	-8.62	NNN
YFL031W	YOR002W	YKL073W	-16.33	-16.26	2.88	NNP
YFL031W	YKL073W	YPL227C	-16.26	-9.12	2.71	NNP
YFL031W	YKL073W	YNR030W	-16.26	-10.8	3.26	NNP
YHR079C	YMR214W	YKL073W	-15.34	-7.33	5.73	NNP
YBR171W	YHR079C	YKL073W	-12.71	-11.94	-7.33	NNN
YHR079C	YEL031W	YKL073W	-13.29	-7.33	3.31	NNP
YHR079C	YJR073C	YKL073W	-10.56	-7.33	4.97	NNP
YHR079C	YJL062W	YKL073W	-9.41	-7.33	2.99	NNP
YHR079C	YKL073W	YDL192W	-7.33	-7.18	3.62	NNP
YHR079C	YAL023C	YKL073W	-9.24	-7.33	3.94	NNP
YOR254C	YKL073W	YHR079C	-12.17	-10.02	-7.33	NNN
YPL094C	YKL073W	YHR079C	-18.89	-9.29	-7.33	NNN
YHR079C	YOR002W	YKL073W	-11.79	-7.33	2.88	NNP
YHR079C	YPL227C	YKL073W	-11.87	-7.33	2.71	NNP
YHR079C	YNR030W	YKL073W	-11.72	-7.33	3.26	NNP
YHR079C	YIL090W	YKL073W	-8.89	-7.33	2.68	NNP
YGL226C-A	YJR073C	YKL073W	-9.84	2.92	4.97	NPP
YOR002W	YGL226C-A	YKL073W	-22.8	2.88	2.92	NPP
YPL227C	YGL226C-A	YKL073W	-18.39	2.71	2.92	NPP
YGL226C-A	YNR030W	YKL073W	-12.26	2.92	3.26	NPP
YIL090W	YGL226C-A	YKL073W	2.53	2.68	2.92	PPP
YER083C	YMR214W	YKL073W	-10.53	-8.95	5.73	NNP
YJR118C	YMR214W	YKL073W	2.58	2.95	5.73	PPP
YGR157W	YMR214W	YKL073W	2.73	4.39	5.73	PPP
YBR171W	YEL031W	YKL073W	-15.52	-11.94	3.31	NNP
YBR171W	YKL073W	YJR073C	-11.94	-9.02	4.97	NNP
YBR171W	YKL073W	YMR307W	-11.94	-9.45	2.75	NNP
YBR171W	YKL073W	YEL042W	-11.94	-9.06	2.55	NNP
YBR171W	YKL073W	YJR118C	-11.94	2.7	2.95	NPP
YBR171W	YKL073W	YJL062W	-11.94	-7.61	2.99	NNP
YKL073W	YBR171W	YLR268W	-11.94	-8.62	3.02	NNP
YBR171W	YAL023C	YKL073W	-12.67	-11.94	3.94	NNP
YKL073W	YOR254C	YBR171W	-12.17	-11.94	-8.06	NNN
YKL073W	YPL094C	YBR171W	-18.89	-11.94	-7.12	NNN
YBR171W	YKL073W	YIL090W	-11.94	-7.76	2.68	NNP
YEL031W	YJR073C	YKL073W	-10.48	3.31	4.97	NPP
YMR307W	YEL031W	YKL073W	-6.01	2.75	3.31	NPP
YER083C	YEL031W	YKL073W	-19.34	-8.95	3.31	NNP
YOL018C	YEL031W	YKL073W	-6.05	2.61	3.31	NPP
YEL031W	YDR320C	YKL073W	-9.11	3.31	3.38	NPP
YJR118C	YKL073W	YEL031W	2.95	3.05	3.31	PPP
YJL062W	YEL031W	YKL073W	-9.36	2.99	3.31	NPP
YOR254C	YKL073W	YEL031W	-12.17	-7.5	3.31	NNP
YPL094C	YKL073W	YEL031W	-18.89	-14.95	3.31	NNP
YIL090W	YEL031W	YKL073W	-7.55	2.68	3.31	NPP
YMR307W	YJR073C	YKL073W	-8.73	2.75	4.97	NPP
YER083C	YJR073C	YKL073W	-12.39	-8.95	4.97	NNP
YMR123W	YJR073C	YKL073W	-6.21	3.13	4.97	NPP
YJR118C	YKL073W	YJR073C	2.95	3.79	4.97	PPP
YJL062W	YJR073C	YKL073W	-6.82	2.99	4.97	NPP
YLR242C	YJR073C	YKL073W	-6.6	3.06	4.97	NPP
YPL227C	YJR073C	YKL073W	-6.85	2.71	4.97	NPP
YOL018C	YMR307W	YKL073W	-10.51	2.61	2.75	NPP
YMR307W	YJL062W	YKL073W	-8.13	2.75	2.99	NPP
YMR307W	YKL073W	YGR157W	2.75	3.84	4.39	PPP
YMR307W	YAL023C	YKL073W	-7.33	2.75	3.94	NPP
YMR307W	YOR002W	YKL073W	-8.44	2.75	2.88	NPP
YPL227C	YMR307W	YKL073W	-7.88	2.71	2.75	NPP
YER083C	YKL073W	YOL018C	-8.95	-8.73	2.61	NNP
YER083C	YKL073W	YJL062W	-8.95	-8.29	2.99	NNP
YER083C	YLR242C	YKL073W	-10.87	-8.95	3.06	NNP
YER083C	YKL073W	YDL192W	-8.95	2.63	3.62	NPP
YER083C	YLR268W	YKL073W	-9.89	-8.95	-8.62	NNN
YER083C	YKL073W	YOR002W	-8.95	-7.49	2.88	NNP
YEL042W	YOL018C	YKL073W	-11.06	2.55	2.61	NPP
YOL018C	YDR320C	YKL073W	-15.4	2.61	3.38	NPP
YOL018C	YMR123W	YKL073W	-12.61	2.61	3.13	NPP
YOL018C	YJR118C	YKL073W	-9.03	2.61	2.95	NPP
YOL018C	YLR242C	YKL073W	-6.19	2.61	3.06	NPP
YOL018C	YDL192W	YKL073W	-7.09	2.61	3.62	NPP
YKL073W	YOL018C	YIL090W	2.61	2.68	3.96	PPP
YMR123W	YDR320C	YKL073W	-7.01	3.13	3.38	NPP
YDR320C	YDL192W	YKL073W	-6.98	3.38	3.62	NPP
YKL073W	YIL090W	YDR320C	2.68	3.38	5.47	PPP
YLR242C	YMR123W	YKL073W	2.56	3.06	3.13	PPP
YMR123W	YDL192W	YKL073W	-9.17	3.13	3.62	NPP
YKL073W	YJR118C	YLR242C	2.95	3.06	3.79	PPP
YJL062W	YAL023C	YKL073W	-7.75	2.99	3.94	NPP
YLR242C	YGR157W	YKL073W	2.75	3.06	4.39	PPP
YOL031C	YKL073W	YAL023C	-9.45	2.68	3.94	NPP
YOR002W	YAL023C	YKL073W	-17.04	2.88	3.94	NPP
YKL073W	YPL094C	YOL031C	-18.89	-9.45	-8.24	NNN
YIL090W	YER120W	YKL073W	-8.84	2.68	2.95	NPP
YMR010W	YHL031C	YBR254C	-9.42	-8.94	-7.97	NNN
YOR115C	YBR254C	YDR108W	-11.15	-9.51	2.9	NNP
YGL054C	YDR108W	YBR254C	-13.82	-11.29	2.9	NNP
YGL054C	YHL031C	YBR254C	-16.93	-11.29	-7.97	NNN
YGL054C	YGL005C	YBR254C	-15.18	-11.29	-9.55	NNN
YGL054C	YML071C	YBR254C	-13.17	-11.29	-8.95	NNN
YGL054C	YNL041C	YBR254C	-16.32	-11.29	-10.21	NNN
YGL054C	YBR254C	YNL051W	-11.29	-9.92	-6.49	NNN
YBR254C	YIL039W	YGL054C	-11.58	-11.29	-7.59	NNN
YGL054C	YGL200C	YBR254C	-14.52	-11.29	-7.19	NNN
YEL042W	YHL031C	YBR254C	-8.15	-8.07	-7.97	NNN
YGL005C	YEL042W	YBR254C	-9.6	-9.55	-8.07	NNN
YML071C	YEL042W	YBR254C	-10.38	-8.95	-8.07	NNN
YNL041C	YBR254C	YEL042W	-10.21	-8.59	-8.07	NNN
YEL042W	YNL051W	YBR254C	-12	-8.07	-6.49	NNN
YHL031C	YDR108W	YBR254C	-12.42	-7.97	2.9	NNP
YGL005C	YDR108W	YBR254C	-11.58	-9.55	2.9	NNP
YML071C	YDR108W	YBR254C	-12.28	-8.95	2.9	NNP
YNL041C	YDR108W	YBR254C	-11.49	-10.21	2.9	NNP
YNL051W	YDR108W	YBR254C	-14.01	-6.49	2.9	NNP
YOR216C	YDR108W	YBR254C	-15.18	-11.37	2.9	NNP
YMR123W	YDR108W	YBR254C	-11.35	-7.73	2.9	NNP
YDR108W	YCR034W	YBR254C	2.76	2.9	3.12	PPP
YML071C	YHL031C	YBR254C	-19.86	-8.95	-7.97	NNN
YNL041C	YHL031C	YBR254C	-10.65	-10.21	-7.97	NNN
YHL031C	YNL051W	YBR254C	-8.64	-7.97	-6.49	NNN
YHL031C	YMR123W	YBR254C	-10.99	-7.97	-7.73	NNN
YHL031C	YPL195W	YBR254C	-11.25	-7.97	-7.48	NNN
YHL031C	YEL043W	YBR254C	-9.98	-7.97	-7.03	NNN
YOR216C	YML071C	YBR254C	-20.78	-11.37	-8.95	NNN
YBR254C	YML071C	YPL195W	-8.95	-7.48	-6.92	NNN
YOR216C	YNL041C	YBR254C	-14.23	-11.37	-10.21	NNN
YOR216C	YNL051W	YBR254C	-13.75	-11.37	-6.49	NNN
YNL323W	YAL026C	YDL115C	-11.77	2.69	3.19	NPP
YAL026C	YOR115C	YER083C	-7.01	2.55	3.05	NPP
YDR108W	YAL026C	YOR115C	-14.7	-9.51	-7.01	NNN
YAL026C	YOR115C	YDL115C	-7.01	3.19	3.3	NPP
YER083C	YAL026C	YMR015C	2.55	2.81	3.51	PPP
YGL167C	YAL026C	YMR015C	2.76	3.21	3.51	PPP
YAL026C	YIL090W	YMR015C	2.74	3.51	4.29	PPP
YBR171W	YGL167C	YAL026C	-12.73	-9.94	2.76	NNP
YBR171W	YAL026C	YDR363W-A	-9.94	-7.08	2.88	NNP
YBR171W	YAL026C	YOR254C	-9.94	-8.06	-6.43	NNN
YBR171W	YAL026C	YIL090W	-9.94	-7.76	2.74	NNP
YER083C	YFL025C	YAL026C	-7.19	2.55	2.94	NPP
YGL167C	YFL025C	YAL026C	-16.54	2.76	2.94	NPP
YDR108W	YAL026C	YFL025C	-14.7	-9.79	2.94	NNP
YGR089W	YAL026C	YFL025C	-7.36	2.75	2.94	NPP
YAL026C	YDL192W	YFL025C	-6.32	2.94	4.03	NPP
YOR254C	YAL026C	YFL025C	-6.43	2.52	2.94	NPP
YAL026C	YIL090W	YFL025C	2.74	2.94	3.92	PPP
YEL043W	YER083C	YAL026C	-9.61	-6.16	2.55	NNP
YGR089W	YER083C	YAL026C	-12.04	-7.36	2.55	NNP
YAL026C	YDL192W	YER083C	-6.32	2.55	2.63	NPP
YNL044W	YGL167C	YAL026C	-6.45	-6.04	2.76	NNP
YJL117W	YGL167C	YAL026C	-12.86	-7.21	2.76	NNP
YEL043W	YAL026C	YGL167C	-6.16	2.68	2.76	NPP
YGR089W	YAL026C	YGL167C	-7.36	2.54	2.76	NPP
YDR108W	YAL026C	YLR350W	-14.7	-8.23	-6.05	NNN
YAL026C	YDR108W	YIL090W	-14.7	2.74	3.73	NPP
YLR350W	YAL026C	YGL012W	-6.05	2.56	4.41	NPP
YKL007W	YDR276C	YNL323W	-8.56	2.63	2.99	NPP
YER083C	YIL076W	YBR290W	-9.95	2.87	4.3	NPP
YER083C	YMR272C	YBR290W	-8.48	2.87	5.34	NPP
YCR044C	YER083C	YBR290W	-12.49	-6.39	2.87	NNP
YCR044C	YGL167C	YBR290W	-8.4	-6.39	-6.05	NNN
YCR044C	YBR290W	YMR272C	-6.39	3.41	5.34	NPP
YIL096C	YBL024W	YKL143W	2.98	3	3.45	PPP
YDL201W	YBL024W	YOR295W	-6.29	2.62	3	NPP
YDR083W	YBL024W	YKL143W	2.62	2.79	3.45	PPP
YKL025C	YBL024W	YKL143W	2.58	2.95	3.45	PPP
YML094W	YBL024W	YKL143W	-6.92	2.6	3.45	NPP
YHR019C	YKL143W	YBL024W	2.59	2.79	3.45	PPP
YEL003W	YKL025C	YBL024W	-13.66	-8.24	2.58	NNP
YBL024W	YEL003W	YML094W	-8.24	-6.92	3.86	NNP
YLR268W	YML048W	YBR171W	2.6	3.02	3.98	PPP
YER083C	YIL076W	YML048W	-9.95	2.76	3.67	NPP
YLR039C	YER083C	YML048W	-9.98	-7.74	2.76	NNP
YER083C	YMR272C	YML048W	-8.48	2.76	6.34	NPP
YLR268W	YER083C	YML048W	-9.89	2.6	2.76	NPP
YLR039C	YIL076W	YML048W	-9.58	-7.74	3.67	NNP
YLR268W	YMR272C	YML048W	-11.36	2.6	6.34	NPP
YLR268W	YDL115C	YML048W	-9.02	2.6	3.22	NPP
YNR006W	YOL067C	YBL103C	-7.46	-6.21	3.99	NNP
YOR265W	YGL168W	YOR026W	-7.56	-6.42	3.46	NNP
YOR349W	YOR265W	YOR026W	-7.48	-6.76	-6.42	NNN
YGR078C	YOR026W	YOR265W	-12.08	-10.36	-6.42	NNN
YML094W	YOR265W	YOR026W	-11.7	-6.98	-6.42	NNN
YEL003W	YOR026W	YOR265W	-8.47	-8.39	-6.42	NNN
YLR200W	YOR265W	YOR026W	-8.25	-6.8	-6.42	NNN
YGR078C	YOR265W	YOR349W	-10.36	-9.11	-7.48	NNN
YML094W	YOR265W	YOR349W	-11.7	-8.77	-7.48	NNN
YEL003W	YOR349W	YOR265W	-12.98	-8.39	-7.48	NNN
YLR200W	YOR349W	YOR265W	-15.28	-8.25	-7.48	NNN
YOR265W	YML094W	YGR078C	-11.7	-10.36	6.09	NNP
YOR265W	YGR078C	YEL003W	-10.36	-8.39	2.82	NNP
YOR265W	YGR078C	YLR200W	-10.36	-8.25	4.56	NNP
YOR265W	YML094W	YEL003W	-11.7	-8.39	3.86	NNP
YOR265W	YML094W	YLR200W	-11.7	-8.25	4.26	NNP
YOR265W	YEL003W	YLR200W	-8.39	-8.25	2.65	NNP
YNR019W	YGL020C	YMR272C	2.53	4.07	6.25	PPP
YOR165W	YGL020C	YER083C	2.52	3.06	7.32	PPP
YOR165W	YGL126W	YIL090W	-17.7	-10.42	-8.13	NNN
YOR165W	YIL090W	YPR028W	-10.42	-7.17	4.88	NNP
YBL018C	YCR087C-A	YKL143W	2.74	3.1	4.09	PPP
YDR439W	YDL014W	YGL174W	2.85	3	3.23	PPP
YGL174W	YHR081W	YDL014W	2.68	3.23	3.28	PPP
YGL105W	YDL014W	YGL174W	2.61	2.66	3.23	PPP
YDR439W	YHR034C	YDL014W	2.67	2.85	3.58	PPP
YGL105W	YDL014W	YHR034C	2.61	3.54	3.58	PPP
YGL105W	YMR116C	YDL014W	-7.26	2.61	3.14	NPP
YDR439W	YDL014W	YHR081W	2.85	2.89	3.28	PPP
YDL014W	YDR439W	YHR077C	2.85	3.45	4.35	PPP
YDR439W	YDL014W	YGR072W	2.85	3.67	4.72	PPP
YDL014W	YDR439W	YOR076C	2.85	3.32	3.99	PPP
YDR439W	YDL014W	YGL127C	2.85	2.89	3.66	PPP
YDR439W	YDL014W	YLR192C	2.85	3.3	3.57	PPP
YGL105W	YDL014W	YHR081W	2.61	2.96	3.28	PPP
YER164W	YDL014W	YDR429C	2.58	3.59	4.04	PPP
YER164W	YGR072W	YDL014W	-6.31	2.58	4.72	NPP
YGL105W	YDL014W	YLR192C	2.61	2.76	3.57	PPP
YCL059C	YIR005W	YGL174W	2.97	3.83	4	PPP
YJR074W	YGL174W	YCL059C	2.51	2.69	3.83	PPP
YNL147W	YGL174W	YCL059C	-10.3	2.64	3.83	NPP
YIR005W	YCL059C	YFL001W	2.97	3.78	3.9	PPP
YNL147W	YIR005W	YCL059C	-6.8	2.64	2.97	NPP
YCL059C	YNL147W	YJR074W	2.64	2.69	3.85	PPP
YNL147W	YCL059C	YER002W	2.64	2.88	2.97	PPP
YJL148W	YCL059C	YFL001W	2.8	2.88	3.9	PPP
YNL147W	YCL059C	YFL001W	2.64	2.93	3.9	PPP
YOR039W	YJL148W	YCL059C	-8.01	-6.16	2.8	NNP
YCL059C	YBR095C	YNL147W	2.55	2.64	3.54	PPP
YNL147W	YCL059C	YNL097C	2.64	3.36	4.76	PPP
YDR439W	YOR295W	YDR172W	2.54	3.13	3.15	PPP
YOR295W	YDR439W	YOR061W	2.54	2.6	2.7	PPP
YOR295W	YDR439W	YGL173C	2.54	3.11	3.32	PPP
YOR295W	YDR439W	YGL213C	2.54	2.61	2.89	PPP
YOR295W	YDR363W-A	YDR172W	3.04	3.15	5.68	PPP
YGL213C	YGL173C	YOR295W	-11.38	2.61	3.11	NPP
YBL047C	YHR030C	YNL298W	-12.42	-10.89	-6.68	NNN
YBL047C	YHR030C	YNL079C	-12.42	-8.94	-8.93	NNN
YBL047C	YJL095W	YNL298W	-14.2	-10.89	-6.73	NNN
YJL095W	YBL047C	YNL079C	-14.2	-11.19	-8.94	NNN
YBL047C	YNL298W	YNL079C	-10.89	-8.94	-8.48	NNN
YGL005C	YPL051W	YBL047C	-20.42	2.95	2.98	NPP
YNL079C	YBL047C	YPL051W	-8.94	-7.99	2.98	NNP
YPL254W	YDR443C	YBL093C	2.66	3.32	3.96	PPP
YCR081W	YDR443C	YBL093C	3.52	3.87	3.96	PPP
YPL042C	YCR081W	YBL093C	3.16	3.64	3.87	PPP
YGL151W	YBL093C	YCR081W	-15.97	2.57	3.87	NPP
YBL093C	YPL042C	YDR443C	3.64	3.96	4.42	PPP
YDR384C	YGL020C	YDR297W	-7.23	2.73	3.74	NPP
YDR384C	YDR297W	YBR036C	2.73	3.03	4.42	PPP
YLR069C	YKL143W	YDR172W	3.36	3.52	4.82	PPP
YBL072C	YDR172W	YLR069C	3.04	3.08	3.52	PPP
YJL124C	YDR172W	YLR069C	-7.06	3.02	3.52	NPP
YKL143W	YJR132W	YLR069C	2.71	3.36	4.22	PPP
YJL124C	YJR132W	YLR069C	2.96	3.02	4.22	PPP
YLR069C	YNL147W	YJR132W	3.29	4.22	5.23	PPP
YLR069C	YBL072C	YKL143W	3.08	3.36	3.43	PPP
YLR069C	YGL173C	YKL143W	-7.03	3.36	4.92	NPP
YLR069C	YNL110C	YKL143W	2.59	3.36	3.58	PPP
YKL143W	YLR069C	YGL105W	3.36	3.39	5.21	PPP
YLR069C	YGL173C	YNL110C	-7.03	2.59	6.07	NPP
YGL173C	YLR069C	YJL124C	-7.03	2.69	3.02	NPP
YJL124C	YGL105W	YLR069C	-12.12	3.02	5.21	NPP
YNL147W	YPL125W	YLR069C	2.88	3.29	3.68	PPP
YOR195W	YMR198W	YER016W	-12.16	-6.04	4.35	NNP
YGL086W	YER016W	YOR195W	-16.55	-9.04	-6.04	NNN
YGR188C	YER016W	YOR195W	-12.33	-7.8	-6.04	NNN
YOR026W	YER016W	YOR195W	-7.36	-7.03	-6.04	NNN
YHR191C	YER016W	YOR195W	-10.43	-7.75	-6.04	NNN
YMR078C	YER016W	YOR195W	-13.05	-10.74	-6.04	NNN
YOR195W	YGR188C	YNL298W	-7.8	-7.17	3.03	NNP
YMR078C	YOR195W	YNL298W	-10.74	-8.91	-7.17	NNN
YMR198W	YGL086W	YOR195W	-13.74	-12.16	-9.04	NNN
YMR198W	YOR195W	YGR188C	-12.16	-7.87	-7.8	NNN
YMR198W	YOR195W	YOR026W	-12.16	-8.59	-7.03	NNN
YOR195W	YMR198W	YEL061C	-12.16	-6.57	-6.37	NNN
YMR198W	YOR195W	YHR191C	-12.16	-8.75	-7.75	NNN
YGL086W	YEL061C	YOR195W	-11.49	-9.04	-6.57	NNN
YGL086W	YOR195W	YHR191C	-9.04	-7.96	-7.75	NNN
YMR078C	YGL086W	YOR195W	-13.27	-10.74	-9.04	NNN
YOR195W	YGR188C	YOR026W	-7.8	-7.03	5.23	NNP
YMR078C	YGR188C	YOR195W	-13.38	-10.74	-7.8	NNN
YOR026W	YEL061C	YOR195W	-10.33	-7.03	-6.57	NNN
YMR078C	YOR195W	YOR026W	-10.74	-10.02	-7.03	NNN
YHR191C	YEL061C	YOR195W	-8.09	-7.75	-6.57	NNN
YMR078C	YEL061C	YOR195W	-10.9	-10.74	-6.57	NNN
YCR052W	YER178W	YFL001W	2.68	2.99	3.08	PPP
YER178W	YEL003W	YCR052W	2.55	2.68	3.13	PPP
YJL168C	YCR052W	YBL016W	-6.94	2.81	3.21	NPP
YJL168C	YCR052W	YBL016W	-8.13	2.53	3.21	NPP
YOR026W	YCR052W	YBL016W	2.64	2.75	3.21	PPP
YEL003W	YCR052W	YBL016W	3.13	3.15	3.21	PPP
YCR052W	YMR179W	YER155C	2.83	3.26	3.65	PPP
YMR179W	YDR075W	YCR052W	2.7	2.83	3.32	PPP
YCR052W	YMR179W	YJL176C	2.83	2.99	4.34	PPP
YCR052W	YEL031W	YMR179W	-7.05	2.83	3.62	NPP
YCR052W	YMR179W	YER111C	2.83	2.89	5.13	PPP
YCR052W	YDL033C	YMR179W	-6.33	2.83	4.08	NPP
YCR052W	YOL081W	YMR179W	-11.12	2.83	3.87	NPP
YOR026W	YCR052W	YDR505C	2.64	2.81	2.92	PPP
YBR009C	YML102W	YCR052W	-8.06	2.87	3.25	NPP
YNL031C	YML102W	YCR052W	-8.38	3	3.25	NPP
YOR001W	YML102W	YCR052W	-6.05	2.66	3.25	NPP
YER111C	YCR052W	YML102W	2.89	3.17	3.25	PPP
YCR052W	YOR141C	YML102W	2.76	3.25	3.42	PPP
YEL031W	YER155C	YCR052W	-7.2	-7.05	3.26	NNP
YER111C	YER155C	YCR052W	-8.88	2.89	3.26	NPP
YHR031C	YDR075W	YCR052W	-10.64	2.73	3.32	NPP
YMR038C	YFL001W	YCR052W	-6.23	2.75	2.99	NPP
YCR052W	YDL033C	YMR038C	-6.33	2.75	3.01	NPP
YOL081W	YCR052W	YMR038C	-11.12	-6.6	2.75	NNP
YER111C	YJL176C	YCR052W	-7.87	2.89	2.99	NPP
YOR001W	YER111C	YCR052W	-6.52	2.66	2.89	NPP
YEL031W	YCR052W	YER111C	-7.05	-6.12	2.89	NNP
YEL031W	YCR052W	YPR031W	-7.05	2.57	3.04	NPP
YNL298W	YER111C	YCR052W	-15.09	-6.69	2.89	NNP
YOL081W	YCR052W	YER111C	-11.12	-10.39	2.89	NNP
YOR026W	YER111C	YCR052W	-9.6	2.64	2.89	NPP
YCR052W	YOR026W	YHR031C	2.64	2.73	3.49	PPP
YCR052W	YDL033C	YNL215W	-6.33	2.6	2.83	NPP
YNL215W	YGL133W	YCR052W	-8.88	2.6	3.15	NPP
YOR141C	YGL133W	YCR052W	-10.97	2.76	3.15	NPP
YNL215W	YOR304W	YCR052W	-9.97	2.6	2.75	NPP
YOR304W	YOR141C	YCR052W	-8.7	2.75	2.76	NPP
YNL215W	YOR189W	YCR052W	-6.23	2.6	3.11	NPP
YOR141C	YPR031W	YCR052W	-8.77	2.76	3.04	NPP
YCR052W	YGL019W	YOR141C	-6.86	2.76	3.36	NPP
YCR052W	YOR123C	YEL003W	2.58	3.13	3.33	PPP
YOR026W	YCR052W	YPR031W	2.64	2.97	3.04	PPP
YCR052W	YOL081W	YEL003W	-11.12	3.13	3.37	NPP
YCR052W	YGL019W	YOR026W	-6.86	2.64	3.64	NPP
YCR052W	YMR075W	YPR023C	-8.46	-7.48	2.57	NNP
YOR026W	YEL003W	YCR052W	-8.47	2.64	3.13	NPP
YER016W	YGR188C	YCL029C	-12.33	-9.55	-8.29	NNN
YOR058C	YER016W	YCL029C	-11.86	-10.4	-9.55	NNN
YCL029C	YER016W	YJR053W	-9.55	-8.23	-7.72	NNN
YER016W	YMR055C	YCL029C	-14.37	-9.55	-7.05	NNN
YCL029C	YOR349W	YER016W	-9.96	-9.55	-6.38	NNN
YCL029C	YPL241C	YER016W	-9.76	-9.55	-9.14	NNN
YER016W	YGR078C	YCL029C	-9.69	-9.55	-8.07	NNN
YNL153C	YER016W	YCL029C	-11.79	-9.93	-9.55	NNN
YER016W	YPR018W	YML102W	2.61	2.76	3.72	PPP
YER016W	YCR077C	YPR018W	-9.03	2.61	2.65	NPP
YER016W	YNL147W	YPR018W	-10.41	2.61	3.17	NPP
YDL116W	YER016W	YPR018W	-7.32	-6.05	2.61	NNP
YER016W	YAL013W	YPR018W	-11.45	2.61	2.82	NPP
YER016W	YMR263W	YML102W	-7.03	2.76	2.76	NPP
YDR075W	YMR198W	YER016W	-7.37	-7.11	4.35	NNP
YER016W	YNL107W	YDR075W	-8.2	-7.11	3.87	NNP
YER016W	YPR110C	YDR075W	-7.14	-7.11	4.16	NNP
YJL124C	YER016W	YOR340C	-12.84	-7.24	-6.08	NNN
YMR048W	YER016W	YMR198W	-11.41	-9.47	4.35	NNP
YMR048W	YER016W	YDL116W	-11.41	-8.96	-7.32	NNN
YER016W	YMR048W	YOR026W	-11.41	-7.36	-6.89	NNN
YMR048W	YER016W	YCL016C	-11.41	-10.23	-6.43	NNN
YMR048W	YHR191C	YER016W	-12.94	-11.41	-10.43	NNN
YMR078C	YER016W	YMR048W	-13.05	-12.29	-11.41	NNN
YER016W	YMR048W	YPR135W	-11.41	-10.47	-8.33	NNN
YNL273W	YMR198W	YER016W	-13.24	-10.52	4.35	NNP
YER016W	YGR188C	YNL273W	-12.33	-10.52	-9.88	NNN
YNL273W	YER016W	YCL016C	-10.52	-9.68	-6.43	NNN
YER016W	YNL273W	YHR191C	-10.52	-10.43	-10.17	NNN
YER016W	YMR078C	YNL273W	-13.05	-10.52	-7.8	NNN
YNL273W	YPR135W	YER016W	-13.09	-10.52	-10.47	NNN
YER016W	YNL273W	YJL179W	-10.52	-9.16	2.62	NNP
YDR378C	YMR198W	YER016W	-7.83	-6.42	4.35	NNP
YDR159W	YER016W	YMR198W	-7.51	-6.33	4.35	NNP
YOL072W	YMR198W	YER016W	-8.95	-7.95	4.35	NNP
YDL116W	YMR198W	YER016W	-11.57	-7.32	4.35	NNP
YAL013W	YER016W	YMR198W	-11.45	-8.49	4.35	NNP
YMR263W	YMR198W	YER016W	-10.53	-7.03	4.35	NNP
YNL330C	YER016W	YMR198W	-7.45	-7	4.35	NNP
YNL107W	YER016W	YMR198W	-8.2	2.94	4.35	NPP
YDR488C	YER016W	YMR198W	-12.92	-6.14	4.35	NNP
YBR107C	YER016W	YMR198W	-10.37	-9.12	4.35	NNP
YGL086W	YER016W	YMR198W	-16.55	-13.74	4.35	NNP
YJL030W	YER016W	YMR198W	-14.66	-11.72	4.35	NNP
YGR188C	YER016W	YMR198W	-12.33	-7.87	4.35	NNP
YOR026W	YMR198W	YER016W	-8.59	-7.36	4.35	NNP
YOR014W	YER016W	YMR198W	-13.44	-8.37	4.35	NNP
YJL013C	YER016W	YMR198W	-13.74	-10.39	4.35	NNP
YOR058C	YMR198W	YER016W	-13.54	-11.86	4.35	NNP
YJR053W	YER016W	YMR198W	-7.72	-7	4.35	NNP
YOR349W	YER016W	YMR198W	-6.38	2.53	4.35	NPP
YPL241C	YER016W	YMR198W	-9.14	3.21	4.35	NPP
YCL016C	YMR198W	YER016W	-11.92	-6.43	4.35	NNP
YHR191C	YER016W	YMR198W	-10.43	-8.75	4.35	NNP
YDR254W	YER016W	YMR198W	-15.43	-12.54	4.35	NNP
YDR318W	YMR198W	YER016W	-12.37	-10.69	4.35	NNP
YPL018W	YMR198W	YER016W	-14.85	-14.03	4.35	NNP
YJR135C	YER016W	YMR198W	-14.48	-11.4	4.35	NNP
YLR381W	YER016W	YMR198W	-10.17	-8.32	4.35	NNP
YPR046W	YER016W	YMR198W	-11.75	-11.27	4.35	NNP
YPL008W	YER016W	YMR198W	-14.85	-11.02	4.35	NNP
YER016W	YCR077C	YDR378C	-9.03	-6.42	3.37	NNP
YER016W	YJL124C	YDR378C	-12.84	-6.42	3.67	NNP
YNL147W	YER016W	YDR378C	-10.41	-7.29	-6.42	NNN
YOL072W	YER016W	YDR378C	-7.95	-7.19	-6.42	NNN
YDR378C	YFR010W	YER016W	-8.32	-6.42	2.95	NNP
YDL116W	YDR378C	YER016W	-8.16	-7.32	-6.42	NNN
YDR378C	YER016W	YDR485C	-6.42	-6.2	-6.13	NNN
YER016W	YNL107W	YDR378C	-8.2	-6.42	-6.07	NNN
YER016W	YJL179W	YDR378C	-9.16	-6.42	3.62	NNP
YER016W	YJL124C	YCR077C	-12.84	-9.03	4.28	NNP
YER016W	YNL147W	YCR077C	-10.41	-9.03	2.79	NNP
YER016W	YCR077C	YDR159W	-9.03	-7.51	-6.25	NNN
YER016W	YCR077C	YOL072W	-9.03	-7.95	-7.46	NNN
YER016W	YCR077C	YDL116W	-9.03	-7.32	-7.21	NNN
YCR077C	YER016W	YDR485C	-9.03	-7.26	-6.13	NNN
YER016W	YCR077C	YBR231C	-9.03	-7.1	-6.12	NNN
YER016W	YDR488C	YCR077C	-12.92	-9.03	-6.67	NNN
YER016W	YPR135W	YCR077C	-10.47	-9.03	-6.79	NNN
YER016W	YJL179W	YCR077C	-9.16	-9.03	3.93	NNP
YER016W	YJL124C	YDR159W	-12.84	-7.51	-6.89	NNN
YJL124C	YER016W	YDL116W	-12.84	-12.68	-7.32	NNN
YER016W	YJL124C	YNL107W	-12.84	-8.2	-6.43	NNN
YER016W	YJL124C	YDR150W	-12.84	-11.03	-6.67	NNN
YER016W	YNL147W	YDR159W	-10.41	-7.51	-6.31	NNN
YER016W	YAL013W	YNL147W	-11.45	-10.41	4.62	NNP
YER016W	YNL147W	YMR263W	-10.41	-7.03	5	NNP
YER016W	YNL147W	YDR485C	-10.41	-6.13	-6.08	NNN
YNL147W	YER016W	YBR231C	-10.41	-7.2	-7.1	NNN
YER016W	YNL147W	YLR200W	-10.41	-8.55	2.55	NNP
YER016W	YOL072W	YDR159W	-7.95	-7.51	5.88	NNP
YER016W	YDR159W	YDL116W	-7.51	-7.32	-7.25	NNN
YER016W	YDR159W	YMR263W	-7.51	-7.03	-6.37	NNN
YDR159W	YER016W	YDR485C	-7.51	-6.57	-6.13	NNN
YER016W	YDR159W	YBR231C	-7.51	-7.1	-6.57	NNN
YNL107W	YDR159W	YER016W	-10.81	-8.2	-7.51	NNN
YER016W	YDR014W	YDR159W	-8.88	-7.51	2.51	NNP
YER016W	YGR188C	YDR159W	-12.33	-7.51	-7.26	NNN
YDR159W	YOR026W	YER016W	-8.52	-7.51	-7.36	NNN
YER016W	YHR191C	YDR159W	-10.43	-7.51	-6.04	NNN
YMR078C	YER016W	YDR159W	-13.05	-8.53	-7.51	NNN
YER016W	YJL179W	YDR159W	-9.16	-7.51	2.98	NNP
YER016W	YNL153C	YDR159W	-11.79	-7.51	2.69	NNP
YER016W	YOL072W	YFR010W	-7.95	2.95	3.18	NPP
YER016W	YAL013W	YOL072W	-11.45	-7.95	-6.16	NNN
YOL072W	YER016W	YMR263W	-7.95	-7.57	-7.03	NNN
YOL072W	YER016W	YDR485C	-7.95	-6.37	-6.13	NNN
YER016W	YGL086W	YOL072W	-16.55	-7.95	-6.93	NNN
YER016W	YGR188C	YOL072W	-12.33	-7.95	-6.6	NNN
YER016W	YOL072W	YOR026W	-7.95	-7.36	-6.25	NNN
YAL013W	YER016W	YFR010W	-11.45	-8.41	2.95	NNP
YMR263W	YER016W	YFR010W	-7.03	-6.69	2.95	NNP
YNL330C	YFR010W	YER016W	-8.51	-7.45	2.95	NNP
YDR014W	YER016W	YFR010W	-8.88	2.65	2.95	NPP
YDL116W	YDR485C	YER016W	-9.99	-7.32	-6.13	NNN
YER016W	YDL116W	YBR231C	-7.32	-7.1	-6.92	NNN
YHR191C	YER016W	YDL116W	-10.43	-8.46	-7.32	NNN
YER016W	YMR078C	YDL116W	-13.05	-7.32	-7.19	NNN
YPR135W	YER016W	YDL116W	-10.47	-8.45	-7.32	NNN
YER016W	YML094W	YDL116W	-9.29	-7.32	2.93	NNP
YER016W	YLR200W	YDL116W	-8.55	-7.32	5.02	NNP
YMR112C	YDR485C	YER016W	-8.72	-7.64	-6.13	NNN
YER016W	YMR112C	YOR026W	-7.64	-7.36	-6.12	NNN
YER016W	YAL013W	YNL330C	-11.45	-7.45	3.22	NNP
YAL013W	YER016W	YDR485C	-11.45	-10.96	-6.13	NNN
YAL013W	YER016W	YBR231C	-11.45	-10.69	-7.1	NNN
YER016W	YAL013W	YNL107W	-11.45	-8.2	-6.31	NNN
YER016W	YAL013W	YOR026W	-11.45	-7.36	2.78	NNP
YER016W	YOR014W	YAL013W	-13.44	-11.45	2.97	NNP
YMR263W	YDR485C	YER016W	-11.13	-7.03	-6.13	NNN
YBR231C	YMR263W	YER016W	-11.59	-7.1	-7.03	NNN
YNL107W	YMR263W	YER016W	-8.44	-8.2	-7.03	NNN
YNL330C	YDR485C	YER016W	-8.91	-7.45	-6.13	NNN
YER016W	YLR200W	YNL330C	-8.55	-7.45	2.76	NNP
YEL018W	YDR485C	YER016W	-12.67	-7.47	-6.13	NNN
YEL018W	YBR231C	YER016W	-12.03	-7.47	-7.1	NNN
YNL107W	YEL018W	YER016W	-10.16	-8.2	-7.47	NNN
YGR078C	YEL018W	YER016W	-10.36	-9.69	-7.47	NNN
YER016W	YLR200W	YEL018W	-8.55	-7.47	-6.31	NNN
YER016W	YBR231C	YDR485C	-7.1	-6.13	3.23	NNP
YER016W	YNL107W	YDR485C	-8.2	-6.13	3.65	NNP
YKR082W	YER016W	YDR485C	-8.65	-8.08	-6.13	NNN
YGR188C	YER016W	YDR485C	-12.33	-10.06	-6.13	NNN
YOR026W	YDR485C	YER016W	-7.51	-7.36	-6.13	NNN
YOR349W	YDR485C	YER016W	-7.13	-6.38	-6.13	NNN
YGR078C	YDR485C	YER016W	-10.14	-9.69	-6.13	NNN
YML094W	YER016W	YDR485C	-9.29	-8.47	-6.13	NNN
YJL179W	YDR485C	YER016W	-11.85	-9.16	-6.13	NNN
YLR200W	YDR485C	YER016W	-10.02	-8.55	-6.13	NNN
YNL153C	YDR485C	YER016W	-12.08	-11.79	-6.13	NNN
YER016W	YNL107W	YBR231C	-8.2	-7.1	4.05	NNP
YKR082W	YER016W	YBR231C	-8.65	-7.48	-7.1	NNN
YER016W	YOR026W	YBR231C	-7.36	-7.1	-6.06	NNN
YER016W	YPL018W	YBR231C	-14.03	-7.1	-6.24	NNN
YGR078C	YBR231C	YER016W	-9.88	-9.69	-7.1	NNN
YLR200W	YER016W	YBR231C	-8.55	-7.81	-7.1	NNN
YNL153C	YER016W	YBR231C	-11.79	-9.78	-7.1	NNN
YER016W	YGL086W	YNL107W	-16.55	-8.2	-6.04	NNN
YGR188C	YER016W	YNL107W	-12.33	-12.02	-8.2	NNN
YNL107W	YOR026W	YER016W	-9.09	-8.2	-7.36	NNN
YNL107W	YOR349W	YER016W	-8.44	-8.2	-6.38	NNN
YER016W	YMR078C	YNL107W	-13.05	-8.2	-7.53	NNN
YER016W	YDR318W	YNL107W	-10.69	-8.2	-7.55	NNN
YGR078C	YNL107W	YER016W	-9.9	-9.69	-8.2	NNN
YML094W	YNL107W	YER016W	-11.33	-9.29	-8.2	NNN
YJL179W	YNL107W	YER016W	-11.72	-9.16	-8.2	NNN
YER016W	YNL153C	YNL107W	-11.79	-8.2	-7.15	NNN
YER016W	YHR191C	YKR082W	-10.43	-8.65	3.19	NNP
YDR488C	YER016W	YGL216W	-12.92	-10.5	-7.37	NNN
YER016W	YGL216W	YOR026W	-7.37	-7.36	-6.07	NNN
YOR269W	YER016W	YGL216W	-11.67	-10.01	-7.37	NNN
YDR488C	YER016W	YOR058C	-12.92	-12.68	-11.86	NNN
YER016W	YDR488C	YGR078C	-12.92	-9.69	-9.43	NNN
YER016W	YDR488C	YML094W	-12.92	-9.29	-6.85	NNN
YER016W	YDR488C	YLR200W	-12.92	-8.55	-7.68	NNN
YER016W	YDR488C	YNL153C	-12.92	-11.79	-10.19	NNN
YOR058C	YDR150W	YER016W	-12.49	-11.86	-11.03	NNN
YER016W	YDR150W	YPL241C	-11.03	-9.14	-6.58	NNN
YER016W	YDR150W	YGR078C	-11.03	-9.69	-8.57	NNN
YER016W	YDR150W	YML094W	-11.03	-9.29	-8.62	NNN
YER016W	YNL153C	YDR150W	-11.79	-11.03	-6.85	NNN
YER016W	YGR188C	YDR014W	-12.33	-8.88	-6.27	NNN
YDR254W	YER016W	YDR014W	-15.43	-12.4	-8.88	NNN
YDR318W	YDR014W	YER016W	-12.34	-10.69	-8.88	NNN
YPL018W	YDR014W	YER016W	-16.39	-14.03	-8.88	NNN
YER016W	YJR135C	YDR014W	-14.48	-8.88	-8.77	NNN
YLR381W	YDR014W	YER016W	-10.84	-10.17	-8.88	NNN
YER016W	YPR046W	YDR014W	-11.75	-8.88	-7.62	NNN
YER016W	YPL008W	YDR014W	-14.85	-8.88	-7.72	NNN
YGL086W	YER016W	YOR349W	-16.55	-9.72	-6.38	NNN
YGL086W	YER016W	YPL241C	-16.55	-13.69	-9.14	NNN
YER016W	YGL086W	YCL016C	-16.55	-6.43	-6.41	NNN
YER016W	YGL086W	YHR191C	-16.55	-10.43	-7.96	NNN
YGL086W	YER016W	YMR078C	-16.55	-13.27	-13.05	NNN
YER016W	YGL086W	YPR135W	-16.55	-10.47	-6.29	NNN
YER016W	YGL086W	YDR254W	-16.55	-15.43	-10.26	NNN
YGL086W	YER016W	YDR318W	-16.55	-12.5	-10.69	NNN
YGL086W	YER016W	YPL018W	-16.55	-16.07	-14.03	NNN
YER016W	YGL086W	YJR135C	-16.55	-14.48	-6.63	NNN
YER016W	YGL086W	YLR381W	-16.55	-10.17	-8.48	NNN
YER016W	YGL086W	YPL008W	-16.55	-14.85	-10.29	NNN
YER016W	YGL086W	YGR078C	-16.55	-9.69	-9.28	NNN
YGL086W	YER016W	YJL179W	-16.55	-11.65	-9.16	NNN
YGL086W	YER016W	YLR200W	-16.55	-11.62	-8.55	NNN
YGL086W	YER016W	YNL153C	-16.55	-14.28	-11.79	NNN
YJL030W	YER016W	YOR349W	-14.66	-8.61	-6.38	NNN
YJL030W	YER016W	YPL241C	-14.66	-12.04	-9.14	NNN
YER016W	YJL030W	YHR191C	-14.66	-10.43	-7.33	NNN
YJL030W	YMR078C	YER016W	-14.83	-14.66	-13.05	NNN
YER016W	YDR254W	YJL030W	-15.43	-14.66	-9.24	NNN
YER016W	YJL030W	YDR318W	-14.66	-10.69	-10.6	NNN
YJL030W	YPL018W	YER016W	-18.68	-14.66	-14.03	NNN
YER016W	YJL030W	YJR135C	-14.66	-14.48	-6.7	NNN
YER016W	YJL030W	YLR381W	-14.66	-10.17	-8.63	NNN
YER016W	YJL030W	YPR046W	-14.66	-11.75	-8.31	NNN
YER016W	YPL008W	YJL030W	-14.85	-14.66	-9.52	NNN
YER016W	YJL030W	YGR078C	-14.66	-9.69	-7.22	NNN
YJL030W	YER016W	YLR200W	-14.66	-13.97	-8.55	NNN
YER016W	YJL030W	YNL153C	-14.66	-11.79	-10.39	NNN
YER016W	YGR188C	YOR026W	-12.33	-7.36	5.23	NNP
YGR188C	YER016W	YOR349W	-12.33	-10.18	-6.38	NNN
YER016W	YGR188C	YPL241C	-12.33	-9.14	-9.06	NNN
YER016W	YGR188C	YCL016C	-12.33	-6.43	-6.03	NNN
YMR078C	YGR188C	YER016W	-13.38	-13.05	-12.33	NNN
YER016W	YGR188C	YPR135W	-12.33	-10.47	-9.84	NNN
YER016W	YDR254W	YGR188C	-15.43	-12.33	-9.54	NNN
YER016W	YGR188C	YDR318W	-12.33	-10.69	-10.29	NNN
YER016W	YPL018W	YGR188C	-14.03	-12.33	-8.87	NNN
YJR135C	YER016W	YGR188C	-14.48	-13.73	-12.33	NNN
YGR188C	YLR381W	YER016W	-12.48	-12.33	-10.17	NNN
YGR188C	YPR046W	YER016W	-14.57	-12.33	-11.75	NNN
YER016W	YPL008W	YGR188C	-14.85	-12.33	-10.72	NNN
YGR188C	YGR078C	YER016W	-13.5	-12.33	-9.69	NNN
YGR188C	YER016W	YML094W	-12.33	-9.63	-9.29	NNN
YER016W	YGR188C	YLR200W	-12.33	-8.55	-7.68	NNN
YER016W	YGR188C	YNL153C	-12.33	-11.79	-6.83	NNN
YOR026W	YER016W	YOR349W	-7.36	-6.76	-6.38	NNN
YPL241C	YOR026W	YER016W	-12.88	-9.14	-7.36	NNN
YMR078C	YER016W	YOR026W	-13.05	-10.02	-7.36	NNN
YDR254W	YER016W	YOR026W	-15.43	-12.07	-7.36	NNN
YER016W	YPL018W	YOR026W	-14.03	-7.36	-6.35	NNN
YER016W	YLR381W	YOR026W	-10.17	-7.36	-6.17	NNN
YPR046W	YER016W	YOR026W	-11.75	-7.38	-7.36	NNN
YPL008W	YER016W	YOR026W	-14.85	-10.7	-7.36	NNN
YGR078C	YOR026W	YER016W	-12.08	-9.69	-7.36	NNN
YER016W	YML094W	YOR026W	-9.29	-7.36	-6.98	NNN
YER016W	YJL179W	YOR026W	-9.16	-7.36	3.14	NNP
YER016W	YLR200W	YOR026W	-8.55	-7.36	-6.8	NNN
YNL153C	YER016W	YOR026W	-11.79	-8.71	-7.36	NNN
YOR014W	YER016W	YCL016C	-13.44	-9.32	-6.43	NNN
YER016W	YOR014W	YMR078C	-13.44	-13.05	-7.12	NNN
YER016W	YOR014W	YLR200W	-13.44	-8.55	-6.45	NNN
YER016W	YJL013C	YLR200W	-13.74	-8.55	-7.39	NNN
YER016W	YOR269W	YLR200W	-11.67	-8.55	-8.53	NNN
YER016W	YNL153C	YOR269W	-11.79	-11.67	-9.15	NNN
YER016W	YMR078C	YOR058C	-13.05	-11.86	-6.6	NNN
YLR200W	YJR053W	YER016W	-10.76	-8.55	-7.72	NNN
YNL153C	YER016W	YJR053W	-11.79	-11.73	-7.72	NNN
YER016W	YMR055C	YLR200W	-14.37	-8.55	-7.75	NNN
YMR055C	YER016W	YNL153C	-14.37	-12.77	-11.79	NNN
YCL016C	YOR349W	YER016W	-7.65	-6.43	-6.38	NNN
YHR191C	YER016W	YOR349W	-10.43	-7.38	-6.38	NNN
YMR078C	YOR349W	YER016W	-14.09	-13.05	-6.38	NNN
YGR078C	YER016W	YOR349W	-9.69	-9.11	-6.38	NNN
YML094W	YER016W	YOR349W	-9.29	-8.77	-6.38	NNN
YJL179W	YOR349W	YER016W	-13.2	-9.16	-6.38	NNN
YLR200W	YOR349W	YER016W	-15.28	-8.55	-6.38	NNN
YNL153C	YER016W	YOR349W	-11.79	-9.82	-6.38	NNN
YPL241C	YER016W	YCL016C	-9.14	-8.31	-6.43	NNN
YER016W	YHR191C	YPL241C	-10.43	-9.14	-8.03	NNN
YMR078C	YER016W	YPL241C	-13.05	-11.22	-9.14	NNN
YGR078C	YPL241C	YER016W	-15.41	-9.69	-9.14	NNN
YER016W	YML094W	YPL241C	-9.29	-9.14	-9.01	NNN
YJL179W	YPL241C	YER016W	-12.9	-9.16	-9.14	NNN
YPL241C	YLR200W	YER016W	-11.74	-9.14	-8.55	NNN
YNL153C	YPL241C	YER016W	-15.94	-11.79	-9.14	NNN
YER016W	YHR191C	YCL016C	-10.43	-6.43	4.11	NNP
YER016W	YMR078C	YCL016C	-13.05	-6.43	3.38	NNP
YPL008W	YER016W	YCL016C	-14.85	-9.23	-6.43	NNN
YJL179W	YCL016C	YER016W	-9.16	-9.16	-6.43	NNN
YNL153C	YER016W	YCL016C	-11.79	-7.65	-6.43	NNN
YER016W	YPR135W	YHR191C	-10.47	-10.43	-9.85	NNN
YER016W	YPL008W	YHR191C	-14.85	-10.43	-6.65	NNN
YHR191C	YGR078C	YER016W	-10.47	-10.43	-9.69	NNN
YHR191C	YER016W	YML094W	-10.43	-9.36	-9.29	NNN
YER016W	YHR191C	YLR200W	-10.43	-8.55	-7.17	NNN
YER016W	YNL153C	YHR191C	-11.79	-10.43	-9.6	NNN
YER016W	YMR078C	YPR135W	-13.05	-10.47	-8.81	NNN
YER016W	YPL008W	YMR078C	-14.85	-13.05	-10.13	NNN
YMR078C	YGR078C	YER016W	-13.74	-13.05	-9.69	NNN
YER016W	YMR078C	YML094W	-13.05	-9.29	-8.21	NNN
YMR078C	YER016W	YLR200W	-13.05	-9.48	-8.55	NNN
YER016W	YMR078C	YNL153C	-13.05	-11.79	-10.83	NNN
YER016W	YPR135W	YLR200W	-10.47	-8.55	-6.41	NNN
YER016W	YDR254W	YGR078C	-15.43	-9.69	-9.42	NNN
YER016W	YDR254W	YLR200W	-15.43	-8.55	-6.15	NNN
YER016W	YDR254W	YNL153C	-15.43	-11.79	-9.52	NNN
YER016W	YPL008W	YDR318W	-14.85	-10.69	-8.2	NNN
YER016W	YDR318W	YLR200W	-10.69	-8.55	-7.69	NNN
YER016W	YNL153C	YDR318W	-11.79	-10.69	-8.27	NNN
YER016W	YPL018W	YJL179W	-14.03	-9.16	-8.54	NNN
YER016W	YPL018W	YNL153C	-14.03	-11.79	-9.82	NNN
YER016W	YPL008W	YLR381W	-14.85	-10.17	-6.52	NNN
YER016W	YNL153C	YLR381W	-11.79	-10.17	-7.99	NNN
YER016W	YNL153C	YPR046W	-11.79	-11.75	-7.11	NNN
YER016W	YPL008W	YNL153C	-14.85	-11.79	-6.53	NNN
YER016W	YGR078C	YML094W	-9.69	-9.29	6.09	NNP
YER016W	YGR078C	YJL179W	-9.69	-9.16	2.86	NNP
YER016W	YGR078C	YLR200W	-9.69	-8.55	4.56	NNP
YER016W	YNL153C	YGR078C	-11.79	-9.69	5.25	NNP
YER016W	YML094W	YLR200W	-9.29	-8.55	4.26	NNP
YER016W	YNL153C	YML094W	-11.79	-9.29	5.27	NNP
YER016W	YJL179W	YLR200W	-9.16	-8.55	3.64	NNP
YER016W	YNL153C	YJL179W	-11.79	-9.16	3.75	NNP
YER016W	YNL153C	YLR200W	-11.79	-8.55	5.26	NNP
YER016W	YLR200W	YPR110C	-8.55	-7.14	2.51	NNP
YNL147W	YLR316C	YGL100W	-7.22	3.13	3.63	NPP
YLR316C	YNL147W	YPL101W	-7.22	-6.05	3.73	NNP
YLR316C	YML034W	YNL136W	-8.38	-8.05	-6.4	NNN
YDR334W	YML034W	YLR316C	-15.78	-9.63	-8.38	NNN
YDR334W	YNL136W	YLR316C	-12.98	-9.63	-8.05	NNN
YLR316C	YML041C	YNL136W	-8.63	-8.05	-7.87	NNN
YLR316C	YDR334W	YML041C	-9.63	-8.63	3.84	NNP
YKL081W	YLR316C	YPL101W	-7.49	-6.67	-6.05	NNN
YML097C	YOR089C	YOR132W	-6.25	2.54	3.05	NPP
YGL005C	YOR132W	YML097C	-10.88	-9.02	2.54	NNP
YML097C	YOR132W	YKL212W	2.54	4.1	4.27	PPP
YPL057C	YKL212W	YML097C	-11.12	-6.52	4.1	NNP
YML097C	YGL084C	YPL057C	-6.76	-6.52	2.61	NNP
YML097C	YOR089C	YKL212W	-6.25	4.1	4.99	NPP
YAL014C	YML097C	YOR089C	-8.85	-8.81	-6.25	NNN
YML097C	YBR036C	YGL005C	-10.82	-9.02	-6.52	NNN
YLR190W	YOR124C	YPL129W	-7.8	3.05	3.08	NPP
YLR268W	YFL031W	YIL005W	-8.77	-8.56	2.98	NNP
YBR065C	YIR005W	YGR129W	-11.33	-9.31	-8.57	NNN
YIR005W	YJR050W	YBR065C	-15.73	-11.33	-11.1	NNN
YBR065C	YJR050W	YGR129W	-11.1	-9.31	-6.53	NNN
YOR132W	YAL002W	YJL154C	2.56	2.57	2.93	PPP
YGL005C	YOR132W	YAL002W	-10.88	-8.21	2.56	NNP
YAL002W	YOR132W	YER019W	2.56	2.97	3.08	PPP
YNL041C	YOR089C	YOR132W	-7.5	-6.71	3.05	NNP
YOR132W	YOR089C	YKL212W	3.05	4.27	4.99	PPP
YCR009C	YOR132W	YOR089C	-7.62	-7.43	3.05	NNP
YML071C	YOR132W	YJL154C	-17.31	-10.24	2.57	NNP
YNL041C	YJL154C	YOR132W	-9.24	-6.71	2.57	NNP
YJL154C	YOR132W	YJL053W	2.57	2.87	4.51	PPP
YGL005C	YJL004C	YOR132W	-17.67	-10.88	-7	NNN
YML071C	YOR132W	YJL004C	-17.31	-14.68	-7	NNN
YJL004C	YNL041C	YOR132W	-16.51	-7	-6.71	NNN
YJL004C	YOR132W	YKL212W	-7	-6.85	4.27	NNP
YJL004C	YOR132W	YJL053W	-7	-6.96	4.51	NNP
YGL005C	YJL053W	YOR132W	-12.88	-10.88	4.51	NNP
YML071C	YOR132W	YKL212W	-17.31	-9.95	4.27	NNP
YNL041C	YKL212W	YOR132W	-11.35	-6.71	4.27	NNP
YNL041C	YJL053W	YOR132W	-17.53	-6.71	4.51	NNP
YER019W	YJL053W	YOR132W	2.82	3.08	4.51	PPP
YJL124C	YGL173C	YGR250C	2.69	3.02	3.08	PPP
YEL003W	YOR330C	YDR363W-A	2.79	3.11	3.31	PPP
YOR330C	YOR026W	YGR188C	2.63	2.75	5.23	PPP
YGR188C	YEL003W	YOR330C	-8.06	2.75	2.79	NPP
YOR026W	YEL003W	YOR330C	-8.47	2.63	2.79	NPP
YOR330C	YEL003W	YGR135W	2.79	2.91	2.93	PPP
YOR349W	YGR188C	YCL029C	-10.18	-9.96	-8.29	NNN
YPL241C	YCL029C	YGR188C	-9.76	-9.06	-8.29	NNN
YGR188C	YGR078C	YCL029C	-13.5	-8.29	-8.07	NNN
YCL029C	YNL153C	YGR188C	-9.93	-8.29	-6.83	NNN
YPL269W	YCL029C	YJR053W	-11.68	-10.72	-8.23	NNN
YPL269W	YMR055C	YCL029C	-12.77	-11.68	-7.05	NNN
YCL029C	YPL269W	YNL153C	-11.68	-9.93	-9.21	NNN
YNL153C	YJR053W	YCL029C	-11.73	-9.93	-8.23	NNN
YNL153C	YMR055C	YCL029C	-12.77	-9.93	-7.05	NNN
YOR349W	YCL029C	YGR078C	-9.96	-9.11	-8.07	NNN
YCL029C	YOR349W	YNL153C	-9.96	-9.93	-9.82	NNN
YPL241C	YGR078C	YCL029C	-15.41	-9.76	-8.07	NNN
YNL153C	YPL241C	YCL029C	-15.94	-9.93	-9.76	NNN
YCL029C	YNL153C	YGR078C	-9.93	-8.07	5.25	NNP
YGR054W	YJL138C	YGL173C	-11.99	-9.66	-6.67	NNN
YGR054W	YJL138C	YNL110C	-11.99	2.88	3.2	NPP
YGR054W	YGL173C	YNL110C	-9.66	2.88	6.07	NPP
YGR054W	YGL173C	YBR167C	-9.66	3.69	5.33	NPP
YIR005W	YJL138C	YNL110C	2.64	3.16	3.2	PPP
YJL138C	YIR005W	YGL105W	2.64	2.66	2.91	PPP
YIR005W	YJL138C	YHR019C	2.64	4.12	4.22	PPP
YGL173C	YJL138C	YJR007W	-6.67	3.16	3.45	NPP
YJL138C	YGL173C	YNL110C	-6.67	3.2	6.07	NPP
YGL173C	YJL138C	YHR019C	-6.67	4.04	4.22	NPP
YLR262C	YOR123C	YJR094C	-6.7	2.71	2.75	NPP
YER164W	YJR094C	YOR123C	-9.54	2.56	2.75	NPP
YDR137W	YDR492W	YLR039C	3.97	4.07	5.02	PPP
YPL005W	YOL023W	YOR201C	-6.59	2.73	3.23	NPP
YMR263W	YPL005W	YOR201C	-7.01	-6.77	2.73	NNP
YMR263W	YOL023W	YOR201C	-7.8	-6.77	3.23	NNP
YDR163W	YPL213W	YDR463W	-10.63	-8.83	-8.41	NNN
YDR435C	YDL101C	YJL183W	-10.03	-7.56	2.73	NNP
YDR217C	YJR043C	YDL101C	-12.62	-8.54	-8.41	NNN
YJR043C	YOR368W	YDL101C	-11.08	-8.41	-7.61	NNN
YKL160W	YLR418C	YDL101C	-14.86	-8.31	-6.23	NNN
YDL101C	YPL055C	YLR418C	-6.28	-6.23	3.69	NNP
YPL254W	YER178W	YPL129W	-7.58	2.63	2.88	NPP
YJL179W	YER178W	YFL001W	2.51	2.88	3.08	PPP
YJL179W	YFL001W	YER178W	2.59	2.73	3.08	PPP
YJL179W	YER178W	YDR159W	2.51	2.98	3.79	PPP
YER178W	YJL179W	YDR159W	2.73	3.79	4.22	PPP
YEL003W	YFR037C	YER178W	-6.41	2.55	2.84	NPP
YER178W	YEL003W	YJL179W	2.55	2.73	5.05	PPP
YNL073W	YDR432W	YER025W	-6.13	2.63	3.29	NPP
YDR432W	YLR418C	YNL073W	-7.3	-6.13	-6.04	NNN
YPL005W	YOL023W	YMR287C	-6.59	2.67	3.66	NPP
YPL005W	YPR163C	YMR263W	-11.68	-7.01	2.61	NNP
YLR418C	YOL023W	YPL005W	-11.81	-9.9	-6.59	NNN
YMR263W	YOL023W	YPL005W	-7.8	-7.01	-6.59	NNN
YLR067C	YPL005W	YLR418C	-11.94	-10.12	-9.9	NNN
YLR418C	YMR263W	YPL005W	-13.19	-9.9	-7.01	NNN
YDR363W-A	YJR074W	YLR139C	-10.67	2.59	3.03	NPP
YGL195W	YDR363W-A	YLR139C	-8.08	-7.1	2.59	NNP
YPL104W	YGL195W	YBL018C	-6.22	2.62	3.27	NPP
YKL208W	YGR240C	YOR109W	-7.45	2.7	3.14	NPP
YPR047W	YOL023W	YKL208W	2.7	2.7	2.77	PPP
YMR263W	YOL023W	YKL208W	-7.8	-7.4	2.77	NNP
YNL106C	YOR109W	YMR287C	-13.25	3.18	4.73	NPP
YGR240C	YMR287C	YOR109W	-7.8	3.14	4.73	NPP
YMR287C	YJL148W	YGL195W	-7.37	-6.33	-6.25	NNN
YKL074C	YBL072C	YPL029W	-10.22	-6.51	3.15	NNP
YOL023W	YBR167C	YPL029W	2.68	3.36	3.8	PPP
YDR156W	YPL029W	YBR167C	-7.37	3.37	3.8	NPP
YPL029W	YGL195W	YBL018C	-6.4	3.02	3.27	NPP
YLR418C	YOL023W	YPL029W	-11.81	-6.93	3.36	NNP
YPL029W	YJL148W	YGL195W	-9.4	-6.4	-6.25	NNN
YJL148W	YDR156W	YPL029W	-10.2	-9.4	-7.37	NNN
YPL029W	YDR156W	YLR418C	-7.37	-6.93	2.82	NNP
YPL029W	YJL148W	YDR335W	-9.4	-8.32	-6.03	NNN
YGL174W	YDL043C	YOR308C	-13.98	-10.33	-8.02	NNN
YIR005W	YDL043C	YOR308C	-12.88	-11.59	-8.02	NNN
YPL213W	YDL043C	YOR308C	-15.03	-11.06	-8.02	NNN
YNL147W	YOR308C	YDL043C	-11.42	-9.55	-8.02	NNN
YOR308C	YDR334W	YDL043C	-8.82	-8.02	-6.4	NNN
YOR308C	YOL012C	YDL043C	-8.24	-8.02	-6	NNN
YHR086W	YDL043C	YOR308C	-11.93	-8.57	-8.02	NNN
YDL043C	YGL174W	YIR005W	-13.98	-12.88	4	NNP
YDL043C	YKL074C	YGL174W	-15.78	-13.98	-9.04	NNN
YGL174W	YDL043C	YNL147W	-13.98	-10.3	-9.55	NNN
YDL043C	YGL174W	YDR334W	-13.98	-6.4	-6.05	NNN
YGL174W	YDL043C	YOL012C	-13.98	-6.45	-6	NNN
YDL043C	YKL074C	YIR005W	-15.78	-12.88	-6.94	NNN
YDL043C	YIR005W	YJL124C	-12.88	-6.99	-6.01	NNN
YDL043C	YIR005W	YNL147W	-12.88	-9.55	-6.8	NNN
YIR005W	YDL043C	YDR334W	-12.88	-7.97	-6.4	NNN
YIR005W	YDL043C	YOL012C	-12.88	-10.89	-6	NNN
YDL043C	YKL074C	YPL213W	-15.78	-15.03	-6.4	NNN
YPL213W	YDL043C	YOL012C	-15.03	-7.24	-6	NNN
YDL043C	YKL074C	YJL124C	-15.78	-6.99	-6.11	NNN
YDL043C	YKL074C	YHR086W	-15.78	-11.93	-11.26	NNN
YNL147W	YDL043C	YGL100W	-9.55	3.13	3.49	NPP
YDR334W	YGL194C	YDL043C	-6.75	-6.4	2.53	NNP
YOL012C	YGL194C	YDL043C	-9.64	-6	2.53	NNP
YDL043C	YDR159W	YJL124C	-9.25	-6.99	-6.89	NNN
YJL124C	YDL043C	YOL012C	-6.99	-6.24	-6	NNN
YDL043C	YNL147W	YDR159W	-9.55	-9.25	-6.31	NNN
YNL147W	YDL043C	YOL012C	-9.55	-6.18	-6	NNN
YDL043C	YDR159W	YOL072W	-9.25	-7.64	5.88	NNP
YDR159W	YDL043C	YDR334W	-9.25	-6.76	-6.4	NNN
YDR159W	YDL043C	YOL012C	-9.25	-6.84	-6	NNN
YOL072W	YDR334W	YDL043C	-9.42	-7.64	-6.4	NNN
YOL072W	YOL012C	YDL043C	-9.85	-7.64	-6	NNN
YDL043C	YDR334W	YOL012C	-6.4	-6	4.01	NNP
YOR308C	YDR176W	YDR378C	-13.27	-11.3	-8	NNN
YDR176W	YOR308C	YDR334W	-13.27	-12.22	-8.82	NNN
YDR176W	YOR308C	YDR485C	-13.27	-10.3	-6.32	NNN
YDR176W	YOR308C	YAL011W	-13.27	-10.27	-7.54	NNN
YOR308C	YDR176W	YML041C	-13.27	-10.18	-9.91	NNN
YDR176W	YOR308C	YLR085C	-13.27	-8.31	-8.02	NNN
YOR308C	YDR176W	YBR231C	-13.27	-10.07	-9.35	NNN
YDR176W	YOR308C	YOL012C	-13.27	-9.92	-8.24	NNN
YDR176W	YDR378C	YBR175W	-8	2.61	3.06	NPP
YDR334W	YDR176W	YDR378C	-12.22	-8.92	-8	NNN
YDR176W	YDR485C	YDR378C	-10.3	-8	-6.2	NNN
YDR176W	YAL011W	YDR378C	-10.27	-8	-6.23	NNN
YML041C	YDR378C	YDR176W	-11.01	-9.91	-8	NNN
YLR085C	YDR176W	YDR378C	-8.31	-8.05	-8	NNN
YDR176W	YOL012C	YDR378C	-9.92	-8	-7.31	NNN
YBR231C	YDR176W	YBR175W	-9.35	-6.48	2.61	NNP
YOL012C	YDR176W	YBR175W	-9.92	-6.62	2.61	NNP
YLR268W	YDR334W	YDR176W	-13.19	-12.66	-12.22	NNN
YDR176W	YLR268W	YDR485C	-12.66	-10.3	-7.99	NNN
YLR268W	YAL011W	YDR176W	-13.19	-12.66	-10.27	NNN
YLR268W	YML041C	YDR176W	-17.06	-12.66	-9.91	NNN
YLR268W	YDR176W	YBR231C	-12.66	-12.58	-9.35	NNN
YDR176W	YDR334W	YDR485C	-12.22	-10.3	3.52	NNP
YDR176W	YDR334W	YAL011W	-12.22	-10.27	4.38	NNP
YDR176W	YDR334W	YML041C	-12.22	-9.91	3.84	NNP
YDR176W	YDR334W	YBR231C	-12.22	-9.35	3.93	NNP
YDR176W	YDR334W	YOL012C	-12.22	-9.92	4.01	NNP
YDR176W	YDR485C	YAL011W	-10.3	-10.27	2.56	NNP
YDR176W	YDR485C	YML041C	-10.3	-9.91	2.83	NNP
YDR176W	YDR485C	YLR085C	-10.3	-8.31	2.74	NNP
YDR176W	YDR485C	YBR231C	-10.3	-9.35	3.23	NNP
YDR176W	YDR485C	YOL012C	-10.3	-9.92	4.09	NNP
YDR176W	YAL011W	YML041C	-10.27	-9.91	3.15	NNP
YDR176W	YAL011W	YLR085C	-10.27	-8.31	2.86	NNP
YDR176W	YAL011W	YBR231C	-10.27	-9.35	3.84	NNP
YDR176W	YAL011W	YOL012C	-10.27	-9.92	4.29	NNP
YDR176W	YML041C	YLR085C	-9.91	-8.31	3.98	NNP
YDR176W	YML041C	YBR231C	-9.91	-9.35	4.01	NNP
YDR176W	YOL012C	YML041C	-9.92	-9.91	3.95	NNP
YDR176W	YBR231C	YLR085C	-9.35	-8.31	3.97	NNP
YDR176W	YOL012C	YBR231C	-9.92	-9.35	4.03	NNP
YOR308C	YIR005W	YGL174W	-11.59	-10.33	4	NNP
YGL174W	YOR308C	YPR152C	-10.33	-7.99	-7.57	NNN
YGL174W	YOR308C	YDR439W	-10.33	3	3.04	NPP
YGL174W	YOR308C	YNL110C	-10.33	2.88	3.79	NPP
YOR308C	YNL147W	YGL174W	-11.42	-10.33	-10.3	NNN
YGL174W	YOR308C	YLR418C	-10.33	-8.34	-7.64	NNN
YOR308C	YGL174W	YDR334W	-10.33	-8.82	-6.05	NNN
YOR308C	YGL174W	YML041C	-10.33	-10.18	-7.3	NNN
YOR308C	YGL174W	YOL012C	-10.33	-8.24	-6.45	NNN
YOR308C	YGL174W	YPL178W	-10.33	-10.21	-10.2	NNN
YIR005W	YPR152C	YOR308C	-19.61	-11.59	-7.57	NNN
YOR308C	YIR005W	YDR439W	-11.59	3.04	5.31	NPP
YIR005W	YOR308C	YNL110C	-11.59	3.16	3.79	NPP
YOR308C	YIR005W	YNL147W	-11.59	-11.42	-6.8	NNN
YIR005W	YOR308C	YLR418C	-11.59	-11.25	-7.64	NNN
YOR308C	YIR005W	YDR334W	-11.59	-8.82	-7.97	NNN
YOR308C	YIR005W	YML041C	-11.59	-10.18	-7.04	NNN
YOR308C	YIR005W	YBR231C	-11.59	-10.07	3.14	NNP
YIR005W	YOR308C	YOL012C	-11.59	-10.89	-8.24	NNN
YIR005W	YOR308C	YPL178W	-11.59	-10.99	-10.21	NNN
YPL213W	YOR308C	YLR418C	-11.06	-9.09	-7.64	NNN
YOR308C	YPL213W	YOL012C	-11.06	-8.24	-7.24	NNN
YOR308C	YDR439W	YNL110C	3.04	3.79	4.28	PPP
YOR308C	YPL178W	YDR439W	-10.21	3.04	3.64	NPP
YOR308C	YHR086W	YBR119W	-8.57	-7.78	-7.22	NNN
YPL178W	YOR308C	YBR119W	-10.21	-7.91	-7.78	NNN
YOR308C	YNL147W	YPR178W	-11.42	-11.04	-6.42	NNN
YPR178W	YOR308C	YDR334W	-11.04	-9.48	-8.82	NNN
YOR308C	YPR178W	YML041C	-11.04	-10.18	-9.08	NNN
YPR178W	YOL012C	YOR308C	-11.29	-11.04	-8.24	NNN
YDR378C	YOR308C	YNL025C	-11.3	-8.54	3.05	NNP
YOR308C	YMR263W	YNL025C	-6.04	3.05	3.61	NPP
YNL107W	YOR308C	YNL025C	-7.33	-6.58	3.05	NNP
YOR308C	YNL147W	YDR378C	-11.42	-11.3	-7.29	NNN
YDR378C	YOR308C	YDR334W	-11.3	-8.92	-8.82	NNN
YOR308C	YDR378C	YDR485C	-11.3	-6.32	-6.2	NNN
YOR308C	YDR378C	YAL011W	-11.3	-7.54	-6.23	NNN
YDR378C	YOR308C	YML041C	-11.3	-11.01	-10.18	NNN
YDR378C	YOR308C	YLR085C	-11.3	-8.05	-8.02	NNN
YOR308C	YDR378C	YOL012C	-11.3	-8.24	-7.31	NNN
YOR308C	YDR378C	YNL107W	-11.3	-7.33	-6.07	NNN
YOR308C	YNL147W	YMR263W	-11.42	-6.04	5	NNP
YOR308C	YNL147W	YDR485C	-11.42	-6.32	-6.08	NNN
YNL147W	YOR308C	YAL011W	-11.42	-7.7	-7.54	NNN
YOR308C	YNL147W	YBR231C	-11.42	-10.07	-7.2	NNN
YOR308C	YNL147W	YOL012C	-11.42	-8.24	-6.18	NNN
YLR418C	YMR263W	YOR308C	-13.19	-7.64	-6.04	NNN
YDR334W	YLR418C	YOR308C	-14.82	-8.82	-7.64	NNN
YLR418C	YDR485C	YOR308C	-9.19	-7.64	-6.32	NNN
YLR418C	YAL011W	YOR308C	-8.55	-7.64	-7.54	NNN
YML041C	YOR308C	YLR418C	-10.18	-9.55	-7.64	NNN
YOR308C	YOL012C	YLR418C	-8.24	-7.64	-7.52	NNN
YLR418C	YNL107W	YOR308C	-8.08	-7.64	-7.33	NNN
YMR263W	YPL129W	YOR308C	-6.85	-6.04	3.37	NNP
YDR334W	YMR263W	YOR308C	-14.06	-8.82	-6.04	NNN
YDR485C	YMR263W	YOR308C	-11.13	-6.32	-6.04	NNN
YAL011W	YMR263W	YOR308C	-15.79	-7.54	-6.04	NNN
YML041C	YMR263W	YOR308C	-10.37	-10.18	-6.04	NNN
YLR085C	YMR263W	YOR308C	-12.59	-8.02	-6.04	NNN
YBR231C	YMR263W	YOR308C	-11.59	-10.07	-6.04	NNN
YOL012C	YMR263W	YOR308C	-9.33	-8.24	-6.04	NNN
YNL107W	YMR263W	YOR308C	-8.44	-7.33	-6.04	NNN
YAL011W	YOR308C	YPL129W	-7.54	-6.05	3.37	NNP
YML041C	YOR308C	YPL129W	-10.18	-9.41	3.37	NNP
YLR085C	YPL129W	YOR308C	-8.77	-8.02	3.37	NNP
YOL012C	YOR308C	YPL129W	-8.24	-7.44	3.37	NNP
YNL107W	YPL129W	YOR308C	-10.71	-7.33	3.37	NNP
YAL011W	YOR308C	YLR005W	-7.54	-6.78	2.78	NNP
YML041C	YOR308C	YLR005W	-10.18	-6.59	2.78	NNP
YOR308C	YDR334W	YDR485C	-8.82	-6.32	3.52	NNP
YOR308C	YDR334W	YAL011W	-8.82	-7.54	4.38	NNP
YOR308C	YML041C	YDR334W	-10.18	-8.82	3.84	NNP
YOR308C	YBR231C	YDR334W	-10.07	-8.82	3.93	NNP
YOR308C	YDR334W	YOL012C	-8.82	-8.24	4.01	NNP
YOR308C	YDR334W	YNL107W	-8.82	-7.33	4.31	NNP
YPL178W	YOR308C	YDR334W	-10.21	-9.62	-8.82	NNN
YOR308C	YAL011W	YDR485C	-7.54	-6.32	2.56	NNP
YOR308C	YML041C	YDR485C	-10.18	-6.32	2.83	NNP
YOR308C	YLR085C	YDR485C	-8.02	-6.32	2.74	NNP
YOR308C	YBR231C	YDR485C	-10.07	-6.32	3.23	NNP
YOR308C	YOL012C	YDR485C	-8.24	-6.32	4.09	NNP
YOR308C	YNL107W	YDR485C	-7.33	-6.32	3.65	NNP
YOR308C	YML041C	YAL011W	-10.18	-7.54	3.15	NNP
YOR308C	YLR085C	YAL011W	-8.02	-7.54	2.86	NNP
YOR308C	YBR231C	YAL011W	-10.07	-7.54	3.84	NNP
YOR308C	YOL012C	YAL011W	-8.24	-7.54	4.29	NNP
YOR308C	YAL011W	YNL107W	-7.54	-7.33	3.17	NNP
YOR308C	YML041C	YLR085C	-10.18	-8.02	3.98	NNP
YOR308C	YML041C	YBR231C	-10.18	-10.07	4.01	NNP
YOR308C	YML041C	YOL012C	-10.18	-8.24	3.95	NNP
YOR308C	YML041C	YNL107W	-10.18	-7.33	4.63	NNP
YPL178W	YML041C	YOR308C	-11.05	-10.21	-10.18	NNN
YOR308C	YBR231C	YLR085C	-10.07	-8.02	3.97	NNP
YOR308C	YLR085C	YNL107W	-8.02	-7.33	3.11	NNP
YOR308C	YBR231C	YOL012C	-10.07	-8.24	4.03	NNP
YOR308C	YBR231C	YNL107W	-10.07	-7.33	4.05	NNP
YOR308C	YOL012C	YNL107W	-8.24	-7.33	4.95	NNP
YPL178W	YOR308C	YOL012C	-10.21	-8.81	-8.24	NNN
YPL178W	YOR308C	YHR086W	-10.21	-8.96	-8.57	NNN
YKL074C	YGL174W	YIR005W	-9.04	-6.94	4	NNP
YPL157W	YGL174W	YIR005W	-10.66	-7.52	4	NNP
YJR050W	YIR005W	YGL174W	-15.73	-9.66	4	NNP
YPL064C	YIR005W	YGL174W	-11.21	-10.53	4	NNP
YPR152C	YIR005W	YGL174W	-19.61	-7.99	4	NNP
YGL174W	YDR439W	YIR005W	3	4	5.31	PPP
YGL174W	YIR005W	YDR172W	4	5.42	5.99	PPP
YKL143W	YGL174W	YIR005W	2.91	2.93	4	PPP
YLR438C-A	YGL174W	YIR005W	-10.07	-6.3	4	NNP
YNL110C	YGL174W	YIR005W	2.88	3.16	4	PPP
YLL036C	YGL174W	YIR005W	-12.97	-11.86	4	NNP
YGL105W	YGL174W	YIR005W	2.66	2.91	4	PPP
YBL018C	YGL174W	YIR005W	-7.4	-6.67	4	NNP
YDR315C	YIR005W	YGL174W	-9.71	-7.8	4	NNP
YLR197W	YGL174W	YIR005W	3.03	3.11	4	PPP
YNL147W	YGL174W	YIR005W	-10.3	-6.8	4	NNP
YLR418C	YIR005W	YGL174W	-11.25	-8.34	4	NNP
YDR334W	YIR005W	YGL174W	-7.97	-6.05	4	NNP
YML041C	YGL174W	YIR005W	-7.3	-7.04	4	NNP
YOL012C	YIR005W	YGL174W	-10.89	-6.45	4	NNP
YLR384C	YGL174W	YIR005W	2.89	3.03	4	PPP
YGL174W	YHR019C	YIR005W	3.14	4	4.12	PPP
YPL178W	YIR005W	YGL174W	-10.99	-10.2	4	NNP
YPL157W	YKL074C	YGL174W	-13.77	-10.66	-9.04	NNN
YKL074C	YGL174W	YDR439W	-9.04	2.58	3	NPP
YKL074C	YGL174W	YDR172W	-9.04	5.42	5.42	NPP
YGL174W	YKL074C	YKL143W	-9.04	2.91	3.48	NPP
YGL174W	YKL074C	YGL105W	-9.04	2.66	6.04	NPP
YKL074C	YDR432W	YGL174W	-11.66	-9.04	-8.26	NNN
YGL174W	YPL178W	YKL074C	-10.2	-9.04	-8.78	NNN
YGL174W	YPL157W	YDR439W	-10.66	3	4.46	NPP
YPL157W	YGL174W	YDR172W	-10.66	4.83	5.42	NPP
YGL174W	YPL157W	YJR074W	-10.66	2.51	3.2	NPP
YGL174W	YPL157W	YHR081W	-10.66	2.68	3.3	NPP
YGL174W	YPL157W	YNL110C	-10.66	2.88	3.47	NPP
YGL174W	YPL157W	YGL105W	-10.66	2.66	3.01	NPP
YGL174W	YPL157W	YDR432W	-10.66	-8.26	-8.05	NNN
YPL157W	YGL174W	YDR334W	-10.66	-6.57	-6.05	NNN
YPL157W	YGL174W	YOL012C	-10.66	-8.47	-6.45	NNN
YPL157W	YGL174W	YHR019C	-10.66	2.95	3.14	NPP
YJR050W	YPR152C	YGL174W	-10.09	-9.66	-7.99	NNN
YGL174W	YJR050W	YDR439W	-9.66	3	4.8	NPP
YGL174W	YJR050W	YBL018C	-9.66	-7.4	-6.97	NNN
YPL064C	YGL174W	YDR172W	-10.53	2.73	5.42	NPP
YHR081W	YBR267W	YGL174W	2.53	2.68	4.11	PPP
YOL012C	YGL174W	YBR267W	-6.45	2.88	4.11	NPP
YDR439W	YGL174W	YDR172W	3	3.13	5.42	PPP
YHR081W	YGL174W	YDR439W	2.68	2.89	3	PPP
YGL174W	YNL110C	YDR439W	2.88	3	4.28	PPP
YGL174W	YBL018C	YDR439W	-7.4	3	3.66	NPP
YGL174W	YDR439W	YHR019C	3	3.14	3.45	PPP
YGL174W	YPL178W	YDR439W	-10.2	3	3.64	NPP
YKL143W	YGL174W	YDR172W	2.91	4.82	5.42	PPP
YJR074W	YGL174W	YDR172W	2.51	3.78	5.42	PPP
YHR081W	YGL174W	YDR172W	2.68	3.35	5.42	PPP
YGL174W	YLR438C-A	YKL143W	-10.07	2.91	4.51	NPP
YGL174W	YHR081W	YKL143W	2.68	2.91	3.22	PPP
YGL174W	YNL110C	YKL143W	2.88	2.91	3.58	PPP
YGL174W	YGL105W	YKL143W	2.66	2.91	3.39	PPP
YGL174W	YBL018C	YKL143W	-7.4	2.91	3.1	NPP
YKL143W	YHR019C	YGL174W	2.59	2.91	3.14	PPP
YGL174W	YNL147W	YIL038C	-10.3	2.91	3.38	NPP
YJR074W	YGL174W	YNL110C	2.51	2.87	2.88	PPP
YGL174W	YNL147W	YJR074W	-10.3	2.51	3.85	NPP
YGL174W	YPL178W	YJR074W	-10.2	2.51	2.73	NPP
YGL174W	YLR438C-A	YHR081W	-10.07	2.68	3.07	NPP
YGL174W	YLR438C-A	YLR262C	-10.07	-7.48	4.65	NNP
YGL174W	YNL147W	YLR438C-A	-10.3	-10.07	-6.16	NNN
YGL174W	YGL105W	YHR081W	2.66	2.68	2.96	PPP
YGL174W	YHR081W	YBR167C	2.68	2.79	3	PPP
YGL174W	YBL018C	YHR081W	-7.4	2.68	3.61	NPP
YGL174W	YNL147W	YHR081W	-10.3	2.68	3.37	NPP
YGL174W	YPL178W	YHR081W	-10.2	2.68	2.91	NPP
YGL174W	YLR262C	YMR216C	-7.48	-7.27	-6.2	NNN
YGL174W	YNL147W	YMR216C	-10.3	-7.27	2.65	NNP
YGL174W	YNL147W	YLR262C	-10.3	-7.24	2.82	NNP
YLR262C	YDR334W	YGL174W	-9.03	-7.24	-6.05	NNN
YML041C	YLR262C	YGL174W	-9.52	-7.3	-7.24	NNN
YGL174W	YLR262C	YBR167C	-7.48	2.79	3.43	NPP
YGL174W	YDR315C	YLR262C	-7.8	-7.48	3.59	NNP
YGL174W	YNL147W	YLR262C	-10.3	-7.48	4.33	NNP
YLR262C	YGL174W	YDR334W	-7.48	-7.45	-6.05	NNN
YLR262C	YML041C	YGL174W	-7.81	-7.48	-7.3	NNN
YGL174W	YLR262C	YOL012C	-7.48	-6.45	-6.11	NNN
YGL174W	YDR334W	YMR198W	-6.05	3.18	4.07	NPP
YGL105W	YLR384C	YGL174W	-10.05	2.66	2.89	NPP
YNL147W	YGL174W	YBR167C	-10.3	-8.91	2.79	NNP
YDR334W	YBR167C	YGL174W	-6.35	-6.05	2.79	NNP
YML041C	YGL174W	YBR167C	-7.3	-7.25	2.79	NNP
YNL147W	YGL174W	YBL018C	-10.3	-9.3	-7.4	NNN
YGL174W	YDR432W	YBL018C	-8.26	-7.4	2.62	NNP
YDR315C	YOL012C	YGL174W	-8.12	-7.8	-6.45	NNN
YGL174W	YNL147W	YOL012C	-10.3	-6.45	-6.18	NNN
YNL147W	YGL174W	YHR187W	-10.3	2.65	4.02	NPP
YGL174W	YLR418C	YDR432W	-8.34	-8.26	-7.3	NNN
YLR268W	YLR418C	YGL174W	-12.25	-10.32	-8.34	NNN
YLR418C	YDR334W	YGL174W	-14.82	-8.34	-6.05	NNN
YLR418C	YML041C	YGL174W	-9.55	-8.34	-7.3	NNN
YLR418C	YGL174W	YOL012C	-8.34	-7.52	-6.45	NNN
YLR418C	YGL174W	YLR384C	-8.34	-6.31	2.89	NNP
YML041C	YGL174W	YDL013W	-7.3	-6.19	3.26	NNP
YDR334W	YJL090C	YGL174W	-9.83	-6.05	3.49	NNP
YML041C	YJL090C	YGL174W	-10.77	-7.3	3.49	NNP
YOL012C	YJL090C	YGL174W	-8.34	-6.45	3.49	NNP
YDR432W	YDR334W	YGL174W	-12.62	-8.26	-6.05	NNN
YDR432W	YML041C	YGL174W	-17.1	-8.26	-7.3	NNN
YDR432W	YOL012C	YGL174W	-11.65	-8.26	-6.45	NNN
YDR432W	YGL174W	YHR019C	-8.26	2.74	3.14	NPP
YPL178W	YGL174W	YDR432W	-10.2	-9.04	-8.26	NNN
YLR268W	YDR334W	YGL174W	-13.19	-10.32	-6.05	NNN
YLR268W	YML041C	YGL174W	-17.06	-10.32	-7.3	NNN
YGL174W	YML041C	YDR334W	-7.3	-6.05	3.84	NNP
YGL174W	YOL012C	YDR334W	-6.45	-6.05	4.01	NNP
YPL178W	YGL174W	YDR334W	-10.2	-9.62	-6.05	NNN
YGL174W	YML041C	YOL012C	-7.3	-6.45	3.95	NNP
YPL178W	YML041C	YGL174W	-11.05	-10.2	-7.3	NNN
YPL178W	YGL174W	YOL012C	-10.2	-8.81	-6.45	NNN
YGL174W	YLR384C	YHR187W	2.89	4.02	6.49	PPP
YDR120C	YHR019C	YGL174W	-9.56	-6.57	3.14	NNP
YPL157W	YKL074C	YIR005W	-13.77	-7.52	-6.94	NNN
YKL074C	YIR005W	YDR439W	-6.94	2.58	5.31	NPP
YKL074C	YIR005W	YDR172W	-6.94	5.42	5.99	NPP
YIR005W	YKL074C	YKL143W	-6.94	2.93	3.48	NPP
YIR005W	YKL074C	YGL105W	-6.94	2.91	6.04	NPP
YKL074C	YIR005W	YJL124C	-6.94	-6.11	-6.01	NNN
YPL178W	YIR005W	YKL074C	-10.99	-8.78	-6.94	NNN
YPL157W	YIR005W	YHR066W	-7.52	3.2	3.35	NPP
YPL157W	YIR005W	YDR439W	-7.52	4.46	5.31	NPP
YPL157W	YIR005W	YDR172W	-7.52	4.83	5.99	NPP
YPR101W	YPL157W	YIR005W	-10.39	-9.86	-7.52	NNN
YIR005W	YPL157W	YNL110C	-7.52	3.16	3.47	NPP
YIR005W	YPL157W	YGL105W	-7.52	2.91	3.01	NPP
YPL157W	YIR005W	YCR077C	-7.52	-7.18	-6.94	NNN
YPL157W	YJL124C	YIR005W	-8.53	-7.52	-6.01	NNN
YIR005W	YDR334W	YPL157W	-7.97	-7.52	-6.57	NNN
YOL012C	YIR005W	YPL157W	-10.89	-8.47	-7.52	NNN
YDR482C	YIR005W	YPL157W	-10.9	-8.32	-7.52	NNN
YPL157W	YIR005W	YHR019C	-7.52	2.95	4.12	NPP
YIR005W	YJR050W	YGR129W	-15.73	-8.57	-6.53	NNN
YGR129W	YNL147W	YIR005W	-9.56	-8.57	-6.8	NNN
YIR005W	YPL178W	YGR129W	-10.99	-8.57	-6.31	NNN
YIR005W	YPR152C	YJR050W	-19.61	-15.73	-10.09	NNN
YJR050W	YIR005W	YDR439W	-15.73	4.8	5.31	NPP
YJR050W	YIR005W	YBL018C	-15.73	-6.97	-6.67	NNN
YIR005W	YJR050W	YBR188C	-15.73	-10.2	-10.03	NNN
YJR050W	YIR005W	YDR482C	-15.73	-11.59	-10.9	NNN
YPL064C	YIR005W	YDR172W	-11.21	2.73	5.99	NPP
YIR005W	YGL105W	YHR066W	2.91	3.35	3.61	PPP
YOL006C	YIR005W	YHR066W	2.54	2.73	3.35	PPP
YIR005W	YCR077C	YHR066W	-6.94	3.35	5.12	NPP
YNL147W	YIR005W	YHR066W	-6.8	2.9	3.35	NPP
YDR083W	YIR005W	YDR439W	2.66	3.02	5.31	PPP
YDR083W	YIR005W	YDR172W	2.66	4.88	5.99	PPP
YIR005W	YDR083W	YER025W	2.66	3.03	3.8	PPP
YDR083W	YIR005W	YKL143W	2.66	2.79	2.93	PPP
YIR005W	YDR083W	YNL110C	2.66	3.16	3.41	PPP
YIR005W	YDR083W	YGL105W	2.66	2.91	4.34	PPP
YDR439W	YDR172W	YIR005W	3.13	5.31	5.99	PPP
YPR101W	YIR005W	YDR439W	-9.86	-6.66	5.31	NNP
YNL110C	YIR005W	YDR439W	3.16	4.28	5.31	PPP
YFL001W	YDR439W	YIR005W	-6.27	3.78	5.31	NPP
YBL018C	YIR005W	YDR439W	-6.67	3.66	5.31	NPP
YCR077C	YDR439W	YIR005W	-10.97	-6.94	5.31	NNP
YJL124C	YDR439W	YIR005W	-14.06	-6.01	5.31	NNP
YHR019C	YDR439W	YIR005W	3.45	4.12	5.31	PPP
YPL178W	YIR005W	YDR439W	-10.99	3.64	5.31	NPP
YKL143W	YIR005W	YDR172W	2.93	4.82	5.99	PPP
YPR101W	YIR005W	YDR172W	-9.86	-8.95	5.99	NNP
YOL006C	YIR005W	YDR172W	2.54	5.5	5.99	PPP
YJL124C	YDR172W	YIR005W	-7.06	-6.01	5.99	NNP
YOL006C	YIR005W	YER025W	2.54	2.81	3.03	PPP
YPR101W	YIR005W	YDR385W	-9.86	-8.93	3	NNP
YCR077C	YDR385W	YIR005W	-9.65	-6.94	3	NNP
YJL124C	YDR385W	YIR005W	-9.39	-6.01	3	NNP
YIR005W	YLR438C-A	YKL143W	-6.3	2.93	4.51	NPP
YIR005W	YPR101W	YKL143W	-9.86	2.93	2.98	NPP
YIR005W	YKL143W	YNL110C	2.93	3.16	3.58	PPP
YIR005W	YGL105W	YKL143W	2.91	2.93	3.39	PPP
YIR005W	YBL018C	YKL143W	-6.67	2.93	3.1	NPP
YIR005W	YCR077C	YKL143W	-6.94	2.93	3.7	NPP
YKL143W	YHR019C	YIR005W	2.59	2.93	4.12	PPP
YIR005W	YLR438C-A	YJL124C	-6.3	-6.01	2.95	NNP
YIR005W	YNL147W	YLR438C-A	-6.8	-6.3	-6.16	NNN
YPR101W	YIR005W	YGL105W	-9.86	-8.52	2.91	NNP
YPR101W	YIR005W	YFL001W	-9.86	-7.24	3.78	NNP
YPR101W	YIR005W	YLR197W	-9.86	-7.12	3.11	NNP
YPR101W	YOL006C	YIR005W	-14.32	-9.86	2.54	NNP
YPR101W	YJL124C	YIR005W	-11.02	-9.86	-6.01	NNN
YIR005W	YOL012C	YPR101W	-10.89	-9.86	-8.05	NNN
YPL178W	YIR005W	YPR101W	-10.99	-10.61	-9.86	NNN
YNL110C	YIR005W	YFL001W	3.16	3.42	3.78	PPP
YCR077C	YGL105W	YIR005W	-8.72	-6.94	2.91	NNP
YJL124C	YGL105W	YIR005W	-12.12	-6.01	2.91	NNP
YGL105W	YLR384C	YIR005W	-10.05	2.91	3.03	NPP
YBL018C	YIR005W	YFL001W	-6.67	3.52	3.78	NPP
YLR197W	YFL001W	YIR005W	2.73	3.11	3.78	PPP
YNL147W	YIR005W	YFL001W	-6.8	2.93	3.78	NPP
YLR384C	YFL001W	YIR005W	-7.92	3.03	3.78	NPP
YFL001W	YHR019C	YIR005W	3.38	3.78	4.12	PPP
YCR077C	YBL018C	YIR005W	-7.12	-6.94	-6.67	NNN
YNL147W	YBL018C	YIR005W	-9.3	-6.8	-6.67	NNN
YDR315C	YJL124C	YIR005W	-13.02	-9.71	-6.01	NNN
YIR005W	YOL012C	YDR315C	-10.89	-9.71	-8.12	NNN
YDR315C	YBR200W	YIR005W	-10.84	-9.71	-8.44	NNN
YCR077C	YLR197W	YIR005W	-8.37	-6.94	3.11	NNP
YJL124C	YLR197W	YIR005W	-8.45	-6.01	3.11	NNP
YCR077C	YOL006C	YIR005W	-12.62	-6.94	2.54	NNP
YJL124C	YOL006C	YIR005W	-7.85	-6.01	2.54	NNP
YIR005W	YCR077C	YJL124C	-6.94	-6.01	4.28	NNP
YIR005W	YCR077C	YNL147W	-6.94	-6.8	2.79	NNP
YCR077C	YDR207C	YIR005W	-7.65	-6.94	4.1	NNP
YCR077C	YIR005W	YBR231C	-6.94	-6.12	3.14	NNP
YIR005W	YOL012C	YCR077C	-10.89	-6.94	-6.56	NNN
YIR005W	YPL178W	YCR077C	-10.99	-6.94	-6.26	NNN
YOL012C	YIR005W	YJL124C	-10.89	-6.24	-6.01	NNN
YNL147W	YBR231C	YIR005W	-7.2	-6.8	3.14	NNP
YIR005W	YOL012C	YNL147W	-10.89	-6.8	-6.18	NNN
YLR418C	YDR334W	YIR005W	-14.82	-11.25	-7.97	NNN
YLR418C	YIR005W	YML041C	-11.25	-9.55	-7.04	NNN
YIR005W	YLR418C	YOL012C	-11.25	-10.89	-7.52	NNN
YLR418C	YIR005W	YLR384C	-11.25	-6.31	3.03	NNP
YDR334W	YDR207C	YIR005W	-11.84	-7.97	4.1	NNP
YML041C	YDR207C	YIR005W	-8.57	-7.04	4.1	NNP
YIR005W	YDR334W	YML041C	-7.97	-7.04	3.84	NNP
YIR005W	YDR334W	YBR231C	-7.97	3.14	3.93	NPP
YIR005W	YOL012C	YDR334W	-10.89	-7.97	4.01	NNP
YPL178W	YIR005W	YDR334W	-10.99	-9.62	-7.97	NNN
YIR005W	YML041C	YBR231C	-7.04	3.14	4.01	NPP
YIR005W	YOL012C	YML041C	-10.89	-7.04	3.95	NNP
YPL178W	YML041C	YIR005W	-11.05	-10.99	-7.04	NNN
YIR005W	YOL012C	YBR231C	-10.89	3.14	4.03	NPP
YIR005W	YOL012C	YBR200W	-10.89	-8.44	2.99	NNP
YIR005W	YPL178W	YOL012C	-10.99	-10.89	-8.81	NNN
YIR005W	YPL178W	YDR482C	-10.99	-10.9	-6.07	NNN
YPL213W	YKL074C	YDR172W	-6.4	5.03	5.42	NPP
YKL074C	YBL072C	YPL213W	-10.22	-6.4	3.7	NNP
YPL213W	YKL074C	YGL105W	-6.4	2.85	6.04	NPP
YDR432W	YPL213W	YKL074C	-13.71	-11.66	-6.4	NNN
YPL213W	YGR129W	YJR050W	-10.37	-7.37	-6.53	NNN
YJR050W	YPL213W	YBL018C	-7.37	-6.97	4.19	NNP
YBL072C	YDR172W	YPL213W	3.04	3.7	5.03	PPP
YPL213W	YNL135C	YGL105W	2.61	2.85	3.57	PPP
YNL135C	YPL213W	YBL018C	2.61	3.24	4.19	PPP
YPL213W	YLR418C	YNL135C	-9.09	2.61	2.66	NPP
YDR432W	YPL213W	YBL018C	-13.71	2.62	4.19	NPP
YPL213W	YDR432W	YLR418C	-13.71	-9.09	-7.3	NNN
YLR418C	YPL213W	YOL012C	-9.09	-7.52	-7.24	NNN
YDR432W	YPL213W	YOL012C	-13.71	-11.65	-7.24	NNN
YDR432W	YPL213W	YHR019C	-13.71	2.74	3.39	NPP
YKL074C	YPL157W	YDR439W	-13.77	2.58	4.46	NPP
YPL157W	YKL074C	YDR172W	-13.77	4.83	5.42	NPP
YKL074C	YPL157W	YBR119W	-13.77	-9.65	-8.2	NNN
YKL074C	YPL157W	YDR429C	-13.77	-11.12	-7.73	NNN
YPL157W	YKL074C	YGL105W	-13.77	3.01	6.04	NPP
YPL157W	YKL074C	YJL124C	-13.77	-8.53	-6.11	NNN
YKL074C	YPL157W	YGL127C	-13.77	-9.48	-7.99	NNN
YKL074C	YPL157W	YDR432W	-13.77	-11.66	-8.05	NNN
YKL074C	YPL157W	YBR034C	-13.77	-9.68	-6.77	NNN
YKL074C	YPL157W	YHR086W	-13.77	-11.26	-10.91	NNN
YNR004W	YKL074C	YDR172W	-9.95	3.81	5.42	NPP
YDR439W	YKL074C	YDR172W	2.58	3.13	5.42	PPP
YKL074C	YBL072C	YDR439W	-10.22	2.58	3.87	NPP
YJL124C	YDR439W	YKL074C	-14.06	-6.11	2.58	NNP
YKL074C	YGL127C	YDR439W	-9.48	2.58	2.89	NPP
YKL074C	YPL178W	YDR439W	-8.78	2.58	3.64	NPP
YKL143W	YKL074C	YDR172W	3.48	4.82	5.42	PPP
YBL072C	YKL074C	YDR172W	-10.22	3.04	5.42	NPP
YJL124C	YDR172W	YKL074C	-7.06	-6.11	5.42	NNP
YKL074C	YGL127C	YDR172W	-9.48	5.42	5.73	NPP
YHR086W	YKL074C	YDR172W	-11.26	3.27	5.42	NPP
YBL072C	YKL074C	YKL143W	-10.22	3.43	3.48	NPP
YKL143W	YGL105W	YKL074C	3.39	3.48	6.04	PPP
YKL074C	YHR086W	YBR119W	-11.26	-9.65	-7.22	NNN
YKL074C	YBR119W	YPL178W	-9.65	-8.78	-7.91	NNN
YDR429C	YLR298C	YKL074C	-13.54	-11.12	-8.15	NNN
YJR105W	YKL074C	YHR200W	2.73	2.86	3.12	PPP
YDL235C	YHR200W	YKL074C	2.81	2.92	3.12	PPP
YJL124C	YGL105W	YKL074C	-12.12	-6.11	6.04	NNP
YDR432W	YKL074C	YJL124C	-11.66	-8.84	-6.11	NNN
YKL074C	YDR432W	YGL127C	-11.66	-9.48	-6.95	NNN
YDR432W	YKL074C	YPL178W	-11.66	-9.04	-8.78	NNN
YBR034C	YPL178W	YKL074C	-10.45	-9.68	-8.78	NNN
YHR086W	YKL074C	YPL178W	-11.26	-8.96	-8.78	NNN
YPL157W	YGL105W	YHR066W	3.01	3.2	3.61	PPP
YPL157W	YCR077C	YHR066W	-7.18	3.2	5.12	NPP
YER127W	YHR066W	YPL157W	2.79	2.88	3.2	PPP
YGL078C	YPL157W	YDR439W	2.83	4.2	4.46	PPP
YPL157W	YGL078C	YDR172W	2.83	4.83	5.52	PPP
YGR081C	YGL078C	YPL157W	2.55	2.55	2.83	PPP
YGL078C	YPL157W	YJR074W	2.83	2.91	3.2	PPP
YGL078C	YPL157W	YER127W	2.83	2.84	2.88	PPP
YGL078C	YHR019C	YPL157W	2.76	2.83	2.95	PPP
YBR034C	YGL078C	YPL157W	-7.4	-6.77	2.83	NNP
YOL041C	YPL157W	YDR439W	4.05	4.25	4.46	PPP
YOL041C	YDR172W	YPL157W	2.91	4.05	4.83	PPP
YGL105W	YPL157W	YOL041C	3.01	3.55	4.05	PPP
YNL097C	YPL157W	YOL041C	2.76	2.76	4.05	PPP
YLR200W	YOL041C	YPL157W	3.11	3.42	4.05	PPP
YER127W	YOL041C	YPL157W	2.61	2.88	4.05	PPP
YPL157W	YMR125W	YDR172W	2.74	4.83	5.25	PPP
YMR125W	YPL157W	YNL110C	2.74	3.07	3.47	PPP
NPL3 - NPL3-S411A	YMR125W	YPL157W	-9.75	-6.24	2.74	NNP
YPL157W	YMR125W	YHR019C	2.74	2.95	3.06	PPP
YBR034C	YPL157W	YMR125W	-6.77	-6.48	2.74	NNP
YDR439W	YDR172W	YPL157W	3.13	4.46	4.83	PPP
YPR101W	YPL157W	YDR439W	-10.39	-6.66	4.46	NNP
YHR081W	YDR439W	YPL157W	2.89	3.3	4.46	PPP
YNL110C	YPL157W	YDR439W	3.47	4.28	4.46	PPP
YCR077C	YDR439W	YPL157W	-10.97	-7.18	4.46	NNP
YJL124C	YDR439W	YPL157W	-14.06	-8.53	4.46	NNP
YGL127C	YPL157W	YDR439W	-7.99	2.89	4.46	NPP
YHR019C	YPL157W	YDR439W	2.95	3.45	4.46	PPP
YDR091C	YDR439W	YPL157W	3.02	3.22	4.46	PPP
YGR081C	YPL157W	YDR172W	2.55	3.14	4.83	PPP
YJR074W	YPL157W	YDR172W	3.2	3.78	4.83	PPP
YPR101W	YPL157W	YDR172W	-10.39	-8.95	4.83	NNP
YPL157W	YDR496C	YDR172W	2.85	4.83	5.79	PPP
YHR081W	YPL157W	YDR172W	3.3	3.35	4.83	PPP
YJL124C	YPL157W	YDR172W	-8.53	-7.06	4.83	NNP
YPL157W	YGL127C	YDR172W	-7.99	4.83	5.73	NPP
YLR200W	YPL157W	YDR172W	3.42	4.17	4.83	PPP
YHR086W	YPL157W	YDR172W	-10.91	3.27	4.83	NPP
YGR081C	YJR074W	YPL157W	-8.69	2.55	3.2	NPP
YPL157W	YGR081C	YNL110C	2.55	3.47	4.14	PPP
YGR081C	YPL157W	YGL105W	2.55	2.56	3.01	PPP
YGR081C	YPL157W	YHR019C	2.55	2.58	2.95	PPP
YPL157W	YGR081C	YDR091C	2.55	3.22	3.71	PPP
YJR074W	YNL110C	YPL157W	2.87	3.2	3.47	PPP
YPL157W	YJR074W	YDR091C	3.2	3.22	3.26	PPP
YPR101W	YPL157W	YGL105W	-10.39	-8.52	3.01	NNP
YPR101W	YJL124C	YPL157W	-11.02	-10.39	-8.53	NNN
YPR101W	YDR432W	YPL157W	-10.43	-10.39	-8.05	NNN
YPL157W	YPR101W	YOL012C	-10.39	-8.47	-8.05	NNN
YDR496C	YHR081W	YPL157W	-7.45	2.85	3.3	NPP
YPL157W	YDR496C	YGL105W	2.85	3.01	4.94	PPP
YGL105W	YHR081W	YPL157W	2.96	3.01	3.3	PPP
YPL157W	YHR081W	YLR200W	3.3	3.42	3.74	PPP
YER127W	YPL157W	YHR081W	2.88	2.98	3.3	PPP
YPL157W	YHR086W	YBR119W	-10.91	-8.2	-7.22	NNN
YCR077C	YGL105W	YPL157W	-8.72	-7.18	3.01	NNP
YJL124C	YGL105W	YPL157W	-12.12	-8.53	3.01	NNP
YDR334W	YBR103W	YPL157W	-6.63	-6.57	2.86	NNP
YOL012C	YBR103W	YPL157W	-10.1	-8.47	2.86	NNP
YNL097C	YGL194C	YPL157W	-6.79	2.76	2.79	NPP
YDR334W	YGL194C	YPL157W	-6.75	-6.57	2.79	NNP
YOL012C	YGL194C	YPL157W	-9.64	-8.47	2.79	NNP
YPL157W	YJL124C	YCR077C	-8.53	-7.18	4.28	NNP
YGL127C	YPL157W	YCR077C	-7.99	-7.27	-7.18	NNN
YDR432W	YPL157W	YCR077C	-8.05	-7.28	-7.18	NNN
YPL157W	YOL012C	YCR077C	-8.47	-7.18	-6.56	NNN
YJL124C	YDR432W	YPL157W	-8.84	-8.53	-8.05	NNN
YPL157W	YJL124C	YOL012C	-8.53	-8.47	-6.24	NNN
YPL157W	YDR432W	YGL127C	-8.05	-7.99	-6.95	NNN
YGL127C	YPL157W	YDR334W	-7.99	-7.84	-6.57	NNN
YGL127C	YPL157W	YLR200W	-7.99	3.09	3.42	NPP
YPL157W	YGL127C	YHR019C	-7.99	2.95	4.22	NPP
YDR432W	YPL157W	YNL097C	-8.05	-7.38	2.76	NNP
YDR432W	YDR334W	YPL157W	-12.62	-8.05	-6.57	NNN
YOL012C	YDR432W	YPL157W	-11.65	-8.47	-8.05	NNN
YPL157W	YDR432W	YER127W	-8.05	2.88	3.63	NPP
YDR432W	YPL157W	YHR019C	-8.05	2.74	2.95	NPP
YDR334W	YNL097C	YPL157W	-12.96	-6.57	2.76	NNP
YOL012C	YNL097C	YPL157W	-10.89	-8.47	2.76	NNP
YNL097C	YDR091C	YPL157W	2.54	2.76	3.22	PPP
YPL157W	YOL012C	YDR334W	-8.47	-6.57	4.01	NNP
YDR334W	YLR200W	YPL157W	-10.34	-6.57	3.42	NNP
YOL012C	YLR200W	YPL157W	-11.24	-8.47	3.42	NNP
YBL018C	YJR050W	YDR439W	-6.97	3.66	4.8	NPP
YGL029W	YDR439W	YDR172W	3.06	3.13	3.13	PPP
YDR439W	YOR061W	YGL029W	2.7	3.06	3.17	PPP
YGL029W	YBL072C	YDR439W	2.81	3.06	3.87	PPP
YGL029W	YDR172W	YKL143W	3.13	3.33	4.82	PPP
YBL072C	YGL029W	YDR172W	2.81	3.04	3.13	PPP
YGL029W	YLR200W	YDR172W	2.9	3.13	4.17	PPP
YJR007W	YGL029W	YKL143W	2.67	2.74	3.33	PPP
YGL029W	YBL072C	YKL143W	2.81	3.33	3.43	PPP
YGL029W	YLR200W	YKL143W	2.9	3.33	4.1	PPP
YPL125W	YGL100W	YGL029W	-6.51	3.3	3.44	NPP
YGL029W	YBL072C	YLR200W	2.81	2.9	3.83	PPP
YGL029W	YLR200W	YBR167C	2.9	3.34	5.3	PPP
YLR200W	YPL125W	YGL029W	-7.19	2.9	3.3	NPP
YMR304W	YBR082C	YER151C	2.97	3.91	5.54	PPP
YMR304W	YBR082C	YKL213C	2.97	3.72	3.93	PPP
YML034W	YBR082C	YLR373C	-13.68	-7.82	6.13	NNP
YGR200C	YBR082C	YLR373C	2.7	3.76	6.13	PPP
YCL037C	YLR373C	YBR082C	-8.12	-7.15	6.13	NNP
YEL003W	YBR082C	YLR373C	2.53	3.03	6.13	PPP
YLR373C	YJL179W	YBR082C	4.09	6.13	6.36	PPP
YGR063C	YGL127C	YBR082C	3.43	3.76	3.97	PPP
YLR055C	YGR063C	YBR082C	-6.42	3.05	3.76	NPP
YFR040W	YBR082C	YLR262C	2.94	3.63	6.04	PPP
YBR082C	YFR040W	YLR262C	2.94	4.2	5.01	PPP
YFR040W	YER151C	YBR082C	-7.45	2.94	5.54	NPP
YFR040W	YNR051C	YBR082C	-6.14	2.94	6.44	NPP
YNL147W	YFR040W	YBR082C	-6.15	2.81	2.94	NPP
YER083C	YLR262C	YBR082C	-12.9	3.92	6.04	NPP
YER083C	YNR051C	YBR082C	-7.71	3.92	6.44	NPP
YER083C	YGL127C	YBR082C	-6.03	3.92	3.97	NPP
YGR200C	YER083C	YBR082C	-12.31	2.7	3.92	NPP
YBR082C	YCL037C	YER083C	-7.15	3.92	4.8	NPP
YKL213C	YDL005C	YBR082C	-9.61	3.93	4.22	NPP
YER151C	YLR262C	YBR082C	-7.34	5.54	6.04	NPP
YDR378C	YBR082C	YLR262C	-5.99	2.94	6.04	NPP
YNL147W	YBR082C	YLR262C	2.81	2.82	6.04	PPP
YKL213C	YLR262C	YBR082C	2.56	3.93	6.04	PPP
YCL037C	YLR262C	YBR082C	-10.1	-7.15	6.04	NNP
YBR082C	YDR378C	YLR262C	-5.99	4.2	5.57	NPP
YBR082C	YNL147W	YLR262C	2.81	4.2	4.33	PPP
YCL037C	YBR082C	YLR262C	-7.15	-6.84	4.2	NNP
YER151C	YNR051C	YBR082C	3.39	5.54	6.44	PPP
YDR378C	YER151C	YBR082C	-8.5	-5.99	5.54	NNP
YER116C	YBR082C	YER151C	-5.99	2.73	5.54	NPP
YGL127C	YER151C	YBR082C	-6.95	3.97	5.54	NPP
YCL037C	YBR082C	YER151C	-7.15	5.07	5.54	NPP
YEL003W	YBR082C	YER151C	2.53	3.85	5.54	PPP
YER151C	YJL179W	YBR082C	4.65	5.54	6.36	PPP
YDR378C	YNR051C	YBR082C	-8.69	-5.99	6.44	NNP
YKL213C	YNR051C	YBR082C	2.96	3.93	6.44	PPP
YPL129W	YBR082C	YNR051C	2.86	3.28	6.44	PPP
YCL037C	YBR082C	YNR051C	-7.15	3.11	6.44	NPP
YJL179W	YNR051C	YBR082C	3.63	6.36	6.44	PPP
YDR378C	YBR082C	YJR043C	-5.99	2.78	3.07	NPP
YBR082C	YJL148W	YPL129W	-6.6	2.86	3.77	NPP
YDR378C	YNL147W	YBR082C	-7.29	-5.99	2.81	NNP
YDR378C	YER116C	YBR082C	-7.39	-5.99	-5.99	NNN
YDR378C	YBR082C	YJL179W	-5.99	3.89	6.36	NPP
YML034W	YBR082C	YKL213C	-13.68	-10.04	3.93	NNP
YFR036W	YBR082C	YKL213C	-10.89	3.61	3.93	NPP
YBR082C	YCL037C	YER116C	-7.15	-5.99	3.15	NNP
YBR082C	YER116C	YEL003W	-5.99	2.53	2.8	NPP
YCL037C	YIL021W	YBR082C	-7.87	-7.15	3.17	NNP
YPL129W	YLR055C	YBR082C	-7.64	2.86	3.05	NPP
YLR055C	YJL179W	YBR082C	2.72	3.05	6.36	PPP
YEL003W	YBR082C	YJL179W	2.53	5.05	6.36	PPP
YAL011W	YPL129W	YDR257C	-6.05	2.93	3.78	NPP
YLL039C	YFR010W	YKL213C	-11.73	-8.88	-6.43	NNN
YJL124C	YNR051C	YNL224C	-11.2	2.7	3	NPP
YJL124C	YPL042C	YNL224C	-6.57	2.7	3.21	NPP
YLR182W	YNL224C	YPL042C	-8.95	2.78	3.21	NPP
YJL124C	YDR159W	YNL224C	-6.89	2.7	2.79	NPP
[truncated: 16,650 more rows]
