# Supplementary material for: Distinct configurations of protein complexes and biochemical pathways revealed by epistatic interaction network motifs
Source: BMC Syst Biol. 2011 Aug 22;5:133. doi: 10.1186/1752-0509-5-133 (PMC3176491; doi:10.1186/1752-0509-5-133)
Supplement: Additional file 3 — Genes showing most significant skewness towards positive or negative interactions. [file 1752-0509-5-133-S3.XLS]

## Sheet: TableS2pos
Additional File 3. Genes showing most significant skewness towards positive or negative interactions
Positive					Negative
ID	p-value	No. neg. ints	No. pos. ints		ID	p-value	No. neg. ints	No. pos. ints
REI1	4.19062e-15	3	60		SWR1	5.67e-15	94	16
SUP35	2.07154e-13	6	63		HTZ1	5.45e-14	92	17
NOP15	2.82523e-11	0	35		VPS72	4.12e-13	86	16
LTV1	3.60126e-11	1	39		BIM1	4.3e-13	56	4
SSN8	6.17197e-11	13	70		COG8	5.64e-13	49	2
IWR1	6.43886e-11	7	56		COG6	6.34e-11	45	3
LRP1	1.01737e-10	5	50		VPS71	1.26e-10	79	18
UBA3	2.27082e-10	0	32		CTF18	6.2e-10	47	5
DED81	4.17147e-10	3	42		SWI4	9.13e-10	69	15
REF2	3.65382e-09	0	28		GET2	1.15e-09	105	35
YML119W	7.3171e-09	0	27		KAR3	1.47e-08	30	1
ARD1	7.51514e-09	1	31		ARP6	3.39e-08	45	7
PFD1	9.5821e-09	28	88		ARL1	6.87e-08	39	5
SSN3	1.78196e-08	12	57		IRE1	8.65e-08	41	6
CTR9	2.52739e-08	9	50		SEC22	9.61e-08	74	23
LRS4	3.88746e-08	8	47		COG5	1.12e-07	33	3
GCD11	5.48757e-08	1	28		RCS1	1.18e-07	23	0
NMD5	1.17629e-07	0	23		CIN8	2.06e-07	26	1
HCR1	2.05373e-07	1	26		SRC1	2.28e-07	29	2
RSC6	5.92319e-07	9	44		RUD3	2.36e-07	22	0
