# Supplementary material for: Distinct configurations of protein complexes and biochemical pathways revealed by epistatic interaction network motifs
Source: BMC Syst Biol. 2011 Aug 22;5:133. doi: 10.1186/1752-0509-5-133 (PMC3176491; doi:10.1186/1752-0509-5-133)
Supplement: Additional file 4 — Significantly enriched functional annotation terms associated with gene occupying the 'positive' node of an NPP triplet. [file 1752-0509-5-133-S4.XLS]

## Sheet: Sheet1
Additional File 4. Significantly enriched functional annotation terms associated with gene occupying the 'positive' node of an NPP triplet
Category	Term	Count	%	PValue	Genes	List Total	Pop Hits	Pop Total	Fold Enrichment	Bonferroni	Benjamini	FDR
SP_PIR_KEYWORDS	Transcription	124	27.193	9.30702e-38	S000006337, SRB2, STB5, OAF1, S000002480, SKO1, S000004718, IKI1, IKI3, S000001083, S000001622, HIR2, SRB8, S000006274, S000003854, S000003237, S000001346, MED11, RPD3, UME1, RAD3, S000001210, S000003712, CTI6, SUS1, UME6, S000004410, ZAP1, S000003034, S000002742, S000005080, RIC1, YHP1, S000004734, S000005698, S000001221, S000002851, LEO1, S000003704, S000006156, S000004836, SPN1, RTT103, S00000…	456	514	6448	3.41129	2.40121e-35	2.40121e-35	1.21506e-34
SP_PIR_KEYWORDS	nucleus	236	51.7544	5.49019e-36	S000001334, S000002480, OAF1, PCL8, LSM6, LSM7, SKO1, S000002482, S000003351, LSM1, KRR1, S000003237, S000001346, S000003046, MED11, S000003142, S000003141, S000001492, UME1, SHP1, RAD3, RAD4, S000001210, SGO1, S000000081, HTA1, CTI6, SUS1, UME6, RLF2, S000002847, ZAP1, S000004410, S000003034, VPS71, S000002742, VPS75, S000000371, YHP1, DEG1, S000001221, S000002851, LEO1, APQ12, SPN1, S000002859,…	456	1636	6448	2.03981	1.41647e-33	7.08235e-34	7.16762e-33
SP_PIR_KEYWORDS	transcription regulation	113	24.7807	1.13651e-33	S000006337, SRB2, STB5, OAF1, S000002480, SKO1, S000004718, IKI1, IKI3, S000001083, HIR2, SRB8, S000006274, S000003854, S000003237, S000001346, MED11, RPD3, UME1, RAD3, S000001210, S000003712, CTI6, SUS1, UME6, S000004410, ZAP1, S000003034, S000002742, S000005080, RIC1, YHP1, S000004734, S000005698, S000001221, S000002851, LEO1, S000003704, S000006156, S000004836, SPN1, RTT103, S000002859, RTT106…	456	473	6448	3.37814	2.93219e-31	9.77396e-32	1.48375e-30
GOTERM_BP_FAT	GO:0045449~regulation of transcription	145	31.7982	3.50534e-28	S000006337, SRB2, STB5, OAF1, S000002480, SKO1, S000000069, S000004718, IKI1, IKI3, S000001083, S000001622, HIR2, SRB8, S000006274, S000003854, S000003237, S000001346, RAS2, MED11, RPD3, UME1, S000004005, RAD3, YTA7, S000001210, S000003712, HTA1, CTI6, SUS1, UME6, RLF2, S000002847, ZAP1, S000004410, S000003034, VPS71, S000002742, S000005080, RIC1, YHP1, S000004734, S000005698, S000000214, S000001…	442	657	4870	2.4317	4.56045e-25	4.56045e-25	5.72395e-25
GOTERM_BP_FAT	GO:0006325~chromatin organization	77	16.886	2.84397e-27	S000004680, S000002480, S000002273, RVB2, S000004075, SWD3, SWD1, TOP1, S000001933, HIR2, S000005150, S000001346, S000003925, ARP8, HHF1, ARP6, S000004570, RPD3, HHF2, S000004005, UME1, SPT8, CAC2, S000003712, HTA1, CTI6, SUS1, UME6, SIF2, S000006147, RLF2, S000004410, SGF73, S000003034, VPS71, S000002742, S000005080, VPS75, NHP10, DEP1, S000004734, S000000214, S000000213, LEO1, S000003704, S0000…	442	221	4870	3.83889	3.70001e-24	1.85e-24	4.64399e-24
GOTERM_BP_FAT	GO:0006350~transcription	130	28.5088	3.34181e-27	S000006337, SRB2, STB5, OAF1, S000002480, SKO1, S000004718, IKI1, IKI3, S000001083, S000001622, HIR2, SRB8, S000006274, S000003854, S000003237, S000001346, MED11, RPD3, UME1, S000004005, RAD3, S000001210, S000003712, CTI6, SUS1, UME6, ZAP1, S000004410, S000003034, S000002742, S000005080, RIC1, YHP1, S000004734, S000005698, S000001221, S000002851, GTR1, LEO1, S000003704, S000006156, S000004836, SP…	442	559	4870	2.56235	4.34769e-24	1.44923e-24	5.45692e-24
GOTERM_BP_FAT	GO:0051276~chromosome organization	101	22.1491	9.96073e-25	S000001334, S000002480, HIR2, HOP1, S000001346, RPD3, S000004005, UME1, RAD4, SGO1, S000003712, HTA1, CTI6, SUS1, UME6, S000006339, RLF2, S000006147, S000002847, S000004410, S000003034, VPS71, S000002742, S000005080, VPS75, S000004734, S000000214, S000000213, LEO1, S000003704, S000006156, S000004836, RTT106, S000000763, RTT109, S000000379, S000001737, UBP8, ELF1, S000005366, BRE1, BRE2, UBC7, S00…	442	387	4870	2.87552	1.29589e-21	3.23973e-22	1.62651e-21
GOTERM_BP_FAT	GO:0016568~chromatin modification	64	14.0351	4.46753e-22	S000004680, S000002480, S000002273, RVB2, S000004075, SWD3, SWD1, S000001933, HIR2, S000001346, S000003925, ARP8, HHF1, ARP6, RPD3, HHF2, S000004005, UME1, SPT8, S000003712, CTI6, SUS1, SIF2, UME6, S000004410, SGF73, S000003034, VPS71, S000002742, S000005080, NHP10, DEP1, S000004734, S000000213, S000003704, LEO1, S000006156, S000004836, S000002552, S000000011, S000002160, S000005551, RTT109, S000…	442	187	4870	3.7709	5.81225e-19	1.16245e-19	7.29513e-19
GOTERM_CC_FAT	GO:0031981~nuclear lumen	110	24.1228	1.65579e-20	S000006337, SRB2, LSM6, LSM7, S000004718, S000001083, S000001622, SRB8, LSM1, S000006274, KRR1, S000003237, S000001346, S000003046, MED11, S000001492, RPD3, S000004005, UME1, RAD3, NOP1, S000001210, HTA1, CTI6, SUS1, UME6, S000002847, S000004410, S000003034, S000005080, S000004211, S000000371, S000004734, S000000213, S000002851, LEO1, S000006156, S000004836, SPN1, S000005091, GAS1, NOP15, SSN3, N…	386	545	4595	2.40267	6.32511e-18	6.32511e-18	2.29403e-17
GOTERM_BP_FAT	GO:0016569~covalent chromatin modification	44	9.64912	2.14081e-20	S000004680, HFI1, PHO23, BRE1, S000005364, BRE2, S000006060, SWD3, S000000307, SWD1, LGE1, SAP30, HDA1, SGF11, RTF1, S000006235, HST3, S000006037, S000001346, S000005968, S000003213, SAS2, S000003925, S000005274, HHF1, S000006050, RPD3, S000004045, HHF2, UME1, S000004005, TAF12, TAF14, SPT8, NTO1, S000001055, S000006102, S000005041, CTI6, SUS1, ARD1, SIF2, UME6, S000002232, HOS3, S000004410, S000…	442	98	4870	4.9469	2.7852e-17	4.642e-18	3.49578e-17
GOTERM_BP_FAT	GO:0016570~histone modification	44	9.64912	2.14081e-20	S000004680, HFI1, PHO23, BRE1, S000005364, BRE2, S000006060, SWD3, S000000307, SWD1, LGE1, SAP30, HDA1, SGF11, RTF1, S000006235, HST3, S000006037, S000001346, S000005968, S000003213, SAS2, S000003925, S000005274, HHF1, S000006050, RPD3, S000004045, HHF2, UME1, S000004005, TAF12, TAF14, SPT8, NTO1, S000001055, S000006102, S000005041, CTI6, SUS1, ARD1, SIF2, UME6, S000002232, HOS3, S000004410, S000…	442	98	4870	4.9469	2.7852e-17	4.642e-18	3.49578e-17
SP_PIR_KEYWORDS	phosphoprotein	279	61.1842	3.04029e-20	S000000494, OAF1, S000000757, S000003158, SKO1, S000000069, S000003052, MKT1, S000003351, SIW14, SUR1, LEM3, SUR4, S000003237, S000001346, S000002474, S000000885, S000003141, MRM1, S000001492, S000000363, UME1, SHP1, S000003472, S000001210, S000000081, CTI6, HTA1, UME6, RLF2, S000002847, S000004410, S000000471, S000003034, S000000877, HRD1, VPS75, S000000371, YHP1, SRO9, DEG1, S000001221, SSO2, S…	456	2618	6448	1.50694	7.84394e-18	1.96098e-18	3.96919e-17
GOTERM_CC_FAT	GO:0044451~nucleoplasm part	71	15.5702	7.23761e-19	S000006337, S000004680, SRB2, S000002273, SWD3, CAF130, SWD1, S000004718, S000001083, SOH1, S000003676, S000005821, SRB8, S000006274, S000004172, S000003237, S000001346, S000001283, HHF1, MED11, RPD3, HHF2, S000004005, UME1, RAD3, S000001210, SPT8, HTA1, CTI6, RPA43, SUS1, PGD1, SIF2, UME6, S000004410, S000004564, SGF73, S000003034, S000005080, DEP1, S000004734, S000000213, S000002851, LEO1, S000…	386	275	4595	3.07343	2.76477e-16	1.38238e-16	1.00274e-15
GOTERM_CC_FAT	GO:0005654~nucleoplasm	76	16.6667	8.11041e-19	S000006337, S000004680, SRB2, S000002273, RVB2, SWD3, CAF130, SWD1, S000004718, TOP1, S000001083, SOH1, S000001622, S000005821, S000003676, SRB8, S000006274, S000004172, S000003237, S000001346, S000001283, HHF1, MED11, RPD3, HHF2, S000004005, UME1, RAD3, S000001210, SPT8, HTA1, CTI6, RPA43, SUS1, PGD1, SIF2, UME6, S000004410, SGF73, S000004564, S000003034, S000005080, DEP1, S000004734, S000000213…	386	310	4595	2.91844	3.09818e-16	1.03273e-16	1.12366e-15
SP_PIR_KEYWORDS	chromatin regulator	36	7.89474	6.251e-17	S000004680, PHO23, BRE1, S000005364, S000004075, RVB2, S000006060, S000000307, S000005564, LGE1, SAP30, S000001933, HDA1, SGF11, S000002767, S000000966, S000000648, HIR2, S000005051, S000006037, S000001346, S000005968, SAS2, S000005274, ARP6, RPD3, UME1, S000003288, S000006102, S000005041, CTI6, SUS1, UME6, SIF2, S000002232, HOS3, S000004505, S000005976, VPS71, S000002742, S000005080, DEP1, SDS3,…	456	97	6448	5.24797	2.86438e-14	5.77316e-15	1.44329e-13
SP_PIR_KEYWORDS	activator	49	10.7456	1.41302e-16	SRB2, S000002480, S000004075, RVB2, CAF130, S000004718, S000001083, SOH1, SRB8, S000003854, RPN4, S000006274, S000004172, HAC1, ARP6, MED11, S000005143, S000003712, SUS1, PGD1, UME6, S000004410, S000002742, S000005698, CAD1, BAS1, S000002851, LEO1, S000006156, S000002553, S000003163, S000005411, S000028510, S000002163, SWC3, GCN1, SET3, CTR9, SWC5, SSN3, S000000677, SSN2, EAF1, GLN3, S000003366, …	456	181	6448	3.82805	2.86438e-14	4.77396e-15	1.44329e-13
GOTERM_BP_FAT	GO:0006355~regulation of transcription, DNA-dependent	92	20.1754	4.73223e-14	SRB2, STB5, OAF1, SUM1, RVB2, SKO1, S000000069, S000004581, CAF130, SWD3, SWD1, S000004718, TOP1, IKI1, IKI3, S000001083, S000001622, HIR2, SRB8, S000004791, S000006274, S000004172, S000005150, S000001346, HAC1, S000003925, MED11, RAS2, S000004570, RPD3, S000004005, S000005143, YTA7, SPT8, CAC2, CKB1, S000003712, CKB2, HTA1, S000004376, SUS1, UME6, SIF2, RLF2, S000002847, ZAP1, POL30, S000005080,…	442	461	4870	2.19884	6.15314e-11	8.79019e-12	7.72271e-11
GOTERM_CC_FAT	GO:0000785~chromatin	41	8.99123	6.21587e-14	S000004680, PHO23, S000005364, S000004075, RVB2, S000006060, SWI4, S000000307, SAP30, S000005190, HDA1, S000003295, S000002767, S000000966, S000005051, S000001346, S000004042, SAS2, ARP8, S000005274, HHF1, ARP6, S000006050, RPD3, HHF2, UME1, S000002633, RRM3, TAF14, S000006102, S000005871, S000005041, S000002909, CTI6, HTA1, PLM2, SIF2, UME6, S000005667, S000006147, S000004505, S000004976, S00000…	386	130	4595	3.75438	2.37499e-11	5.93747e-12	8.61422e-11
GOTERM_BP_FAT	GO:0051252~regulation of RNA metabolic process	92	20.1754	1.61656e-13	SRB2, STB5, OAF1, SUM1, RVB2, SKO1, S000000069, S000004581, CAF130, SWD3, SWD1, S000004718, TOP1, IKI1, IKI3, S000001083, S000001622, HIR2, SRB8, S000004791, S000006274, S000004172, S000005150, S000001346, HAC1, S000003925, MED11, RAS2, S000004570, RPD3, S000004005, S000005143, YTA7, SPT8, CAC2, CKB1, S000003712, CKB2, HTA1, S000004376, SUS1, UME6, SIF2, RLF2, S000002847, ZAP1, POL30, S000005080,…	442	470	4870	2.15673	2.10305e-10	2.62881e-11	2.63956e-10
GOTERM_CC_FAT	GO:0000790~nuclear chromatin	37	8.11404	2.7571e-13	S000004680, PHO23, S000005364, S000004075, RVB2, S000006060, SWI4, S000000307, SAP30, HDA1, S000002767, S000005051, S000001346, S000004042, SAS2, ARP8, S000005274, HHF1, ARP6, S000006050, RPD3, HHF2, UME1, S000002633, RRM3, TAF14, S000006102, S000005871, S000005041, S000002909, CTI6, HTA1, PLM2, UME6, SIF2, S000005667, S000004505, S000004976, S000004975, VPS71, S000002742, NHP10, DEP1, YHP1, SDS3…	386	112	4595	3.93262	1.05305e-10	2.1061e-11	3.81928e-10
GOTERM_CC_FAT	GO:0005694~chromosome	75	16.4474	3.59633e-13	S000004680, S000001334, PLC1, RVB2, S000004075, SWD3, SWD1, TOP1, S000001622, S000004386, HOP1, S000005150, S000001346, NDT80, ARP8, HHF1, ARP6, RRP8, RMI1, S000004570, RPD3, HHF2, S000004005, UME1, CST9, SGO1, CAC2, HTA1, CTI6, S000002909, UME6, SIF2, S000006339, S000006147, RLF2, S000002847, POL30, POL32, SKI8, VPS71, S000002742, VPS75, NHP10, DEP1, YHP1, S000004734, S000000214, S000000213, S00…	386	377	4595	2.3682	1.37368e-10	2.28946e-11	4.98213e-10
GOTERM_BP_FAT	GO:0010629~negative regulation of gene expression	53	11.6228	4.29969e-13	SRB2, OAF1, SUM1, SKO1, SWD3, S000004581, SWD1, TOP1, S000001083, SRB8, S000005150, S000001346, RRP6, HHF1, RPD3, S000004570, HHF2, S000004005, SPT8, CAC2, CTI6, HTA1, SIF2, UME6, S000005527, RLF2, S000002847, POL30, VPS71, YHP1, S000004734, S000000214, S000000213, S000002851, GTR1, S000002859, S000005551, RTT106, GAS1, LRS4, SET3, SWC5, SSN3, SSN2, S000000677, S000000379, S000001737, S000000299,…	442	199	4870	2.93447	5.59416e-10	6.21574e-11	7.02138e-10
GOTERM_CC_FAT	GO:0016585~chromatin remodeling complex	37	8.11404	5.05658e-13	S000004680, S000002480, PHO23, S000005364, BRE2, S000004075, RVB2, S000006060, SWD3, S000000307, SWI3, SWD1, SAP30, S000001933, HDA1, S000002767, S000000648, S000005051, S000001346, S000004042, ARP8, S000005274, HHF1, ARP6, S000006050, RPD3, HHF2, UME1, S000004005, S000003288, TAF14, S000006102, S000003712, S000005041, CTI6, SIF2, UME6, S000005667, S000004505, S000004975, VPS71, S000002742, NHP10…	386	114	4595	3.86363	1.9318e-10	2.75971e-11	7.0064e-10
GOTERM_BP_FAT	GO:0010525~regulation of transposition, RNA-mediated	23	5.04386	6.34596e-13	S000004976, ELF1, S000004410, S000005649, BRE1, S000005364, S000005565, CDC73, S000000906, SIC1, MMS1, S000000214, S000001871, S000003095, S000001643, SPT21, S000003651, RTF1, SOH1, S000003583, LEO1, S000004791, S000002697, S000005150, RTT101, S000003213, RTT103, RTT106, S000006368, RTT105, S000003925, S000005274, RTT109, MMS22, S000004069, RPD3, S000004312, ASF1, S000000973, RAD3, HHT1, HHT2, BU…	442	42	4870	6.03372	8.25619e-10	8.2562e-11	1.03626e-09
GOTERM_CC_FAT	GO:0043233~organelle lumen	121	26.5351	6.53102e-13	S000006337, SRB2, LSM6, LSM7, S000004718, S000001083, MNL1, S000001622, SRB8, LSM1, S000006274, KRR1, S000003237, S000001346, S000003046, MED11, S000001492, RPD3, S000004005, UME1, RAD3, NOP1, S000001210, HTA1, CTI6, SUS1, UME6, S000002847, S000004410, HRD3, S000003034, S000005080, S000004211, S000002464, S000000371, S000004734, S000000213, S000002851, LEO1, S000006156, YOS9, S000004836, SPN1, S0…	386	783	4595	1.83959	2.49501e-10	3.11876e-11	9.04898e-10
GOTERM_CC_FAT	GO:0070013~intracellular organelle lumen	121	26.5351	6.53102e-13	S000006337, SRB2, LSM6, LSM7, S000004718, S000001083, MNL1, S000001622, SRB8, LSM1, S000006274, KRR1, S000003237, S000001346, S000003046, MED11, S000001492, RPD3, S000004005, UME1, RAD3, NOP1, S000001210, HTA1, CTI6, SUS1, UME6, S000002847, S000004410, HRD3, S000003034, S000005080, S000004211, S000002464, S000000371, S000004734, S000000213, S000002851, LEO1, S000006156, YOS9, S000004836, SPN1, S0…	386	783	4595	1.83959	2.49501e-10	3.11876e-11	9.04898e-10
SP_PIR_KEYWORDS	repressor	32	7.01754	7.04399e-13	S000004680, S000001300, PHO23, SUM1, S000005364, CYC8, S000005111, SKO1, S000006060, IME1, CAF130, S000002171, S000005564, SAP30, S000000963, HDA1, HIR2, SRB8, S000005963, S000003854, S000006037, HST3, S000001346, SAS2, S000005274, S000000316, RPD3, UME1, S000006102, S000005041, NOT3, CTI6, UME6, HOS3, SPT2, DEP1, YHP1, SDS3, S000004734, SLX5, S000004876, S000002851, RAP1, S000003704, RCO1, S0000…	456	101	6448	4.48011	1.81745e-10	2.59636e-11	9.19664e-10
GOTERM_BP_FAT	GO:0016481~negative regulation of transcription	52	11.4035	8.836e-13	SRB2, OAF1, SUM1, SKO1, SWD3, S000004581, SWD1, TOP1, S000001083, SRB8, S000005150, S000001346, HHF1, RPD3, S000004570, HHF2, S000004005, SPT8, CAC2, CTI6, HTA1, SIF2, UME6, RLF2, S000002847, POL30, VPS71, YHP1, S000004734, S000000214, S000000213, S000002851, GTR1, S000002859, S000005551, RTT106, GAS1, LRS4, SET3, SWC5, SSN3, SSN2, S000000677, S000000379, S000001737, S000000299, EAF3, SSN8, S0000…	442	196	4870	2.92317	1.1496e-09	1.04509e-10	1.44289e-09
GOTERM_BP_FAT	GO:0010528~regulation of transposition	23	5.04386	1.19207e-12	S000004976, ELF1, S000004410, S000005649, BRE1, S000005364, S000005565, CDC73, S000000906, SIC1, MMS1, S000000214, S000001871, S000003095, S000001643, SPT21, S000003651, RTF1, SOH1, S000003583, LEO1, S000004791, S000002697, S000005150, RTT101, S000003213, RTT103, RTT106, S000006368, RTT105, S000003925, S000005274, RTT109, MMS22, S000004069, RPD3, S000004312, ASF1, S000000973, RAD3, HHT1, HHT2, BU…	442	43	4870	5.8934	1.55085e-09	1.29238e-10	1.94652e-09
GOTERM_BP_FAT	GO:0010526~negative regulation of transposition, RNA-mediated	22	4.82456	2.04113e-12	S000004976, ELF1, S000004410, S000005649, BRE1, S000005364, S000005565, CDC73, S000000906, SIC1, MMS1, S000000214, S000001871, S000003095, S000001643, SPT21, S000003651, RTF1, SOH1, S000003583, LEO1, S000004791, S000002697, S000005150, RTT101, S000003213, RTT103, RTT106, S000006368, RTT105, S000003925, S000005274, RTT109, MMS22, S000004069, RPD3, S000004312, ASF1, HHT1, HHT2, BUD27, CKB2, S000006…	442	40	4870	6.05995	2.65553e-09	2.04271e-10	3.33303e-09
GOTERM_BP_FAT	GO:0010529~negative regulation of transposition	22	4.82456	2.04113e-12	S000004976, ELF1, S000004410, S000005649, BRE1, S000005364, S000005565, CDC73, S000000906, SIC1, MMS1, S000000214, S000001871, S000003095, S000001643, SPT21, S000003651, RTF1, SOH1, S000003583, LEO1, S000004791, S000002697, S000005150, RTT101, S000003213, RTT103, RTT106, S000006368, RTT105, S000003925, S000005274, RTT109, MMS22, S000004069, RPD3, S000004312, ASF1, HHT1, HHT2, BUD27, CKB2, S000006…	442	40	4870	6.05995	2.65553e-09	2.04271e-10	3.33303e-09
GOTERM_CC_FAT	GO:0031974~membrane-enclosed lumen	124	27.193	2.7817e-12	S000006337, SRB2, LSM6, LSM7, S000004718, S000001083, MNL1, S000001622, SRB8, LSM1, S000006274, KRR1, S000003237, S000001346, S000003046, CCS1, MED11, S000001492, RPD3, S000004005, UME1, RAD3, NOP1, S000001210, HTA1, CTI6, SUS1, UME6, S000002847, S000004410, HRD3, S000003034, S000005080, S000004211, S000002464, S000000371, S000004734, S000000213, S000002851, LEO1, S000006156, YOS9, S000004836, SP…	386	827	4595	1.7849	1.0626e-09	1.18066e-10	3.85387e-09
GOTERM_BP_FAT	GO:0016575~histone deacetylation	18	3.94737	4.96909e-12	S000004680, PHO23, S000005364, S000006060, S000000307, DEP1, SDS3, S000000629, SAP30, HDA1, S000004876, RCO1, HST3, S000006037, S000000011, S000001346, S000005551, S000004966, S000005274, RXT2, SET3, RPD3, UME1, S000002615, S000006102, S000001737, S000005041, CTI6, S000000299, SNT1, S000006227, EAF3, SIF2, UME6, HOS3, SIN3	442	27	4870	7.3454	6.46485e-09	4.61775e-10	8.11421e-09
GOTERM_MF_FAT	GO:0030528~transcription regulator activity	75	16.4474	7.24587e-12	S000006337, SRB2, STB5, OAF1, S000002480, SUM1, SKO1, S000004718, S000001083, SOH1, HIR2, S000005821, SRB8, S000006274, RPN4, S000003854, S000004172, S000003237, NDT80, HAC1, MED11, S000004570, RPD3, S000004005, S000005143, UME1, RAD3, SPT8, CAC2, CKB1, S000003712, CTI6, SUS1, PGD1, UME6, RLF2, S000004410, ZAP1, S000004564, DEP1, YHP1, S000005698, S000001221, CAD1, S000002851, BAS1, LEO1, MGA2, S…	388	364	4190	2.22506	3.36208e-09	3.36208e-09	1.03247e-08
GOTERM_BP_FAT	GO:0009890~negative regulation of biosynthetic process	56	12.2807	7.64259e-12	SRB2, OAF1, PCL8, SUM1, SKO1, SWD3, S000004581, SWD1, TOP1, S000001083, SRB8, S000005150, S000001346, HHF1, RPD3, S000004570, HHF2, S000004005, S000006140, SPT8, CAC2, CTI6, HTA1, SIF2, UME6, RLF2, S000002847, POL30, VPS71, YHP1, S000004734, S000000214, S000000213, S000002851, GTR1, S000002859, S000005551, RTT106, GAS1, LRS4, SET3, SWC5, SSN3, SSN2, S000000677, S000000379, S000001737, S000000299,…	442	233	4870	2.64813	9.94296e-09	6.62864e-10	1.24797e-08
GOTERM_BP_FAT	GO:0010558~negative regulation of macromolecule biosynthetic process	54	11.8421	8.21877e-12	SRB2, OAF1, PCL8, SUM1, SKO1, SWD3, S000004581, SWD1, TOP1, S000001083, SRB8, S000005150, S000001346, HHF1, RPD3, S000004570, HHF2, S000004005, S000006140, SPT8, CAC2, CTI6, HTA1, SIF2, UME6, RLF2, S000002847, POL30, VPS71, YHP1, S000004734, S000000214, S000000213, S000002851, GTR1, S000002859, S000005551, RTT106, GAS1, LRS4, SET3, SWC5, SSN3, SSN2, S000000677, S000000379, S000001737, S000000299,…	442	220	4870	2.70444	1.06926e-08	6.68288e-10	1.34206e-08
GOTERM_BP_FAT	GO:0045934~negative regulation of nucleobase, nucleoside, nucleotide and nucleic acid metabolic process	54	11.8421	8.21877e-12	SRB2, OAF1, SUM1, SKO1, SWD3, S000004581, SWD1, TOP1, S000001083, SRB8, S000005150, S000001346, HHF1, RPD3, S000004570, HHF2, S000004005, SPT8, CAC2, CTI6, HTA1, SIF2, UME6, RLF2, S000002847, POL30, VPS71, YHP1, S000004734, S000000214, S000000213, S000002851, GTR1, S000002859, S000005551, RTT106, GAS1, LRS4, SET3, SWC5, SSN3, SSN2, S000000677, S000000379, S000001737, S000000299, EAF3, SSN8, S0000…	442	220	4870	2.70444	1.06926e-08	6.68288e-10	1.34206e-08
GOTERM_BP_FAT	GO:0051172~negative regulation of nitrogen compound metabolic process	54	11.8421	8.21877e-12	SRB2, OAF1, SUM1, SKO1, SWD3, S000004581, SWD1, TOP1, S000001083, SRB8, S000005150, S000001346, HHF1, RPD3, S000004570, HHF2, S000004005, SPT8, CAC2, CTI6, HTA1, SIF2, UME6, RLF2, S000002847, POL30, VPS71, YHP1, S000004734, S000000214, S000000213, S000002851, GTR1, S000002859, S000005551, RTT106, GAS1, LRS4, SET3, SWC5, SSN3, SSN2, S000000677, S000000379, S000001737, S000000299, EAF3, SSN8, S0000…	442	220	4870	2.70444	1.06926e-08	6.68288e-10	1.34206e-08
GOTERM_CC_FAT	GO:0044427~chromosomal part	66	14.4737	1.10592e-11	S000004680, S000001334, PLC1, RVB2, S000004075, SWD3, SWD1, TOP1, HOP1, S000001346, ARP8, HHF1, ARP6, RRP8, RMI1, S000004570, RPD3, HHF2, S000004005, UME1, SGO1, CAC2, HTA1, CTI6, S000002909, UME6, SIF2, S000006339, RLF2, S000006147, S000002847, POL30, POL32, VPS71, S000002742, NHP10, VPS75, DEP1, YHP1, S000004734, S000000214, S000000213, S000006156, S000005552, S000000011, S000002859, S000002160…	386	330	4595	2.38083	4.2246e-09	4.2246e-10	1.5322e-08
GOTERM_BP_FAT	GO:0010605~negative regulation of macromolecule metabolic process	60	13.1579	1.20581e-11	SRB2, OAF1, GIM4, PCL8, SUM1, SKO1, SWD3, S000004581, SWD1, RAD23, TOP1, S000001083, SRB8, S000005150, S000001346, RRP6, HHF1, S000000729, RPD3, S000004570, HHF2, S000004005, S000006140, SPT8, CAC2, HTA1, CTI6, SIF2, UME6, S000005527, RLF2, S000002847, POL30, VPS71, YHP1, S000004734, S000000214, S000000213, S000002851, GTR1, S000000809, PAC2, S000002859, S000005551, RTT106, S000000763, BMH1, GAS1…	442	263	4870	2.51363	1.56875e-08	9.22793e-10	1.96898e-08
GOTERM_BP_FAT	GO:0031327~negative regulation of cellular biosynthetic process	55	12.0614	1.82036e-11	SRB2, OAF1, PCL8, SUM1, SKO1, SWD3, S000004581, SWD1, TOP1, S000001083, SRB8, S000005150, S000001346, HHF1, RPD3, S000004570, HHF2, S000004005, S000006140, SPT8, CAC2, CTI6, HTA1, SIF2, UME6, RLF2, S000002847, POL30, VPS71, YHP1, S000004734, S000000214, S000000213, S000002851, GTR1, S000002859, S000005551, RTT106, GAS1, LRS4, SET3, SWC5, SSN3, SSN2, S000000677, S000000379, S000001737, S000000299,…	442	231	4870	2.62336	2.36828e-08	1.31571e-09	2.9725e-08
GOTERM_BP_FAT	GO:0006476~protein amino acid deacetylation	18	3.94737	5.4495e-11	S000004680, PHO23, S000005364, S000006060, S000000307, DEP1, SDS3, S000000629, SAP30, HDA1, S000004876, RCO1, HST3, S000006037, S000000011, S000001346, S000005551, S000004966, S000005274, RXT2, SET3, RPD3, UME1, S000002615, S000006102, S000001737, S000005041, CTI6, S000000299, SNT1, S000006227, EAF3, SIF2, UME6, HOS3, SIN3	442	30	4870	6.61086	7.08979e-08	3.73147e-09	8.89861e-08
GOTERM_BP_FAT	GO:0006974~response to DNA damage stimulus	62	13.5965	9.22406e-11	S000002274, RVB2, RAD23, S000001933, MKT1, SOH1, S000001622, S000004386, S000003676, RAD27, RAD26, S000003925, ARP8, HHF1, MMS22, RMI1, RPD3, S000005433, S000004570, HHF2, RAD3, RAD4, CST9, CKB1, CAC2, CKB2, HTA1, S000006339, RLF2, POL30, POL32, S000001415, SAC3, S000005080, VPS75, S000003796, SLX5, S000001696, DOA1, MMS1, S000000214, S000000213, S000003583, S000006156, SLX8, UMP1, RTT101, S00000…	442	290	4870	2.35559	1.20005e-07	6.00025e-09	1.50622e-07
GOTERM_BP_FAT	GO:0006366~transcription from RNA polymerase II promoter	44	9.64912	1.69927e-10	S000006337, HFI1, SRB2, ELF1, S000001300, S000005366, S000002273, S000005564, S000004718, TOP1, S000001933, S000000963, S000003295, S000001083, S000003095, S000000966, NUT1, SOH1, RTF1, HIR2, S000000648, S000003676, S000005963, S000006274, S000003237, S000001807, S000001283, S000003213, S000002993, MED11, S000006050, S000005433, S000000973, RAD3, TAF13, TAF12, S000001210, S000003288, TAF14, NOT3,…	442	170	4870	2.85174	2.21075e-07	1.05274e-08	2.77477e-07
GOTERM_BP_FAT	GO:0006357~regulation of transcription from RNA polymerase II promoter	57	12.5	4.31849e-10	SRB2, STB5, RVB2, SKO1, CAF130, S000004581, S000004718, TOP1, IKI1, IKI3, S000001083, S000001622, HIR2, S000004791, SRB8, S000006274, S000005150, S000004172, HAC1, S000003925, MED11, RPD3, S000005143, YTA7, SPT8, HTA1, SUS1, S000004376, ZAP1, S000005080, NHP10, DEP1, YHP1, SNF4, S000005698, S000001221, S000003502, CAD1, S000002851, S000006156, MGA2, S000002553, S000000011, S000002859, S000002160,…	442	264	4870	2.37891	5.61835e-07	2.5538e-08	7.05176e-07
GOTERM_CC_FAT	GO:0044454~nuclear chromosome part	51	11.1842	1.00564e-09	S000004680, S000001334, PLC1, S000004075, RVB2, TOP1, HOP1, S000001346, ARP8, HHF1, ARP6, RPD3, HHF2, UME1, S000002909, CTI6, HTA1, SIF2, UME6, S000006339, POL32, VPS71, S000002742, NHP10, DEP1, YHP1, S000004734, S000000214, S000000213, S000006156, S000005552, S000000011, S000002859, S000002160, PRI1, SWC3, S000003804, SET3, SWC5, EAF1, S000000913, S000001737, S000000009, S000000299, EAF3, SWR1, …	386	245	4595	2.47801	3.84156e-07	3.49233e-08	1.39328e-06
GOTERM_CC_FAT	GO:0000228~nuclear chromosome	55	12.0614	1.57571e-09	S000004680, S000001334, PLC1, S000004075, RVB2, TOP1, S000004386, HOP1, S000001346, NDT80, ARP8, HHF1, ARP6, RPD3, HHF2, UME1, CST9, S000002909, CTI6, HTA1, SIF2, UME6, S000006339, POL32, SKI8, VPS71, S000002742, NHP10, DEP1, YHP1, S000004734, S000000214, S000000213, S000006156, S000005552, S000000011, S000002859, S000002160, PRI1, SWC3, S000003804, SET3, SWC5, EAF1, S000000913, S000001737, S0000…	386	279	4595	2.3467	6.0192e-07	5.016e-08	2.18308e-06
GOTERM_BP_FAT	GO:0032774~RNA biosynthetic process	51	11.1842	1.68849e-09	S000006337, SRB2, S000002273, S000004718, TOP1, S000001933, S000001083, SOH1, HIR2, S000003676, S000005821, S000006274, S000003237, S000001283, MED11, S000005433, RPA49, RAD3, S000001210, SUS1, PGD1, RPA43, S000004410, S000004564, GTR1, BAS1, S000003704, LEO1, S000002552, SPN1, RTT103, S000005411, S000028510, S000002163, PRI1, CTR9, SET2, RSC1, SSN3, UAF30, RSC6, RSC8, TFG2, RTG3, S000003684, SSN…	442	230	4870	2.44314	2.19672e-06	9.55098e-08	2.75717e-06
GOTERM_CC_FAT	GO:0070210~Rpd3L-Expanded complex	13	2.85088	2.9803e-09	PHO23, S000005364, S000006060, S000000307, DEP1, SDS3, SAP30, S000000629, S000004876, S000001346, S000000011, S000005274, RXT2, RPD3, SET3, UME1, S000002615, S000006102, S000001737, S000000299, CTI6, S000005041, SNT1, SIF2, UME6, SIN3	386	19	4595	8.14494	1.13847e-06	8.75749e-08	4.12908e-06
GOTERM_BP_FAT	GO:0006351~transcription, DNA-dependent	50	10.9649	3.75971e-09	S000006337, SRB2, S000002273, S000004718, TOP1, S000001933, S000001083, SOH1, HIR2, S000003676, S000005821, S000006274, S000003237, S000001283, MED11, S000005433, RPA49, RAD3, S000001210, SUS1, PGD1, RPA43, S000004410, S000004564, GTR1, BAS1, S000003704, LEO1, S000002552, SPN1, RTT103, S000005411, S000028510, S000002163, CTR9, SET2, RSC1, SSN3, UAF30, RSC6, RSC8, TFG2, RTG3, S000003684, SSN8, HFI…	442	228	4870	2.41625	4.89137e-06	2.03808e-07	6.13932e-06
GOTERM_MF_FAT	GO:0004407~histone deacetylase activity	15	3.28947	4.53668e-09	S000004680, PHO23, S000005364, S000006060, DEP1, SDS3, SAP30, HDA1, S000004876, RCO1, HST3, S000006037, S000000011, S000001346, S000004966, S000005551, S000005274, RXT2, RPD3, UME1, S000002615, S000006102, S000005041, CTI6, S000000299, S000006227, EAF3, UME6, SIN3, HOS3	388	25	4190	6.47938	2.10502e-06	1.05251e-06	6.46434e-06
GOTERM_MF_FAT	GO:0033558~protein deacetylase activity	15	3.28947	4.53668e-09	S000004680, PHO23, S000005364, S000006060, DEP1, SDS3, SAP30, HDA1, S000004876, RCO1, HST3, S000006037, S000000011, S000001346, S000004966, S000005551, S000005274, RXT2, RPD3, UME1, S000002615, S000006102, S000005041, CTI6, S000000299, S000006227, EAF3, UME6, SIN3, HOS3	388	25	4190	6.47938	2.10502e-06	1.05251e-06	6.46434e-06
GOTERM_BP_FAT	GO:0045892~negative regulation of transcription, DNA-dependent	42	9.21053	4.63982e-09	SRB2, S000005366, BRE1, S000005364, BRE2, SUM1, S000005111, SKO1, SWD3, S000004581, S000000307, SWD1, TOP1, SAP30, S000000963, HDA1, S000003295, S000001083, S000005051, SRB8, S000005963, S000005150, HST3, S000001346, S000004042, SAS2, S000005274, S000006050, RPD3, S000004045, S000004570, S000004005, S000002633, TAF14, SPT8, CAC2, HTA1, SIF2, UME6, S000002232, RLF2, S000002847, SPT2, POL30, SPT4, …	442	174	4870	2.65954	6.03638e-06	2.41456e-07	7.57646e-06
GOTERM_BP_FAT	GO:0051253~negative regulation of RNA metabolic process	42	9.21053	5.56074e-09	SRB2, S000005366, BRE1, S000005364, BRE2, SUM1, S000005111, SKO1, SWD3, S000004581, S000000307, SWD1, TOP1, SAP30, S000000963, HDA1, S000003295, S000001083, S000005051, SRB8, S000005963, S000005150, HST3, S000001346, S000004042, SAS2, S000005274, S000006050, RPD3, S000004045, S000004570, S000004005, S000002633, TAF14, SPT8, CAC2, HTA1, SIF2, UME6, S000002232, RLF2, S000002847, SPT2, POL30, SPT4, …	442	175	4870	2.64434	7.2345e-06	2.78251e-07	9.08026e-06
GOTERM_CC_FAT	GO:0000118~histone deacetylase complex	16	3.50877	1.37562e-08	S000004680, PHO23, S000005364, S000006060, S000000307, DEP1, SDS3, S000000629, SAP30, HDA1, S000004876, RCO1, S000000011, S000001346, S000004966, S000005274, RXT2, RPD3, SET3, UME1, S000002615, S000006102, S000001737, S000005041, CTI6, S000000299, SNT1, S000006227, EAF3, SIF2, UME6, SIN3	386	33	4595	5.77171	5.25485e-06	3.75347e-07	1.90586e-05
GOTERM_CC_FAT	GO:0005783~endoplasmic reticulum	72	15.7895	1.84503e-08	S000000494, S000000757, DER1, S000000405, S000003459, S000003052, OPI3, BSD2, S000002129, GET2, GET3, ILM1, LCB3, GET1, IRE1, MNL1, LEM3, SUR2, SUR4, TRS33, S000003670, S000004795, BST1, CUE1, HMG2, FAR10, S000000885, S000000363, YTA7, PKR1, S000004475, S000000081, S000006148, S000001352, S000000021, HRD3, SAC1, S000002463, S000000375, YEL043W, S000002464, HRD1, ATF2, SCS7, UBX2, S000002653, S000…	386	443	4595	1.93476	7.04799e-06	4.69868e-07	2.55621e-05
GOTERM_CC_FAT	GO:0070822~Sin3-type complex	12	2.63158	2.31331e-08	S000004680, S000000011, S000001346, PHO23, S000005364, S000005274, RXT2, S000006060, DEP1, RPD3, SDS3, SAP30, UME1, S000002615, S000004876, S000006102, S000005041, CTI6, S000000299, EAF3, S000006227, RCO1, UME6, SIN3	386	18	4595	7.9361	8.83679e-06	5.52302e-07	3.20499e-05
GOTERM_BP_FAT	GO:0016458~gene silencing	30	6.57895	4.43159e-08	S000005366, BRE1, SUM1, BRE2, S000005364, SWD3, S000000307, SWD1, SAP30, TOP1, HDA1, S000003295, S000005051, S000005150, HST3, S000001346, S000004042, SAS2, RRP6, S000005274, S000006050, RPD3, S000004570, S000004005, TAF14, CAC2, SIF2, S000002232, S000005527, RLF2, S000002847, POL30, SPT4, S000000064, SDS3, S000004734, S000004876, S000003651, GTR1, RAP1, S000004590, S000004966, S000005551, S00000…	442	108	4870	3.06058	5.76533e-05	2.13537e-06	7.23644e-05
GOTERM_MF_FAT	GO:0019213~deacetylase activity	15	3.28947	5.57811e-08	S000004680, PHO23, S000005364, S000006060, DEP1, SDS3, SAP30, HDA1, S000004876, RCO1, HST3, S000006037, S000000011, S000001346, S000004966, S000005551, S000005274, RXT2, RPD3, UME1, S000002615, S000006102, S000005041, CTI6, S000000299, S000006227, EAF3, UME6, SIN3, HOS3	388	29	4190	5.58567	2.58821e-05	8.62745e-06	7.94829e-05
GOTERM_BP_FAT	GO:0034728~nucleosome organization	21	4.60526	1.22925e-07	S000004505, S000004976, S000004975, CYC8, S000004075, VPS71, S000002742, VPS75, S000005564, S000004734, S000001933, S000005190, S000000214, S000003651, S000000213, S000000966, HIR2, S000000648, CHD1, S000005051, S000005150, S000000435, SAS2, RTT106, HHF1, ARP6, S000000316, SWC3, S000004570, RSC1, SWC5, HHF2, ASF1, S000002633, HHT1, S000003288, RSC6, HHT2, RSC8, CAC2, S000000009, HTA1, YAF9, SWR1,…	442	60	4870	3.85633	0.000159913	5.71162e-06	0.000200727
GOTERM_BP_FAT	GO:0040029~regulation of gene expression, epigenetic	29	6.35965	1.3886e-07	S000005366, BRE1, SUM1, BRE2, S000005364, SWD3, S000000307, SWD1, SAP30, TOP1, HDA1, S000003295, S000005051, S000005150, HST3, S000001346, S000004042, SAS2, S000005274, S000006050, RPD3, S000004570, S000004005, TAF14, CAC2, SIF2, S000002232, RLF2, S000002847, POL30, SPT4, S000000064, SDS3, S000004734, S000004876, S000003651, GTR1, RAP1, S000004590, S000004966, S000005551, S000000435, RTT106, MSH2…	442	107	4870	2.98621	0.00018064	6.22952e-06	0.000226747
GOTERM_BP_FAT	GO:0006281~DNA repair	49	10.7456	1.59542e-07	RVB2, RAD23, S000001933, MKT1, SOH1, S000003676, S000004386, RAD27, RAD26, S000003925, HHF1, MMS22, RPD3, S000005433, S000004570, HHF2, RAD3, CST9, RAD4, CAC2, HTA1, S000006339, RLF2, POL30, POL32, S000001415, SAC3, S000005080, VPS75, S000003796, SLX5, S000001696, DOA1, MMS1, S000000214, S000000213, S000006156, SLX8, S000001123, S000006368, S000000763, RTT109, S000003804, RSC1, S000000918, EAF1, …	442	247	4870	2.18578	0.000207543	6.91879e-06	0.00026052
GOTERM_CC_FAT	GO:0033698~Rpd3L complex	10	2.19298	2.54857e-07	S000000011, S000001346, PHO23, S000005274, S000005364, RXT2, S000006060, DEP1, RPD3, SDS3, SAP30, UME1, S000002615, S000004876, S000006102, S000005041, S000000299, CTI6, UME6, SIN3	386	14	4595	8.50296	9.73505e-05	5.72676e-06	0.000353092
GOTERM_CC_FAT	GO:0043232~intracellular non-membrane-bounded organelle	137	30.0439	3.11693e-07	S000001334, PLC1, LSM6, LSM7, S000001622, HOP1, LSM1, BEM1, KRR1, S000001346, S000003046, S000003141, RPD3, S000001492, UME1, S000004005, NOP1, SGO1, HTA1, CTI6, UME6, S000006339, S000006147, RLF2, S000002847, S000000471, KEM1, VPS71, S000002742, S000004211, YEL043W, VPS75, S000000371, YHP1, S000004734, S000000214, S000000213, S000003704, S000006156, S000000769, S000002859, RTT106, S000003163, S0…	386	1120	4595	1.45613	0.00011906	6.6148e-06	0.000431837
GOTERM_CC_FAT	GO:0043228~non-membrane-bounded organelle	137	30.0439	3.11693e-07	S000001334, PLC1, LSM6, LSM7, S000001622, HOP1, LSM1, BEM1, KRR1, S000001346, S000003046, S000003141, RPD3, S000001492, UME1, S000004005, NOP1, SGO1, HTA1, CTI6, UME6, S000006339, S000006147, RLF2, S000002847, S000000471, KEM1, VPS71, S000002742, S000004211, YEL043W, VPS75, S000000371, YHP1, S000004734, S000000214, S000000213, S000003704, S000006156, S000000769, S000002859, RTT106, S000003163, S0…	386	1120	4595	1.45613	0.00011906	6.6148e-06	0.000431837
SP_PIR_KEYWORDS	dna-binding	54	11.8421	4.08958e-07	S000001334, STB5, OAF1, SUM1, SKO1, S000004581, S000001934, TOP1, S000001933, HOP1, RPN4, RAD26, S000004172, S000003237, NDT80, HAC1, HHF1, RMI1, HHF2, RAD3, S000004706, RAD4, S000003712, HTA1, UME6, SKI2, ZAP1, MUB1, POL30, S000002742, NHP10, YHP1, S000003796, S000005698, S000001221, S000000214, S000000213, CAD1, BAS1, IRC5, S000002553, RIM1, S000002264, S000002859, S000002160, RTT103, S00000594…	456	372	6448	2.05263	0.000105506	1.31888e-05	0.000533907
GOTERM_BP_FAT	GO:0045814~negative regulation of gene expression, epigenetic	27	5.92105	4.51351e-07	S000005366, BRE1, SUM1, BRE2, S000005364, SWD3, S000000307, SWD1, SAP30, TOP1, S000003295, S000005051, S000005150, HST3, S000001346, S000004042, SAS2, S000005274, S000006050, RPD3, S000004570, S000004005, TAF14, CAC2, SIF2, S000002232, RLF2, S000002847, POL30, SPT4, S000000064, SDS3, S000004734, S000004876, S000003651, GTR1, RAP1, S000004590, S000005551, RTT106, MSH2, IES3, S000002718, S000005450…	442	100	4870	2.97489	0.000587036	1.8942e-05	0.000737019
GOTERM_BP_FAT	GO:0006342~chromatin silencing	27	5.92105	4.51351e-07	S000005366, BRE1, SUM1, BRE2, S000005364, SWD3, S000000307, SWD1, SAP30, TOP1, S000003295, S000005051, S000005150, HST3, S000001346, S000004042, SAS2, S000005274, S000006050, RPD3, S000004570, S000004005, TAF14, CAC2, SIF2, S000002232, RLF2, S000002847, POL30, SPT4, S000000064, SDS3, S000004734, S000004876, S000003651, GTR1, RAP1, S000004590, S000005551, RTT106, MSH2, IES3, S000002718, S000005450…	442	100	4870	2.97489	0.000587036	1.8942e-05	0.000737019
GOTERM_CC_FAT	GO:0000123~histone acetyltransferase complex	17	3.72807	5.7786e-07	HFI1, S000004975, SGF73, S000003034, SPT3, S000005080, S000002800, S000004734, SGF11, S000002767, S000000213, S000000966, CHD1, S000006235, S000005051, S000004836, S000002552, S000005968, SAS2, S000006175, HHF1, S000028510, S000006050, S000004045, HHF2, TAF12, EAF1, SPT8, TAF14, NTO1, UBP8, YAF9, S000006227, EAF3, SUS1, EAF7	386	47	4595	4.30575	0.000220718	1.1618e-05	0.000800598
GOTERM_BP_FAT	GO:0006259~DNA metabolic process	73	16.0088	9.24337e-07	SUM1, RVB2, SWD3, SWD1, RAD23, S000001934, TOP1, S000001933, MKT1, SOH1, S000004386, S000003676, TGS1, RAD27, RAD26, S000003925, ARP8, HHF1, MMS22, RMI1, S000004570, S000005433, RPD3, HHF2, S000004005, RAD3, RAD4, CST9, S000001210, CAC2, HTA1, UME6, S000006339, RLF2, S000004410, POL30, POL32, S000001415, SKI8, SAC3, S000005080, VPS75, S000003796, DOA1, S000001696, SLX5, MMS1, S000000214, S0000002…	442	458	4870	1.75616	0.00120184	3.75794e-05	0.00150936
GOTERM_BP_FAT	GO:0045941~positive regulation of transcription	37	8.11404	9.96434e-07	S000002480, OAF1, S000005364, S000002178, S000005468, CYC8, S000001863, SWI4, SWI3, S000001933, SWI5, HDA1, S000003295, SWI6, S000000966, RTF1, S000001622, SPT23, ARG80, RPN4, S000004172, S000006037, S000003213, HAC1, S000001503, S000005274, HHF1, S000002831, RAS2, YRM1, S000000316, RPD3, S000004045, HHF2, S000005143, TAF12, YTA7, SPT8, S000006102, S000003712, CTI6, S000005042, SUS1, HOS3, S00000…	442	172	4870	2.37017	0.00129552	3.92829e-05	0.00162709
GOTERM_BP_FAT	GO:0010628~positive regulation of gene expression	37	8.11404	1.15422e-06	S000002480, OAF1, S000005364, S000002178, S000005468, CYC8, S000001863, SWI4, SWI3, S000001933, SWI5, HDA1, S000003295, SWI6, S000000966, RTF1, S000001622, SPT23, ARG80, RPN4, S000004172, S000006037, S000003213, HAC1, S000001503, S000005274, HHF1, S000002831, RAS2, YRM1, S000000316, RPD3, S000004045, HHF2, S000005143, TAF12, YTA7, SPT8, S000006102, S000003712, CTI6, S000005042, SUS1, HOS3, S00000…	442	173	4870	2.35647	0.00150052	4.4165e-05	0.00188474
GOTERM_BP_FAT	GO:0016571~histone methylation	11	2.41228	1.46646e-06	S000004410, S000003213, S000004975, S000005649, BRE1, S000005505, S000005976, BRE2, HHF1, CDC73, SWD3, SWD1, HHF2, S000000064, CTR9, SET2, LGE1, S000004005, S000000379, S000000213, RTF1, LEO1, S000003704, S000002232	442	19	4870	6.3789	0.00190605	5.4509e-05	0.00239459
GOTERM_BP_FAT	GO:0010604~positive regulation of macromolecule metabolic process	42	9.21053	1.55691e-06	S000002480, OAF1, S000005364, S000002178, S000005468, CYC8, S000001863, S000003626, SWI4, SWI3, S000001933, S000005190, SWI5, HDA1, S000003295, SWI6, MKT1, S000000966, RTF1, S000001622, SPT23, ARG80, RPN4, S000004172, S000006037, S000003213, HAC1, S000001503, S000005274, HHF1, S000002831, RAS2, YRM1, S000000316, RPD3, S000004045, HHF2, S000005143, TAF12, YTA7, SPT8, S000006102, S000005871, S00000…	442	212	4870	2.18283	0.00202349	5.62635e-05	0.00254228
GOTERM_BP_FAT	GO:0006338~chromatin remodeling	21	4.60526	2.00728e-06	S000004505, S000002480, S000002273, S000004075, CYC8, RVB2, VPS71, S000002742, SWI3, NHP10, IWR1, S000001933, S000004734, S000003651, S000000966, S000000648, CHD1, S000006156, S000005051, S000000435, S000002160, S000004042, SAS2, IES3, ARP8, ARP6, S000006050, S000000316, SNF11, SWC3, RSC1, SWC5, ASF1, S000003288, TAF14, RSC6, RSC8, S000003712, S000000009, YAF9, SWR1, S000005667	442	70	4870	3.30543	0.00260807	7.05779e-05	0.00327768
GOTERM_CC_FAT	GO:0016272~prefoldin complex	7	1.53509	2.1711e-06	PFD1, GIM3, GIM4, GIM5, S000000729, S000003310, S000005097, S000001871, S000004190, BUD27, YKE2, PAC10, S000004559, S000003715	386	7	4595	11.9041	0.000829017	4.14672e-05	0.00300792
SP_PIR_KEYWORDS	DNA damage	30	6.57895	2.32922e-06	RVB2, MLH1, S000003628, S000002171, RAD23, S000000964, S000005194, S000002767, TRF5, S000003676, S000004386, S000001622, S000005051, RAD27, RAD26, S000003925, MMS22, S000001596, RMI1, RAD50, S000000973, S000002633, RAD3, CST9, RAD4, HTA1, S000001390, MET18, DDC1, S000004976, POL30, S000005080, S000005243, S000003796, SLX5, MMS1, S000000214, S000006115, S000006156, S000004777, SLX8, S000003543, S0…	456	162	6448	2.61858	0.000600758	6.67687e-05	0.00304082
GOTERM_CC_FAT	GO:0016592~Srb-mediator complex	12	2.63158	3.02374e-06	SRB2, S000002993, MED11, S000006050, S000005411, S000002163, GAL11, S000004718, S000000677, SSN2, TAF14, S000001083, S000003095, NUT1, SOH1, S000002851, S000003119, SRB8, S000004970, PGD1, MED2, SSN8, S000006274, MED1	386	26	4595	5.49422	0.0011544	5.50019e-05	0.00418918
GOTERM_BP_FAT	GO:0006354~RNA elongation	19	4.16667	3.03456e-06	S000006337, SPT2, S000004410, ELF1, S000001300, S000005366, S000005649, S000005505, SPT4, CDC73, S000005564, TOP1, S000000963, S000001933, S000003295, S000001643, S000000966, RTF1, HIR2, S000000648, CHD1, LEO1, S000003704, SPN1, S000003213, S000028510, S000005433, RSC1, CTR9, SET2, S000001210, S000003288, RSC6, RSC8, THP2, NOT3, SUS1, THP1	442	60	4870	3.48906	0.00394019	0.000103889	0.00495509
GOTERM_BP_FAT	GO:0006348~chromatin silencing at telomere	19	4.16667	3.95093e-06	POL30, BRE1, SUM1, BRE2, S000005364, SWD3, S000000307, SWD1, S000000064, SAP30, S000004734, S000004876, S000003651, GTR1, RAP1, S000005051, S000005150, S000004590, HST3, S000004042, S000005551, SAS2, RTT106, IES3, S000005274, S000002718, S000006050, RPD3, ASF1, S000004005, S000000379, TAF14, S000005160, YAF9, S000002232, SIF2, SIN3, S000000292	442	61	4870	3.43187	0.00512698	0.000131791	0.00645137
GOTERM_BP_FAT	GO:0051173~positive regulation of nitrogen compound metabolic process	37	8.11404	4.05736e-06	S000002480, OAF1, S000005364, S000002178, S000005468, CYC8, S000001863, SWI4, SWI3, S000001933, SWI5, HDA1, S000003295, SWI6, S000000966, RTF1, S000001622, SPT23, ARG80, RPN4, S000004172, S000006037, S000003213, HAC1, S000001503, S000005274, HHF1, S000002831, RAS2, YRM1, S000000316, RPD3, S000004045, HHF2, S000005143, TAF12, YTA7, SPT8, S000006102, S000003712, CTI6, S000005042, SUS1, HOS3, S00000…	442	182	4870	2.23994	0.00526472	0.000131957	0.00662514
GOTERM_BP_FAT	GO:0045935~positive regulation of nucleobase, nucleoside, nucleotide and nucleic acid metabolic process	37	8.11404	4.05736e-06	S000002480, OAF1, S000005364, S000002178, S000005468, CYC8, S000001863, SWI4, SWI3, S000001933, SWI5, HDA1, S000003295, SWI6, S000000966, RTF1, S000001622, SPT23, ARG80, RPN4, S000004172, S000006037, S000003213, HAC1, S000001503, S000005274, HHF1, S000002831, RAS2, YRM1, S000000316, RPD3, S000004045, HHF2, S000005143, TAF12, YTA7, SPT8, S000006102, S000003712, CTI6, S000005042, SUS1, HOS3, S00000…	442	182	4870	2.23994	0.00526472	0.000131957	0.00662514
GOTERM_BP_FAT	GO:0043486~histone exchange	8	1.75439	4.49608e-06	S000004505, S000000435, SAS2, S000004075, ARP6, VPS71, S000002742, SWC3, SWC5, ASF1, S000004734, S000003651, S000000009, S000005051, YAF9, SWR1	442	10	4870	8.81448	0.00583234	0.000142659	0.0073415
GOTERM_BP_FAT	GO:0031328~positive regulation of cellular biosynthetic process	39	8.55263	4.64635e-06	S000002480, OAF1, S000005364, S000002178, S000005468, CYC8, S000001863, SWI4, SWI3, S000001933, SWI5, HDA1, S000003295, SWI6, MKT1, S000000966, RTF1, S000001622, SPT23, ARG80, RPN4, S000004172, S000006037, S000003213, HAC1, S000001503, S000005274, HHF1, S000002831, RAS2, YRM1, S000000316, RPD3, S000004045, HHF2, S000005143, TAF12, YTA7, SPT8, S000006102, S000003083, S000003712, CTI6, S000005042, …	442	198	4870	2.17023	0.00602668	0.000143916	0.00758685
GOTERM_BP_FAT	GO:0009891~positive regulation of biosynthetic process	39	8.55263	4.64635e-06	S000002480, OAF1, S000005364, S000002178, S000005468, CYC8, S000001863, SWI4, SWI3, S000001933, SWI5, HDA1, S000003295, SWI6, MKT1, S000000966, RTF1, S000001622, SPT23, ARG80, RPN4, S000004172, S000006037, S000003213, HAC1, S000001503, S000005274, HHF1, S000002831, RAS2, YRM1, S000000316, RPD3, S000004045, HHF2, S000005143, TAF12, YTA7, SPT8, S000006102, S000003083, S000003712, CTI6, S000005042, …	442	198	4870	2.17023	0.00602668	0.000143916	0.00758685
SP_PIR_KEYWORDS	endoplasmic reticulum	48	10.5263	5.41433e-06	S000000494, ERG2, ERG3, S000004815, DER1, S000000405, ALG5, S000003459, S000003431, CAX4, S000001869, RTN1, BSD2, S000004342, S000002129, S000000240, GET2, S000000995, GET3, ILM1, IFA38, LCB3, GET1, IRE1, MNL1, S000003194, SUR2, S000002371, S000004442, S000003670, TRS33, BST1, S000001247, CUE1, LHS1, HMG2, S000005373, S000000885, S000000363, S000004046, S000002641, PKR1, S000004475, S000006148, S…	456	342	6448	1.98461	0.00139593	0.00013968	0.00706835
GOTERM_BP_FAT	GO:0006401~RNA catabolic process	25	5.48246	5.85081e-06	PAT1, S000001300, LSM6, LSM7, TRF5, S000003676, LSM1, S000005963, RAD27, S000006274, CBC2, RRP6, S000006099, S000001596, S000002579, S000003141, S000001492, S000003304, MRT4, NOT3, S000003181, S000004900, S000005527, S000003660, MED1, SKI2, SKI3, KEM1, POL32, SKI8, S000006393, S000000673, S000005243, DSS1, S000002786, MMS1, S000003583, S000002851, SUP35, RTT101, S000001123, S000006368, S000005091…	442	100	4870	2.75452	0.00758302	0.000177006	0.00955349
GOTERM_BP_FAT	GO:0006368~RNA elongation from RNA polymerase II promoter	18	3.94737	6.26116e-06	S000006337, SPT2, S000004410, ELF1, S000001300, S000005366, S000005649, S000005505, SPT4, CDC73, S000005564, TOP1, S000000963, S000001933, S000003295, S000001643, RTF1, S000000966, HIR2, S000000648, CHD1, LEO1, SPN1, S000003213, S000028510, S000005433, RSC1, CTR9, S000001210, S000003288, RSC6, RSC8, THP2, NOT3, SUS1, THP1	442	57	4870	3.4794	0.00811271	0.000185115	0.0102235
GOTERM_BP_FAT	GO:0010557~positive regulation of macromolecule biosynthetic process	38	8.33333	7.25771e-06	S000002480, OAF1, S000005364, S000002178, S000005468, CYC8, S000001863, SWI4, SWI3, S000001933, SWI5, HDA1, S000003295, SWI6, MKT1, S000000966, RTF1, S000001622, SPT23, ARG80, RPN4, S000004172, S000006037, S000003213, HAC1, S000001503, S000005274, HHF1, S000002831, RAS2, YRM1, S000000316, RPD3, S000004045, HHF2, S000005143, TAF12, YTA7, SPT8, S000006102, S000003712, CTI6, S000005042, SUS1, HOS3, …	442	194	4870	2.15818	0.00939788	0.000209807	0.0118506
GOTERM_MF_FAT	GO:0016811~hydrolase activity, acting on carbon-nitrogen (but not peptide) bonds, in linear amides	15	3.28947	8.96403e-06	S000004680, PHO23, S000005364, S000006060, DEP1, SDS3, SAP30, HDA1, S000004876, RCO1, HST3, S000006037, S000000011, S000001346, S000004966, S000005551, S000005274, RXT2, RPD3, UME1, S000002615, S000006102, S000005041, CTI6, S000000299, S000006227, EAF3, UME6, SIN3, HOS3	388	41	4190	3.95084	0.00415069	0.00103929	0.0127721
GOTERM_CC_FAT	GO:0012505~endomembrane system	54	11.8421	1.29605e-05	S000002274, S000001338, S000000757, DER1, S000000405, S000003459, SEH1, S000001540, S000003351, SUR2, PCT1, NUP133, BST1, CUE1, HMG2, S000005433, S000005724, S000005143, ENT5, YTA7, PKR1, S000004475, S000006148, S000000081, SUS1, PMR1, CSE1, S000001352, S000002544, HRD3, SAC1, NUP120, S000000375, SAC3, S000002464, HRD1, RIC1, ATF2, UBX2, S000001695, SNF4, S000003502, NUP57, YOS9, MGA2, S000003409…	386	354	4595	1.81589	0.0049387	0.000225017	0.0179547
GOTERM_BP_FAT	GO:0007049~cell cycle	88	19.2982	1.317e-05	PAT1, S000001334, GIM4, S000002273, CAK1, S000003158, S000000069, TOP1, S000001933, GET2, SOH1, S000004386, HOP1, RPN4, S000003854, S000004172, S000001936, NDT80, MMS22, S000000729, S000003142, FAR10, CLB2, S000000885, RMI1, S000003141, S000005433, RPD3, S000005724, UME1, RAD3, CST9, SGO1, CKB1, CKB2, UME6, CSE1, S000006339, S000002847, S000002544, S000000471, POL30, KEM1, S000001415, SKI8, S0000…	442	627	4870	1.5464	0.0169883	0.000372414	0.0215034
SP_PIR_KEYWORDS	dna repair	27	5.92105	1.42803e-05	RVB2, MLH1, S000003628, S000002171, RAD23, S000000964, S000005194, S000002767, TRF5, S000003676, S000004386, S000005051, RAD27, RAD26, S000003925, MMS22, S000001596, RAD50, S000000973, S000002633, RAD3, CST9, RAD4, HTA1, S000001390, MET18, DDC1, S000004976, POL30, S000005080, S000005243, S000003796, SLX5, MMS1, S000000214, S000006115, S000006156, S000004777, SLX8, S000006368, MSH2, S000000763, S0…	456	150	6448	2.54526	0.00367758	0.000334885	0.0186418
UP_SEQ_FEATURE	compositionally biased region:Poly-Gln	20	4.38596	1.95952e-05	S000002701, SGF73, HRD3, S000003034, PCL8, CYC8, S000004581, RTN1, S000005242, GAL11, CLA4, DAT1, SRO9, S000002913, PSP1, S000003351, S000002851, NUP57, S000001243, SLT2, S000001915, S000000542, SSD1, S000004197, S000005632, VAM3, ASK10, S000000339, S000005411, S000000416, RPN10, S000000316, S000002641, S000003329, S000006140, SSN2, NGR1, CKS1, S000001072, FAB1	456	93	6448	3.04094	0.0189049	0.0189049	0.0308514
GOTERM_MF_FAT	GO:0003702~RNA polymerase II transcription factor activity	31	6.79825	2.56368e-05	SRB2, S000002480, S000005468, S000005111, SKO1, S000001863, SWI3, S000004718, S000001083, S000003095, SOH1, NUT1, ARG80, SRB8, S000005963, S000006274, S000003237, S000001807, HAC1, S000002993, S000002831, MED11, YRM1, S000006050, S000004045, S000000973, RAD3, TAF13, TAF12, SPT8, TAF14, S000003712, PGD1, MED2, S000001390, MED1, MET18, ZAP1, S000004564, SPT3, INO4, S000000199, S000002800, S00000464…	388	149	4190	2.24677	0.0118252	0.0023763	0.0365239
GOTERM_BP_FAT	GO:0006333~chromatin assembly or disassembly	18	3.94737	3.39824e-05	S000004976, S000004975, S000005366, UBC7, CYC8, S000004624, VPS75, S000005564, TOP1, S000001933, S000005190, S000000214, S000003651, S000000213, S000000966, HIR2, S000000648, CHD1, S000005150, RTT106, HHF1, S000000316, S000004570, RSC1, HHF2, ASF1, S000002633, HHT1, S000003288, NEW1, RSC6, HHT2, RSC8, CAC2, HTA1, S000006227, EAF3, S000006222, S000006147, RLF2	442	64	4870	3.09884	0.0432488	0.000940236	0.0554762
GOTERM_MF_FAT	GO:0016455~RNA polymerase II transcription mediator activity	12	2.63158	3.92718e-05	SRB2, S000002993, MED11, S000005411, S000002163, GAL11, S000004718, SSN3, S000000677, SSN2, S000001083, S000003095, NUT1, SOH1, S000002851, S000003119, SRB8, S000004970, PGD1, S000005963, MED2, SSN8, S000006274, MED1	388	30	4190	4.31959	0.0180574	0.00303247	0.055944
GOTERM_BP_FAT	GO:0008213~protein amino acid alkylation	12	2.63158	4.70655e-05	S000004410, S000004975, S000005649, S000005505, BRE1, BRE2, S000005976, S000002665, CDC73, SWD3, SWD1, S000000064, LGE1, S000000213, RTF1, LEO1, S000003704, S000003213, HHF1, SET7, SET2, CTR9, HHF2, S000004005, S000000379, S000002232	442	31	4870	4.26507	0.0593965	0.00127489	0.0768265
GOTERM_BP_FAT	GO:0006479~protein amino acid methylation	12	2.63158	4.70655e-05	S000004410, S000004975, S000005649, S000005505, BRE1, BRE2, S000005976, S000002665, CDC73, SWD3, SWD1, S000000064, LGE1, S000000213, RTF1, LEO1, S000003704, S000003213, HHF1, SET7, SET2, CTR9, HHF2, S000004005, S000000379, S000002232	442	31	4870	4.26507	0.0593965	0.00127489	0.0768265
GOTERM_MF_FAT	GO:0003677~DNA binding	80	17.5439	4.90283e-05	S000001334, STB5, OAF1, SUM1, SKO1, S000004581, RAD23, S000001934, TOP1, S000001933, HIR2, S000005821, HOP1, RAD27, RPN4, RAD26, S000004172, S000003237, NDT80, S000001283, HAC1, HHF1, S000000416, RMI1, S000005433, RPD3, HHF2, RPA49, RAD3, RAD4, S000004706, S000003712, HTA1, UME6, S000006339, SKI2, ZAP1, S000000471, S000004564, MUB1, POL30, S000002742, NHP10, YHP1, S000003796, S000005698, S0000002…	388	566	4190	1.52636	0.0224929	0.00324468	0.0698381
SP_PIR_KEYWORDS	coiled coil	43	9.42982	4.97074e-05	S000004811, RVS161, S000001300, GIM4, S000002274, BRE1, RTN1, S000004718, LGE1, S000001934, S000001933, S000000963, S000001871, GET1, S000005194, S000001540, S000003351, S000000143, S000002997, S000005051, VPS17, S000001626, S000004228, S000004795, S000005378, BUG1, S000005632, S000005658, VAM3, S000001346, MED11, NUP84, RRP8, S000000729, FAR10, RAD50, S000002641, S000005724, TAF13, TAF12, SGO1, …	456	319	6448	1.90607	0.0127429	0.00106817	0.0648752
GOTERM_BP_FAT	GO:0016573~histone acetylation	14	3.07018	5.08036e-05	HFI1, SGF73, S000003034, SPT3, S000005080, S000002800, S000004734, S000003651, S000006235, S000004836, S000002552, SAS2, S000006175, S000003925, RTT109, S000006050, S000004045, ASF1, TAF12, S000001055, TAF14, SPT8, NTO1, UBP8, S000006227, EAF3, ARD1, EAF7	442	42	4870	3.6727	0.0639601	0.00134801	0.0829261
GOTERM_BP_FAT	GO:0022403~cell cycle phase	63	13.8158	5.12151e-05	S000001334, S000002273, CAK1, TOP1, GET2, S000001933, SOH1, S000004386, HOP1, S000003854, RPN4, S000004172, S000001936, NDT80, MMS22, CLB2, S000000885, RMI1, S000003141, RPD3, S000005724, UME1, RAD3, CST9, SGO1, CKB1, CKB2, UME6, CSE1, S000006339, S000002847, S000002544, POL30, KEM1, S000001415, SKI8, S000004092, SAC3, PTK2, BAS1, S000002553, LRS4, SET3, S000005945, RSC1, SSN3, RSC6, S000001736, …	442	422	4870	1.64488	0.0644612	0.00133176	0.0835976
GOTERM_BP_FAT	GO:0022402~cell cycle process	75	16.4474	5.38711e-05	S000001334, S000002273, CAK1, TOP1, S000001933, GET2, SOH1, S000004386, HOP1, RPN4, S000003854, S000004172, S000001936, NDT80, MMS22, S000003142, CLB2, FAR10, S000000885, RMI1, S000003141, S000005433, RPD3, S000005724, UME1, RAD3, CST9, SGO1, CKB1, CKB2, UME6, CSE1, S000006339, S000002847, S000002544, POL30, KEM1, S000001415, SKI8, S000004092, SAC3, PTK2, BAS1, S000003693, S000002553, BMH1, SET3,…	442	530	4870	1.55917	0.0676884	0.00137333	0.087931
GOTERM_BP_FAT	GO:0000082~G1/S transition of mitotic cell cycle	15	3.28947	5.48003e-05	S000001415, S000005565, RRD1, SWI4, S000005587, SIC1, PTK2, S000001933, SWI6, S000000038, CKA2, S000001936, S000004172, CLN3, S000006037, S000003820, SIT4, S000002205, S000005274, S000004069, RPD3, SAP190, S000000913, S000001736, CKB1, RSC8, CKB2, S000002987, SAP155, HOS3	442	48	4870	3.44316	0.0688149	0.00137016	0.0894471
GOTERM_CC_FAT	GO:0000812~Swr1 complex	8	1.75439	5.61352e-05	S000004505, S000000435, RVB2, S000004075, ARP6, VPS71, S000002742, SWC3, SWC5, EAF1, S000002767, S000000009, S000005051, YAF9, S000006156, SWR1	386	14	4595	6.80237	0.021216	0.000931924	0.0777449
GOTERM_MF_FAT	GO:0016251~general RNA polymerase II transcription factor activity	19	4.16667	6.16264e-05	SRB2, S000004564, S000002480, SWI3, GAL11, S000004718, S000001083, S000003095, SOH1, NUT1, S000002851, SRB8, S000005963, S000002552, S000006274, S000003237, S000002993, MED11, S000005411, S000006050, S000002163, SNF11, S000000973, RAD3, TAF13, SSN3, SSN2, S000000677, TAF12, TAF14, S000003712, TFG2, S000003119, PGD1, S000004970, MED2, SSN8, MED1	388	72	4190	2.84973	0.0281905	0.00356806	0.0877759
GOTERM_CC_FAT	GO:0044432~endoplasmic reticulum part	33	7.23684	6.59778e-05	S000000757, DER1, S000000405, ALG5, S000003459, CAX4, S000001869, RTN1, S000000240, GET2, GET3, GET1, MNL1, SPT23, S000003194, SUR2, S000002371, S000004442, BST1, S000001503, SPF1, S000001247, LHS1, CUE1, HMG2, S000005373, S000000885, S000002641, YTA7, PKR1, S000004475, S000006148, S000002988, S000001352, GSF2, HRD3, S000002705, SAC1, S000000375, S000002464, HRD1, DIE2, ATF2, SEC66, UBX2, S000001…	386	188	4595	2.08956	0.0248894	0.00104963	0.0913707
GOTERM_BP_FAT	GO:0006303~double-strand break repair via nonhomologous end joining	11	2.41228	6.8724e-05	S000001123, S000003925, S000005364, S000005274, S000003628, RTT109, S000001596, SRS2, VPS75, RAD50, RPD3, RSC1, DOA1, S000005190, S000001933, S000001696, LRP1, S000003288, S000005194, RSC8, SIN3, RAD27	442	27	4870	4.48886	0.0855322	0.00168562	0.112162
GOTERM_CC_FAT	GO:0042175~nuclear envelope-endoplasmic reticulum network	31	6.79825	7.04246e-05	S000000757, DER1, S000000405, S000003459, ALG5, CAX4, RTN1, S000001869, S000000240, SPT23, S000003194, SUR2, S000002371, S000004442, BST1, S000001503, SPF1, CUE1, HMG2, S000005373, SWH1, S000002641, ARL3, S000005724, YTA7, PKR1, S000004475, S000006148, S000000081, BFR1, S000005972, S000001352, GSF2, HRD3, S000002705, SAC1, S000000375, S000002464, HRD1, DIE2, ATF2, SEC66, UBX2, S000001695, S000003…	386	172	4595	2.14551	0.0265445	0.00107555	0.0975261
GOTERM_BP_FAT	GO:0033554~cellular response to stress	78	17.1053	7.15851e-05	STB5, S000002274, DER1, RVB2, S000000405, RAD23, S000001933, MKT1, IRE1, SOH1, S000001622, S000004386, S000003676, RAD27, RAD26, S000004172, HAC1, S000003925, ARP8, HHF1, MMS22, RMI1, S000004570, S000005433, RPD3, HHF2, RAD3, RAD4, CST9, CAC2, CKB1, CKB2, HTA1, S000006339, RLF2, POL30, POL32, S000001415, SAC3, S000005080, VPS75, S000000877, S000003796, DOA1, S000001696, SLX5, MMS1, S000001221, S0…	442	562	4870	1.5292	0.08893	0.00172325	0.116829
GOTERM_BP_FAT	GO:0006730~one-carbon metabolic process	20	4.38596	7.74517e-05	S000004505, S000004410, S000004975, S000005649, BRE1, S000005505, SPT3, S000005976, BRE2, S000002665, VPS71, CDC73, TRM9, SWD3, S000002800, S000002172, SWD1, S000000064, LGE1, SAP30, S000004876, S000000213, RTF1, LEO1, S000003704, TGS1, S000003213, S000006078, HHF1, SET7, SWC3, S000004045, CTR9, SET2, HHF2, S000004476, S000004005, NOP1, SPT8, S000000379, S000000009, S000002232	442	81	4870	2.72052	0.0958577	0.00183048	0.126398
GOTERM_CC_FAT	GO:0016591~DNA-directed RNA polymerase II, holoenzyme	16	3.50877	8.51393e-05	HFI1, S000004410, S000004564, S000005649, S000005505, S000002273, SPT3, CDC73, S000002800, IWR1, RTF1, S000003676, LEO1, S000002552, S000003237, S000003213, S000001283, S000006175, ASK10, S000006050, RPB4, S000004045, CTR9, S000003329, S000000973, RAD3, TAF13, RPB3, TAF12, TAF14, SPT8, TFG2	386	60	4595	3.17444	0.0320014	0.00125016	0.117892
GOTERM_BP_FAT	GO:0006473~protein amino acid acetylation	16	3.50877	8.86445e-05	HFI1, SGF73, S000003034, SPT3, S000005080, S000002800, S000004734, SGF11, S000003651, S000006235, S000004836, S000002552, S000005968, SAS2, S000006175, S000003925, RTT109, S000028510, S000006050, S000004045, ASF1, TAF12, S000001055, SPT8, TAF14, NTO1, UBP8, S000006227, EAF3, ARD1, SUS1, EAF7	442	56	4870	3.14803	0.108929	0.00205737	0.144651
GOTERM_BP_FAT	GO:0043044~ATP-dependent chromatin remodeling	12	2.63158	9.10004e-05	S000004505, S000000435, SAS2, S000004075, ARP6, VPS71, S000002742, SWI3, SWC3, RSC1, SWC5, ASF1, S000001933, S000004734, S000003288, RSC6, S000003651, RSC8, S000003712, S000000648, S000000009, S000005051, YAF9, SWR1	442	33	4870	4.00658	0.111657	0.00207498	0.148493
GOTERM_MF_FAT	GO:0016944~RNA polymerase II transcription elongation factor activity	8	1.75439	0.000105112	S000006337, SPN1, S000004410, ELF1, S000003213, S000005649, S000005505, SPT4, CDC73, CTR9, S000003295, S000001643, S000000966, RTF1, LEO1, CHD1	388	14	4190	6.17084	0.0476041	0.00540473	0.14967
GOTERM_BP_FAT	GO:0007021~tubulin complex assembly	6	1.31579	0.000107259	PFD1, GIM3, GIM4, S000004190, GIM5, YKE2, S000000729, PAC10, S000004559, S000003310, S000003715, S000005097	442	7	4870	9.44409	0.130252	0.00240317	0.175002
GOTERM_BP_FAT	GO:0000956~nuclear-transcribed mRNA catabolic process	20	4.38596	0.000130671	SKI2, PAT1, SKI3, S000001300, KEM1, LSM6, SKI8, S000006393, LSM7, S000000673, S000005243, S000002786, TRF5, S000003676, S000002851, LSM1, S000005963, S000006274, SUP35, S000001123, CBC2, RRP6, S000006099, S000005091, S000004390, S000002579, RPB4, S000003141, UPF3, S000001492, S000003304, SSN3, SSN2, LRP1, MRT4, NOT3, S000003181, S000005527, MED1, S000003660	442	84	4870	2.62336	0.156347	0.00287745	0.213162
GOTERM_BP_FAT	GO:0043414~biopolymer methylation	15	3.28947	0.000178848	S000004410, S000004975, S000005649, BRE1, S000005505, S000005976, BRE2, S000002665, CDC73, TRM9, SWD3, S000002172, SWD1, S000000064, LGE1, S000000213, RTF1, S000003704, LEO1, TGS1, S000003213, S000006078, HHF1, SET7, CTR9, SET2, HHF2, S000004476, S000004005, NOP1, S000000379, S000002232	442	53	4870	3.11833	0.20761	0.00387085	0.291645
GOTERM_BP_FAT	GO:0006402~mRNA catabolic process	20	4.38596	0.000182023	SKI2, PAT1, SKI3, S000001300, KEM1, LSM6, SKI8, S000006393, LSM7, S000000673, S000005243, S000002786, TRF5, S000003676, S000002851, LSM1, S000005963, S000006274, SUP35, S000001123, CBC2, RRP6, S000006099, S000005091, S000004390, S000002579, RPB4, S000003141, UPF3, S000001492, S000003304, SSN3, SSN2, LRP1, MRT4, NOT3, S000003181, S000005527, MED1, S000003660	442	86	4870	2.56235	0.210877	0.00387499	0.296815
GOTERM_BP_FAT	GO:0000278~mitotic cell cycle	48	10.5263	0.000197265	S000001334, S000004811, S000005366, GIM4, S000002178, CAK1, S000005565, S000001865, RGP1, SWI4, RAD61, S000002566, SIC1, TOP1, S000001933, SWI5, SWI6, S000000038, TRF5, S000000648, HOP1, RPN4, S000001936, S000004172, S000004802, CLN3, S000006037, S000003820, SIT4, S000005274, S000003420, S000000729, CLB2, RMI1, S000003310, S000003141, RPD3, S000000973, RAD3, S000003288, SGO1, CKB1, SGS1, CKB2, AP…	442	309	4870	1.71155	0.226374	0.00413124	0.321632
UP_SEQ_FEATURE	compositionally biased region:Poly-Asn	16	3.50877	0.000219609	S000002701, MET18, S000002480, SUM1, S000000877, SRO9, S000002913, PSP1, ASG1, S000003502, S000003351, NUP57, S000002851, RAP1, S000001915, S000000542, SSD1, S000000459, ASK10, S000002718, YBR255W, SNF11, BEM2, S000003329, S000001392, YTA7, SSN2, PTP3, S000005160, S000001390, FAB1, S000000957	456	76	6448	2.97692	0.192589	0.101439	0.345251
GOTERM_BP_FAT	GO:0032259~methylation	15	3.28947	0.000221864	S000004410, S000004975, S000005649, BRE1, S000005505, S000005976, BRE2, S000002665, CDC73, TRM9, SWD3, S000002172, SWD1, S000000064, LGE1, S000000213, RTF1, S000003704, LEO1, TGS1, S000003213, S000006078, HHF1, SET7, CTR9, SET2, HHF2, S000004476, S000004005, NOP1, S000000379, S000002232	442	54	4870	3.06058	0.250746	0.00457169	0.361671
SP_PIR_KEYWORDS	chromosomal protein	15	3.28947	0.00022275	S000004976, S000004975, BRE1, SKI8, BRE2, SWD3, SWD1, S000000064, S000000310, S000000214, S000000213, S000004386, S000001622, S000003704, RAP1, S000002490, S000005150, RTT106, HHF1, RRP8, SET2, HHF2, S000004005, S000002633, CST9, HHT1, CTK1, S000000379, HHT2, S000005160, HTA1, S000003181, PHO88, S000002232	456	68	6448	3.1192	0.0558555	0.00441147	0.290418
GOTERM_CC_FAT	GO:0032221~Rpd3S complex	5	1.09649	0.000226785	S000004680, UME1, S000005364, S000005274, S000006227, EAF3, RCO1, S000006060, SIN3, RPD3	386	5	4595	11.9041	0.0829944	0.00320381	0.313743
GOTERM_MF_FAT	GO:0003711~transcription elongation regulator activity	9	1.97368	0.000229179	S000006337, SPN1, S000004410, ELF1, S000003213, S000005649, S000005505, SPT4, CDC73, CTR9, S000003295, S000001643, CKB1, S000000966, RTF1, LEO1, CHD1, S000002987	388	20	4190	4.85954	0.100891	0.0105788	0.326063
GOTERM_CC_FAT	GO:0000124~SAGA complex	9	1.97368	0.000252623	HFI1, S000005968, SGF73, S000003034, SPT3, S000006175, S000028510, S000002800, S000004045, SGF11, TAF12, SPT8, S000000966, UBP8, CHD1, S000004836, SUS1, S000002552	386	22	4595	4.86988	0.0920031	0.00344101	0.349431
GOTERM_BP_FAT	GO:0051028~mRNA transport	19	4.16667	0.000291984	S000001790, S000002274, S000007235, S000003835, NUP120, SAC3, S000002566, S000000063, SEH1, BUD13, S000000967, S000001540, S000003351, S000003676, NUP57, APQ12, SEM1, NUP133, CBC2, S000006099, NUP84, S000028510, S000003142, RPB4, S000005433, MOG1, NUP60, S000001210, NEW1, THP2, IST3, S000001302, S000003068, PAB1, SUS1, THP1, S000006147, S000001444	442	82	4870	2.55297	0.316088	0.00591877	0.475722
SP_PIR_KEYWORDS	mRNA transport	13	2.85088	0.000353711	S000001790, S000002274, S000003835, NUP120, SAC3, S000002566, S000000063, SEH1, S000001540, S000000967, S000003351, NUP57, NUP133, CBC2, S000006099, NUP84, S000028510, S000005433, MOG1, NUP60, NEW1, S000003068, SUS1, THP1, PAB1, S000006147	456	55	6448	3.34226	0.087232	0.00649833	0.460797
GOTERM_CC_FAT	GO:0070461~SAGA-type complex	9	1.97368	0.000359406	HFI1, S000005968, SGF73, S000003034, SPT3, S000006175, S000028510, S000002800, S000004045, SGF11, TAF12, SPT8, S000000966, UBP8, CHD1, S000004836, SUS1, S000002552	386	23	4595	4.65814	0.128307	0.00472391	0.496794
GOTERM_BP_FAT	GO:0051329~interphase of mitotic cell cycle	22	4.82456	0.000368545	KEM1, S000001415, S000002178, CAK1, S000001865, S000005565, RRD1, SWI4, S000005587, SIC1, SWI5, S000001933, PTK2, S000000038, SWI6, CKA2, S000000648, RPN4, S000002553, S000001936, S000004172, S000006037, CLN3, S000003820, SIT4, S000005274, S000002205, S000004069, CLB2, S000003141, RPD3, RSC1, S000003288, SAP190, RSC6, S000000913, S000001736, RSC8, CKB1, S000006323, CKB2, SAP155, S000002987, HOS3	442	105	4870	2.30855	0.380948	0.00735078	0.600109
SP_PIR_KEYWORDS	lipid synthesis	12	2.63158	0.00039561	ERG2, S000004617, ERG3, S000002980, ERG4, ERG5, ERG6, S000002705, S000004815, S000004885, HMG2, S000000363, S000004046, SCS7, S000000995, IFA38, S000000630, SUR2, S000004364, S000004442, LAG1, S000004467, SUR4, FEN1	456	48	6448	3.53509	0.0970496	0.00678273	0.515252
GOTERM_CC_FAT	GO:0005789~endoplasmic reticulum membrane	28	6.14035	0.000431775	S000000757, DER1, S000000405, S000003459, ALG5, CAX4, RTN1, S000001869, S000000240, SPT23, S000003194, SUR2, S000002371, S000004442, BST1, S000001503, SPF1, CUE1, HMG2, S000005373, S000002641, YTA7, PKR1, S000004475, S000006148, S000001352, HRD3, GSF2, S000002705, SAC1, S000000375, S000002464, HRD1, DIE2, ATF2, SEC66, UBX2, S000001695, S000003502, OST5, S000004877, YOS9, S000004511, MGA2, S000003…	386	164	4595	2.03242	0.152084	0.00548403	0.596548
GOTERM_BP_FAT	GO:0031497~chromatin assembly	11	2.41228	0.00045836	S000004976, S000004975, CYC8, VPS75, S000005564, S000005190, S000000214, S000003651, S000000213, S000000966, HIR2, CHD1, S000005150, RTT106, HHF1, S000000316, S000004570, HHF2, ASF1, S000002633, HHT1, CAC2, HHT2, HTA1, S000006222, RLF2	442	33	4870	3.6727	0.449244	0.00899661	0.745843
GOTERM_MF_FAT	GO:0019207~kinase regulator activity	14	3.07018	0.00053104	PCL8, CAK1, S000001865, S000005565, S000003626, FAR1, SIC1, SNF4, S000000038, S000003693, CLN3, DPB11, S000003543, STE50, S000000339, S000004069, CLB2, S000006140, S000000537, S000003083, CKB1, S000006323, CKB2, CKS1, S000002987, S000004970, CTK2, SSN8	388	51	4190	2.96442	0.218444	0.022157	0.754025
GOTERM_BP_FAT	GO:0051726~regulation of cell cycle	31	6.79825	0.000537657	S000001334, S000007235, SUM1, S000003158, S000006060, S000003626, S000000307, SIC1, S000000038, S000000999, HOP1, GCN2, CLN3, S000004802, S000004539, S000003420, CLB2, S000003141, S000005759, S000005724, CDC55, UME1, SGO1, SGS1, S000000979, BFR1, UME6, SIF2, S000006339, DDC1, KEM1, CTF4, FPR3, KIN4, S000005242, YHP1, CLA4, S000000629, S000006115, BUB1, S000003583, BUB2, S000002691, BUB3, S0000055…	442	178	4870	1.91888	0.503256	0.0103886	0.874343
GOTERM_BP_FAT	GO:0034621~cellular macromolecular complex subunit organization	60	13.1579	0.000567411	PAT1, SSF1, GIM3, GIM4, S000002274, GIM5, S000004075, SEH1, S000001933, S000001540, S000003351, HIR2, S000003676, BRR1, LSM1, S000005150, RPN6, NUP133, S000003046, HHF1, ARP6, S000000729, S000004570, HHF2, RSA3, PKR1, CAC2, HTA1, CSE1, RLF2, S000003660, S000003715, S000000024, S000004564, SKI8, S000002255, VPS71, NUP120, S000002742, S000004211, S000000673, VPS75, S000004734, DRS2, S000000214, S00…	442	431	4870	1.53384	0.522127	0.0108002	0.922519
GOTERM_BP_FAT	GO:0006323~DNA packaging	14	3.07018	0.000662976	S000002847, S000004976, S000004975, S000005366, CYC8, VPS75, S000005564, TOP1, S000005190, S000000214, S000003651, S000000213, S000000966, HIR2, CHD1, S000005150, RTT106, S000005274, HHF1, S000000316, LRS4, S000004570, RPD3, HHF2, ASF1, S000002633, HHT1, HHT2, CAC2, HTA1, S000006222, RLF2	442	53	4870	2.91044	0.578029	0.0124267	1.0771
UP_SEQ_FEATURE	topological domain:Lumenal	33	7.23684	0.000704909	ERG3, ERG4, DER1, S000000405, ALG5, S000003431, CAX4, RTN1, S000002129, S000002911, S000000240, S000000995, ILM1, LCB3, IRE1, S000002371, S000004442, S000003670, CUE1, HMG2, S000005373, S000004046, S000002641, KEX2, S000005182, S000003719, PKR1, S000006148, PMR1, S000001352, S000000021, S000002980, S000000024, GSF2, S000003135, S000004885, S000000375, S000003321, HRD1, ADP1, SEC66, SCS7, S0000026…	456	251	6448	1.85909	0.496828	0.204625	1.10424
GOTERM_BP_FAT	GO:0051325~interphase	22	4.82456	0.000708007	KEM1, S000001415, S000002178, CAK1, S000001865, S000005565, RRD1, SWI4, S000005587, SIC1, SWI5, S000001933, PTK2, S000000038, SWI6, CKA2, S000000648, RPN4, S000002553, S000001936, S000004172, S000006037, CLN3, S000003820, SIT4, S000005274, S000002205, S000004069, CLB2, S000003141, RPD3, RSC1, S000003288, SAP190, RSC6, S000000913, S000001736, RSC8, CKB1, S000006323, CKB2, SAP155, S000002987, HOS3	442	110	4870	2.20362	0.602056	0.0130772	1.14987
GOTERM_CC_FAT	GO:0000153~cytoplasmic ubiquitin ligase complex	6	1.31579	0.000711706	UBX2, HRD3, S000004877, CUE1, S000004475, DER1, S000000405, YOS9, S000005373, S000002464, HRD1, S000004197	386	10	4595	7.14249	0.238122	0.0087348	0.98154
GOTERM_CC_FAT	GO:0000835~ER ubiquitin ligase complex	6	1.31579	0.000711706	UBX2, HRD3, S000004877, CUE1, S000004475, DER1, S000000405, YOS9, S000005373, S000002464, HRD1, S000004197	386	10	4595	7.14249	0.238122	0.0087348	0.98154
GOTERM_BP_FAT	GO:0006406~mRNA export from nucleus	16	3.50877	0.000742168	S000001790, S000002274, S000007235, NUP120, SAC3, S000002566, S000000063, SEH1, BUD13, S000001540, S000003351, S000003676, NUP57, APQ12, SEM1, NUP133, NUP84, S000028510, S000003142, RPB4, S000005433, NUP60, S000001210, NEW1, THP2, IST3, S000001302, S000003068, SUS1, THP1, S000006147, S000001444	442	67	4870	2.63119	0.619367	0.0135124	1.20503
GOTERM_CC_FAT	GO:0005667~transcription factor complex	17	3.72807	0.000782755	HFI1, S000004564, S000001300, SPT3, SWI4, CAF130, S000002800, SWI6, S000002851, S000005821, SRB8, S000005963, S000002552, S000004172, S000003237, S000006175, S000006050, S000004045, S000000973, RAD3, SSN3, TAF13, SSN2, TAF12, S000000677, UAF30, TAF14, SPT8, S000003366, S000000913, NOT3, TFG2, S000004970, SSN8	386	80	4595	2.52963	0.258536	0.00930424	1.07903
GOTERM_CC_FAT	GO:0005730~nucleolus	39	8.55263	0.0007844	SSF1, S000005366, LSM6, LSM7, S000005565, S000002171, S000002172, S000005192, TOP1, S000000929, S000001108, TRF5, S000001622, S000005821, S000005054, S000002997, LSM1, TGS1, SIK1, KRR1, S000004802, S000004539, S000001283, RRP6, S000003046, RRP8, S000005867, S000001492, S000003313, RPA49, S000004187, BUD21, NOP1, MRT4, RSA3, CKB1, CKB2, SGS1, LCP5, S000002987, RPA43, S000005527, S000003660, S00000…	386	269	4595	1.72588	0.259003	0.00904246	1.08129
UP_SEQ_FEATURE	mutagenesis site	74	16.2281	0.000798701	S000006337, S000000494, SRB2, SUM1, DER1, RVB2, S000000739, S000000405, SLM3, BSD2, S000001933, GET3, LCB3, S000001083, IRE1, S000001622, S000003674, TGS1, S000005615, S000003670, KRR1, NDT80, S000001283, S000003925, RAS2, RRP8, S000003141, RPD3, S000004187, ENT5, RAD3, SGO1, S000003712, S000000081, HTA1, CTI6, UME6, S000004182, KEM1, S000001415, S000002464, HRD1, S000004734, S000000214, S0000028…	456	724	6448	1.44528	0.540789	0.176804	1.25031
GOTERM_CC_FAT	GO:0008023~transcription elongation factor complex	8	1.75439	0.000813378	S000006337, SPN1, S000004410, S000003213, S000005649, S000005505, SPT4, CDC73, CTR9, S000003295, S000001210, S000000966, RTF1, THP2, LEO1, CHD1	386	20	4595	4.76166	0.267166	0.00910059	1.12103
GOTERM_MF_FAT	GO:0019887~protein kinase regulator activity	13	2.85088	0.000852638	PCL8, CAK1, S000001865, S000005565, FAR1, SIC1, SNF4, S000000038, S000003693, CLN3, S000003543, STE50, S000000339, CLB2, S000004069, S000006140, S000000537, S000003083, CKB1, CKB2, S000006323, CKS1, S000002987, S000004970, CTK2, SSN8	388	47	4190	2.98695	0.326854	0.0324447	1.20809
GOTERM_BP_FAT	GO:0043543~protein amino acid acylation	16	3.50877	0.00120169	HFI1, SGF73, S000003034, SPT3, S000005080, S000002800, S000004734, SGF11, S000003651, S000006235, S000004836, S000002552, S000005968, SAS2, S000006175, S000003925, RTT109, S000028510, S000006050, S000004045, ASF1, TAF12, S000001055, SPT8, TAF14, NTO1, UBP8, S000006227, EAF3, ARD1, SUS1, EAF7	442	70	4870	2.51842	0.790775	0.0214927	1.9443
GOTERM_BP_FAT	GO:0000726~non-recombinational repair	11	2.41228	0.0012395	S000001123, S000003925, S000005364, S000005274, S000003628, RTT109, S000001596, SRS2, VPS75, RAD50, RPD3, RSC1, DOA1, S000005190, S000001933, S000001696, LRP1, S000003288, S000005194, RSC8, SIN3, RAD27	442	37	4870	3.27565	0.800828	0.0218614	2.00489
GOTERM_BP_FAT	GO:0010564~regulation of cell cycle process	20	4.38596	0.001334	S000001334, SUM1, S000003158, FPR3, S000006060, S000000307, S000005242, YHP1, CLA4, S000000629, S000000999, S000003583, BUB1, BUB2, HOP1, BUB3, S000005552, RTT101, S000004539, S000004802, S000002859, S000002718, S000003420, CLB2, SET3, S000004659, S000005599, S000005724, S000002615, UME1, CDC55, SGO1, STE20, S000001737, SGS1, S000006323, SNT1, BFR1, UME6, SIF2	442	100	4870	2.20362	0.823898	0.0231956	2.15619
GOTERM_CC_FAT	GO:0031227~intrinsic to endoplasmic reticulum membrane	12	2.63158	0.00135848	GSF2, CSG2, BST1, CUE1, SAC1, CAX4, S000001869, RTN1, S000004730, SHR3, S000002641, ATF2, S000000240, UBX2, S000001695, S000003268, ICE2, PKR1, S000004475, S000004877, S000002371, S000003409, S000004511, S000001352	386	47	4595	3.03936	0.405059	0.0147274	1.86577
GOTERM_BP_FAT	GO:0044265~cellular macromolecule catabolic process	63	13.8158	0.00145077	S000000494, PAT1, LSM6, UBP15, LSM7, DER1, CAK1, S000000405, OPI3, RAD23, BSD2, MNL1, S000003676, S000006270, LSM1, S000006274, S000000286, RAD27, RPN6, RRP6, BST1, S000006099, CUE1, S000000416, S000003141, S000001492, SHP1, RAD3, MRT4, S000004475, S000005334, S000004900, S000005527, S000003660, SKI2, SKI3, HRD3, KEM1, POL32, S000002255, SKI8, S000004092, S000002464, S000000673, HRD1, UBX2, SLX5,…	442	475	4870	1.46135	0.848749	0.0248697	2.34283
GOTERM_BP_FAT	GO:0051321~meiotic cell cycle	31	6.79825	0.00160742	S000004811, S000001334, S000002273, CAK1, S000001865, MLH1, S000003628, S000006060, IME1, GET2, SWI6, S000005194, S000003095, SOH1, S000004386, HOP1, S000005963, S000003854, S000004172, S000004802, S000004539, S000001807, NDT80, MMS22, S000000885, RMI1, RAD50, S000005724, UME1, CST9, SGO1, SGS1, S000003181, BFR1, UME6, S000002847, DDC1, POL30, SKI8, FPR3, IWR1, S000006115, BAS1, S000004777, S0000…	442	190	4870	1.79769	0.876676	0.027163	2.59271
GOTERM_BP_FAT	GO:0016071~mRNA metabolic process	40	8.77193	0.00190532	PAT1, SRB2, S000001300, LSM6, LSM7, S000002566, S000003295, SWI6, S000001083, S000000967, IRE1, TRF5, S000001622, S000003676, BRR1, S000005963, LSM1, S000006274, S000004172, CBC2, RRP6, S000006099, S000002579, S000003142, PIH1, S000003141, S000001492, S000005433, S000005724, S000003304, MRT4, NOT3, S000003181, PAB1, BFR1, S000005527, S000001444, MED1, S000003660, SKI2, S000000114, SKI3, KEM1, SKI…	442	270	4870	1.63231	0.916356	0.0317096	3.06622
GOTERM_CC_FAT	GO:0030176~integral to endoplasmic reticulum membrane	11	2.41228	0.00194318	GSF2, CSG2, CUE1, SAC1, CAX4, RTN1, S000004730, SHR3, S000002641, ATF2, S000000240, UBX2, S000001695, S000003268, ICE2, PKR1, S000004475, S000004877, S000002371, S000003409, S000004511, S000001352	386	42	4595	3.11775	0.524323	0.0204278	2.65882
GOTERM_BP_FAT	GO:0051327~M phase of meiotic cell cycle	30	6.57895	0.00196988	S000004811, S000001334, S000002273, CAK1, S000001865, MLH1, S000006060, IME1, GET2, SWI6, S000005194, S000003095, SOH1, S000004386, HOP1, S000005963, S000003854, S000004172, S000004802, S000004539, S000001807, NDT80, MMS22, S000000885, RMI1, RAD50, S000005724, UME1, CST9, SGO1, SGS1, S000003181, BFR1, UME6, S000002847, DDC1, POL30, SKI8, FPR3, IWR1, S000006115, BAS1, S000004777, S000001166, MSH2,…	442	184	4870	1.79643	0.923107	0.032354	3.16854
GOTERM_BP_FAT	GO:0007126~meiosis	30	6.57895	0.00196988	S000004811, S000001334, S000002273, CAK1, S000001865, MLH1, S000006060, IME1, GET2, SWI6, S000005194, S000003095, SOH1, S000004386, HOP1, S000005963, S000003854, S000004172, S000004802, S000004539, S000001807, NDT80, MMS22, S000000885, RMI1, RAD50, S000005724, UME1, CST9, SGO1, SGS1, S000003181, BFR1, UME6, S000002847, DDC1, POL30, SKI8, FPR3, IWR1, S000006115, BAS1, S000004777, S000001166, MSH2,…	442	184	4870	1.79643	0.923107	0.032354	3.16854
SP_PIR_KEYWORDS	DNA binding	22	4.82456	0.00198126	SPT2, S000001334, S000004976, STB5, S000004975, S000005366, SPT3, S000005468, S000005111, S000003628, INO4, SKO1, S000001863, SWI4, S000004581, S000002800, S000005857, S000004645, DAT1, TOP1, SWI5, S000000963, ASG1, SWI6, S000000214, S000001221, S000000213, HOP1, ARG80, S000002553, S000004172, RIM1, MIP1, S000002264, HAC1, S000007222, HHF1, SRS2, S000005256, HHF2, S000002633, S000001392, HHT1, S0…	456	151	6448	2.06018	0.400508	0.0314736	2.55594
GOTERM_BP_FAT	GO:0006334~nucleosome assembly	9	1.97368	0.00200528	S000004976, S000004975, RTT106, HHF1, VPS75, S000004570, S000005564, HHF2, ASF1, S000002633, S000005190, HHT1, S000000214, S000000213, S000003651, HHT2, CAC2, HIR2, HTA1, S000006222, RLF2, S000005150	442	27	4870	3.6727	0.926574	0.0325163	3.22461
GOTERM_MF_FAT	GO:0003712~transcription cofactor activity	11	2.41228	0.00221007	HFI1, SPT3, S000006175, S000005364, S000005274, CYC8, S000006060, S000002800, S000000316, S000004045, RPD3, S000005564, UME1, S000005173, SWI6, SPT8, S000006102, URE2, HIR2, CTI6, SIN3, S000004172	388	39	4190	3.04586	0.641779	0.075932	3.10344
INTERPRO	IPR002777:Prefoldin beta-like	4	0.877193	0.00236267	PFD1, GIM3, GIM4, S000004190, YKE2, S000000729, S000003715, S000005097	403	4	4676	11.603	0.774149	0.774149	3.45508
GOTERM_BP_FAT	GO:0006643~membrane lipid metabolic process	10	2.19298	0.00253131	S000005378, S000002705, CSG2, S000005978, ISC1, TLG2, S000004885, SCS7, S000000995, S000000240, LCB3, SUR1, S000000821, S000000630, SUR2, LAG1, S000004364, SUR4, FEN1, S000003670	442	34	4870	3.24062	0.963021	0.0403798	4.05421
GOTERM_BP_FAT	GO:0006665~sphingolipid metabolic process	10	2.19298	0.00253131	S000005378, S000002705, CSG2, S000005978, ISC1, TLG2, S000004885, SCS7, S000000995, S000000240, LCB3, SUR1, S000000821, S000000630, SUR2, LAG1, S000004364, SUR4, FEN1, S000003670	442	34	4870	3.24062	0.963021	0.0403798	4.05421
GOTERM_BP_FAT	GO:0032583~regulation of gene-specific transcription	10	2.19298	0.00253131	S000006037, SRB2, S000004966, RTT106, HAC1, S000005364, S000005274, S000001863, SWI4, RPD3, SWI6, HDA1, YTA7, S000001083, S000000913, S000003502, SIN3, HOS3, S000004172, S000005150	442	34	4870	3.24062	0.963021	0.0403798	4.05421
GOTERM_CC_FAT	GO:0005732~small nucleolar ribonucleoprotein complex	9	1.97368	0.00254564	S000000114, LSM6, LSM7, S000005091, S000002172, PIH1, S000000371, S000004187, S000002786, NOP1, S000000929, S000001076, LCP5, SIK1, LSM1, POP7, POP8, S000003660	386	30	4595	3.57124	0.622307	0.0259723	3.46975
GOTERM_BP_FAT	GO:0001302~replicative cell aging	12	2.63158	0.00255452	S000002701, S000004802, S000004966, S000006078, CTF4, SIT4, S000002205, S000005274, RAS2, S000001596, S000004594, RPD3, S000000995, HDA1, SNF4, S000003083, SGS1, PGA3, S000005042, SSD1, TGS1, LAG1, S000006339, RAD27	442	47	4870	2.81313	0.964124	0.0402501	4.09066
GOTERM_BP_FAT	GO:0040020~regulation of meiosis	9	1.97368	0.00258956	S000004802, S000004539, S000001334, S000002859, FPR3, S000006060, S000000307, SET3, YHP1, S000000629, UME1, S000002615, S000001737, SGS1, HOP1, SNT1, SIF2, UME6	442	28	4870	3.54153	0.965727	0.0403041	4.14565
GOTERM_BP_FAT	GO:0000122~negative regulation of transcription from RNA polymerase II promoter	16	3.50877	0.00285229	SPT2, SRB2, S000005364, S000005111, SKO1, S000004581, DAT1, YHP1, S000000963, HDA1, S000001083, S000002851, SRB8, S000005963, S000005150, S000004966, S000002859, RTT106, S000005274, RXT2, S000004045, RPD3, S000002633, SSN3, SSN2, S000000677, SPT8, HTA1, S000000299, S000004970, SIN3, SSN8	442	76	4870	2.3196	0.975672	0.0437851	4.55712
GOTERM_BP_FAT	GO:0043933~macromolecular complex subunit organization	66	14.4737	0.00316996	PAT1, SSF1, GIM3, S000002274, GIM4, GIM5, S000004075, SEH1, S000001933, S000001540, S000003351, HIR2, S000003676, BRR1, LSM1, S000005150, RPN6, S000003237, NUP133, S000003046, HHF1, ARP6, S000000729, S000004570, HHF2, RSA3, PKR1, CAC2, HTA1, SUS1, CSE1, RLF2, S000003660, S000003715, S000000024, S000004564, SKI8, S000002255, VPS71, NUP120, S000002742, S000004211, S000000673, VPS75, S000004734, DRS…	442	519	4870	1.40115	0.983928	0.0479852	5.05242
GOTERM_BP_FAT	GO:0043193~positive regulation of gene-specific transcription	8	1.75439	0.00323222	S000006037, S000004966, HAC1, S000005274, S000005364, S000001863, SWI4, RPD3, SWI6, HDA1, YTA7, S000000913, S000003502, SIN3, HOS3, S000004172	442	23	4870	3.83238	0.985182	0.0483444	5.14921
GOTERM_BP_FAT	GO:0051445~regulation of meiotic cell cycle	9	1.97368	0.00329893	S000004802, S000004539, S000001334, S000002859, FPR3, S000006060, S000000307, SET3, YHP1, S000000629, UME1, S000002615, S000001737, SGS1, HOP1, SNT1, SIF2, UME6	442	29	4870	3.41941	0.986418	0.0487596	5.25281
GOTERM_BP_FAT	GO:0050000~chromosome localization	5	1.09649	0.00345503	S000001790, NUP133, SGO1, S000002274, S000001540, BUB1, NUP120, NUP84, S000003420, S000005599	442	8	4870	6.88631	0.988922	0.0504396	5.49484
GOTERM_MF_FAT	GO:0008170~N-methyltransferase activity	9	1.97368	0.00371434	S000003834, BRE2, S000002665, SET7, SWD3, MRM1, SET3, SWD1, OPI3, S000000064, SET2, S000004005, S000000379, S000005727, S000001737, S000003704, CHO2, S000003389	388	29	4190	3.3514	0.822123	0.116031	5.16432
GOTERM_BP_FAT	GO:0000279~M phase	46	10.0877	0.00380407	S000001334, S000004811, S000005366, S000002273, CAK1, MLH1, S000001865, S000006060, IME1, RGP1, RAD61, S000002566, TOP1, GET2, SWI6, S000005194, S000003095, SOH1, TRF5, S000004386, HOP1, S000005963, S000003854, S000004172, S000004539, S000004802, S000001807, NDT80, SIT4, S000003420, MMS22, CLB2, S000000885, RMI1, RAD50, S000005724, S000000973, UME1, RAD3, CST9, SGO1, APC9, SGS1, S000003181, BFR1,…	442	335	4870	1.51293	0.992977	0.0547888	6.03388
KEGG_PATHWAY	sce03018:RNA degradation	12	2.63158	0.00404084	PAT1, SKI2, S000001123, SKI3, S000001300, KEM1, RRP6, LSM6, SKI8, S000006393, LSM7, S000005091, S000000673, S000004390, S000003141, S000005243, S000002786, LRP1, TRF5, NOT3, S000003181, LSM1, S000005527, S000003660	120	55	1439	2.61636	0.17996	0.17996	3.8078
UP_SEQ_FEATURE	repeat:WD 3	16	3.50877	0.00409812	CTF4, SKI8, S000000002, S000003158, S000003432, S000006060, SWD3, S000000307, SWD1, S000005564, S000000064, SEH1, DOA1, S000001696, HIR2, S000006236, SRO7, BUB3, S000005552, ELP2, S000004570, S000004045, VPS8, CDC55, UME1, SPT8, S000000379, CAC2, S000003181, S000003068, SIF2, S000006339	456	100	6448	2.26246	0.98168	0.55065	6.26179
GOTERM_BP_FAT	GO:0006302~double-strand break repair	14	3.07018	0.0041203	POL32, S000005364, S000003628, VPS75, S000005190, S000001933, S000001696, DOA1, S000005194, RAD27, S000004802, S000001123, S000003925, S000005274, RTT109, S000001596, SRS2, RAD50, S000003804, RPD3, RSC1, S000005256, LRP1, S000003288, RSC8, SGS1, SIN3, RFA2	442	64	4870	2.41021	0.995353	0.0585696	6.51978
GOTERM_BP_FAT	GO:0009057~macromolecule catabolic process	63	13.8158	0.00414316	S000000494, PAT1, LSM6, UBP15, LSM7, DER1, CAK1, S000000405, OPI3, RAD23, BSD2, MNL1, S000003676, S000006270, LSM1, S000006274, S000000286, RAD27, RPN6, RRP6, BST1, S000006099, CUE1, S000000416, S000003141, S000001492, SHP1, RAD3, MRT4, S000004475, S000005334, S000004900, S000005527, S000003660, SKI2, SKI3, HRD3, KEM1, POL32, S000002255, SKI8, S000004092, S000002464, S000000673, HRD1, UBX2, SLX5,…	442	496	4870	1.39948	0.99549	0.0582506	6.55481
SP_PIR_KEYWORDS	ubl conjugation pathway	19	4.16667	0.00425079	UBP15, BRE1, UBC7, S000004092, S000004624, S000002171, HRD1, RAD23, DOA1, SLX5, UBX2, S000001696, S000004877, S000003583, S000006270, S000004836, S000000286, SLX8, RTT101, S000000763, CUE1, S000005373, SHP1, UBP6, UBP3, S000000953, S000000918, S000000154, UBA3, UBP8, S000001906, S000004475, APC9, BRE5, S000004920, S000005334, UBC4, S000002232	456	130	6448	2.06667	0.666809	0.062604	5.40955
GOTERM_BP_FAT	GO:0045893~positive regulation of transcription, DNA-dependent	23	5.04386	0.00443967	S000005364, S000005468, INO4, S000001863, SWI4, SWI3, S000004645, S000005698, SWI6, HDA1, S000003502, CAD1, S000000966, SPT23, S000001622, CHD1, ARG80, S000000842, MGA2, S000004172, S000006037, S000001472, S000003543, S000004966, HAC1, S000001503, S000005274, GCR2, S000002831, YRM1, RAS2, S000028510, RPD3, S000004045, S000005143, YTA7, CTK1, SPT8, GLN3, S000000913, S000003712, S000005042, CTK2, S…	442	135	4870	1.87716	0.996939	0.0616329	7.0081
GOTERM_BP_FAT	GO:0070647~protein modification by small protein conjugation or removal	23	5.04386	0.00443967	MUB1, S000001300, UBP15, BRE1, S000005976, UBC7, S000004092, S000003432, S000004624, S000002171, LGE1, SLX5, SGF11, S000005173, RTF1, S000004386, S000006270, S000004836, SLX8, S000000286, S000005968, ELP2, S000003213, S000028510, UPF3, S000005256, UBP6, S000003304, UBP3, S000000953, S000004706, CST9, S000000918, URE2, UBP8, S000001906, UBA3, APC9, BRE5, NOT3, S000004920, S000005334, UBC4, SUS1, S…	442	135	4870	1.87716	0.996939	0.0616329	7.0081
UP_SEQ_FEATURE	repeat:WD 5	14	3.07018	0.00452917	CTF4, SKI8, S000003158, S000003432, SWD3, S000000307, SWD1, S000005564, S000000064, SEH1, DOA1, S000001696, HIR2, S000006236, SRO7, BUB3, S000005552, ELP2, S000004570, S000004045, CDC55, SPT8, S000000379, CAC2, S000003181, S000003068, SIF2, S000006339	456	82	6448	2.41421	0.987983	0.521407	6.89863
GOTERM_BP_FAT	GO:0008610~lipid biosynthetic process	25	5.48246	0.00459318	ERG2, ERG3, EKI1, ERG4, ERG5, ERG6, S000004815, S000005468, S000003434, S000003052, CAX4, OPI3, S000000995, S000000240, LCB3, IFA38, SUR1, S000000821, GUP1, PCT1, SUR2, S000004442, SUR4, S000003670, HMG2, S000004046, S000000363, S000003389, S000003834, S000002980, S000002705, S000005978, ISC1, S000004885, INO4, SCS7, PER1, CHO2, S000004364, S000004467, FEN1, S000002554, S000004617, CSG2, S0000006…	442	152	4870	1.81219	0.997495	0.0630292	7.24196
GOTERM_BP_FAT	GO:0006984~ER-nuclear signaling pathway	17	3.72807	0.00494208	S000002255, UBC7, S000004624, S000001863, SWI4, S000000877, S000004342, SWI6, ILM1, PPZ1, IRE1, S000001556, EDE1, S000000143, SLT2, S000005963, S000003879, S000002552, RPN6, S000004172, S000001121, HAC1, LHS1, GAS1, S000002164, S000004478, SSN3, TAF12, PTP3, S000000913, S000001072, PTC1, S000004924, ORM2	442	88	4870	2.1285	0.998412	0.0669601	7.77144
GOTERM_CC_FAT	GO:0000839~Hrd1p ubiquitin ligase ERAD-L complex	4	0.877193	0.00513552	HRD3, DER1, S000000405, YOS9, S000005373, S000002464, HRD1, S000004197	386	5	4595	9.52332	0.860099	0.0504419	6.88489
GOTERM_CC_FAT	GO:0000836~Hrd1p ubiquitin ligase complex	4	0.877193	0.00513552	HRD3, DER1, S000000405, YOS9, S000005373, S000002464, HRD1, S000004197	386	5	4595	9.52332	0.860099	0.0504419	6.88489
COG_ONTOLOGY	DNA replication, recombination, and repair	13	2.85088	0.00523622	SKI2, S000005366, MLH1, S000003628, S000005857, S000005243, TOP1, TRF5, S000000966, CHD1, S000004777, S000004802, MIP1, MSH2, S000005450, S000004390, SRS2, PRI1, S000005433, S000005256, S000001073, RRM3, SGS1, THP1, S000001447, RFA2	94	57	975	2.36562	0.123001	0.123001	4.16999
GOTERM_MF_FAT	GO:0008134~transcription factor binding	11	2.41228	0.00567858	HFI1, SPT3, S000006175, S000005364, S000005274, CYC8, S000006060, S000002800, S000000316, S000004045, RPD3, S000005564, UME1, S000005173, SWI6, SPT8, S000006102, URE2, HIR2, CTI6, SIN3, S000004172	388	44	4190	2.69974	0.928808	0.161515	7.794
UP_SEQ_FEATURE	repeat:WD 4	15	3.28947	0.00582664	CTF4, SKI8, S000003158, S000003432, S000006060, SWD3, S000000307, SWD1, S000005564, S000000064, SEH1, DOA1, S000001696, HIR2, S000006236, SRO7, BUB3, S000005552, ELP2, S000004570, S000004045, CDC55, UME1, SPT8, S000000379, CAC2, S000003181, S000003068, SIF2, S000006339	456	94	6448	2.25644	0.996626	0.556522	8.79117
SP_PIR_KEYWORDS	rrna processing	21	4.60526	0.00598933	S000000114, KEM1, LSM6, LSM7, RVB2, S000005401, S000002172, S000000371, S000002786, RLI1, S000000929, S000002498, S000000804, S000005054, S000002997, S000006156, S000002490, S000000564, SLX9, KRR1, S000001123, RRP6, TSR2, S000003046, S000004427, S000005091, RRP8, S000003141, CGR1, S000003313, NOP15, BUD21, NOP1, NOP12, LRP1, NOP16, DBP3, LCP5, S000005604, S000005527, POP7, POP8	456	155	6448	1.91579	0.787729	0.0825023	7.54311
GOTERM_MF_FAT	GO:0042393~histone binding	8	1.75439	0.00600776	S000004680, RTT106, PHO23, VPS75, SET3, ASF1, S000005190, NTO1, S000003651, S000006102, S000001737, S000005041, S000006235, CTI6, RCO1, S000005150	388	25	4190	3.45567	0.938947	0.160333	8.22801
GOTERM_BP_FAT	GO:0006260~DNA replication	24	5.26316	0.00612911	POL30, S000003136, POL32, CTF4, S000005366, S000005976, SUM1, S000003628, S000003626, S000005857, LGE1, TOP1, HUR1, MMS1, S000003651, S000003583, RAP1, TGS1, RAD27, RIM1, RTT101, MIP1, S000004802, DPB11, S000006368, S000006078, MSH2, S000007222, S000005450, S000002718, MMS22, S000001596, PRI1, RMI1, SRS2, S000005945, S000003804, S000005256, S000004312, ASF1, S000001073, RRM3, S000005160, SGS1, S0…	442	147	4870	1.79887	0.999664	0.0815709	9.55168
GOTERM_BP_FAT	GO:0006986~response to unfolded protein	9	1.97368	0.0063509	S000001121, HAC1, LHS1, S000001247, S000001863, S000004342, SWI6, GET1, IRE1, S000001556, MNL1, EDE1, S000000143, SLT2, S000001072, S000002988, ORM2, S000004172	442	32	4870	3.09884	0.999749	0.0835531	9.88071
GOTERM_MF_FAT	GO:0008094~DNA-dependent ATPase activity	14	3.07018	0.00635128	RVB2, S000004075, S000003628, S000002742, S000001934, S000003796, S000001933, S000000966, S000000648, CHD1, S000006156, IRC5, RAD26, S000004802, ARP8, ARP6, SRS2, RSC1, S000000973, RAD3, S000001073, RRM3, RSC6, S000003288, RSC8, SGS1, SWR1, S000005667	388	66	4190	2.29069	0.947994	0.159624	8.67891
GOTERM_BP_FAT	GO:0034723~DNA replication-dependent nucleosome organization	4	0.877193	0.00641926	ASF1, RTT106, S000003651, CAC2, S000006222, RLF2, S000004570, S000005150	442	5	4870	8.81448	0.99977	0.0835748	9.9819
GOTERM_BP_FAT	GO:0006335~DNA replication-dependent nucleosome assembly	4	0.877193	0.00641926	ASF1, RTT106, S000003651, CAC2, S000006222, RLF2, S000004570, S000005150	442	5	4870	8.81448	0.99977	0.0835748	9.9819
GOTERM_BP_FAT	GO:0034504~protein localization in nucleus	13	2.85088	0.00654965	S000001790, NMD5, S000006046, S000002274, S000003835, NUP120, SAC3, S000002566, RTN1, S000000063, FAR1, SEH1, S000001540, S000003351, NUP57, S000003693, KAP120, NUP133, S000003893, NUP84, S000002641, MOG1, NUP60, S000003068, CSE1, S000003207	442	60	4870	2.38725	0.999806	0.084363	10.1746
GOTERM_BP_FAT	GO:0051169~nuclear transport	24	5.26316	0.00666266	NMD5, S000001790, S000006046, S000000471, S000002274, S000007235, S000003835, NUP120, SAC3, S000002566, RTN1, S000000063, RLI1, SEH1, BUD13, S000002498, S000001540, S000003351, S000003676, NUP57, S000001626, KAP120, APQ12, SEM1, NUP133, S000003893, NUP84, S000028510, S000003142, RPB4, S000005433, S000002641, MOG1, NUP60, S000001210, NEW1, THP2, IST3, S000001302, S000003068, SUS1, THP1, CSE1, REI1…	442	148	4870	1.78672	0.999833	0.0849222	10.3413
GOTERM_BP_FAT	GO:0006913~nucleocytoplasmic transport	24	5.26316	0.00666266	NMD5, S000001790, S000006046, S000000471, S000002274, S000007235, S000003835, NUP120, SAC3, S000002566, RTN1, S000000063, RLI1, SEH1, BUD13, S000002498, S000001540, S000003351, S000003676, NUP57, S000001626, KAP120, APQ12, SEM1, NUP133, S000003893, NUP84, S000028510, S000003142, RPB4, S000005433, S000002641, MOG1, NUP60, S000001210, NEW1, THP2, IST3, S000001302, S000003068, SUS1, THP1, CSE1, REI1…	442	148	4870	1.78672	0.999833	0.0849222	10.3413
GOTERM_BP_FAT	GO:0046467~membrane lipid biosynthetic process	7	1.53509	0.00686912	CSG2, S000005978, ISC1, S000000995, S000000240, LCB3, SUR1, S000000821, S000000630, LAG1, S000004364, SUR4, FEN1, S000003670	442	20	4870	3.85633	0.999873	0.0866	10.6451
GOTERM_BP_FAT	GO:0030148~sphingolipid biosynthetic process	7	1.53509	0.00686912	CSG2, S000005978, ISC1, S000000995, S000000240, LCB3, SUR1, S000000821, S000000630, LAG1, S000004364, SUR4, FEN1, S000003670	442	20	4870	3.85633	0.999873	0.0866	10.6451
GOTERM_BP_FAT	GO:0051254~positive regulation of RNA metabolic process	23	5.04386	0.00690529	S000005364, S000005468, INO4, S000001863, SWI4, SWI3, S000004645, S000005698, SWI6, HDA1, S000003502, CAD1, S000000966, SPT23, S000001622, CHD1, ARG80, S000000842, MGA2, S000004172, S000006037, S000001472, S000003543, S000004966, HAC1, S000001503, S000005274, GCR2, S000002831, YRM1, RAS2, S000028510, RPD3, S000004045, S000005143, YTA7, CTK1, SPT8, GLN3, S000000913, S000003712, S000005042, CTK2, S…	442	140	4870	1.81012	0.999878	0.0862054	10.6983
SP_PIR_KEYWORDS	wd repeat	16	3.50877	0.00710968	CTF4, SKI8, S000000002, S000003158, S000003432, S000006060, SWD3, S000000307, SWD1, S000005564, S000000064, SEH1, DOA1, S000001696, HIR2, S000006236, SRO7, BUB3, S000005552, ELP2, S000004570, S000004045, VPS8, CDC55, UME1, SPT8, S000000379, CAC2, S000003181, S000003068, SIF2, S000006339	456	106	6448	2.13439	0.841317	0.0923412	8.89438
UP_SEQ_FEATURE	repeat:WD 2	16	3.50877	0.00710968	CTF4, SKI8, S000000002, S000003158, S000003432, S000006060, SWD3, S000000307, SWD1, S000005564, S000000064, SEH1, DOA1, S000001696, HIR2, S000006236, SRO7, BUB3, S000005552, ELP2, S000004570, S000004045, VPS8, CDC55, UME1, SPT8, S000000379, CAC2, S000003181, S000003068, SIF2, S000006339	456	106	6448	2.13439	0.999041	0.580501	10.6272
UP_SEQ_FEATURE	repeat:WD 1	16	3.50877	0.00710968	CTF4, SKI8, S000000002, S000003158, S000003432, S000006060, SWD3, S000000307, SWD1, S000005564, S000000064, SEH1, DOA1, S000001696, HIR2, S000006236, SRO7, BUB3, S000005552, ELP2, S000004570, S000004045, VPS8, CDC55, UME1, SPT8, S000000379, CAC2, S000003181, S000003068, SIF2, S000006339	456	106	6448	2.13439	0.999041	0.580501	10.6272
GOTERM_BP_FAT	GO:0051789~response to protein stimulus	9	1.97368	0.00773694	S000001121, HAC1, LHS1, S000001247, S000001863, S000004342, SWI6, GET1, IRE1, S000001556, MNL1, EDE1, S000000143, SLT2, S000001072, S000002988, ORM2, S000004172	442	33	4870	3.00494	0.999959	0.0952065	11.9116
GOTERM_BP_FAT	GO:0010948~negative regulation of cell cycle process	10	2.19298	0.00810358	S000005552, S000001334, S000004802, S000004539, S000003158, S000003420, FPR3, S000000307, SET3, S000005599, S000000629, CDC55, SGO1, S000001737, SGS1, BUB1, HOP1, SNT1, SIF2, BUB3	442	40	4870	2.75452	0.999975	0.0985777	12.4416
SP_PIR_KEYWORDS	helicase	14	3.07018	0.00829067	SKI2, S000003032, RVB2, S000003628, S000002742, S000001934, S000003796, S000000966, CHD1, S000006156, S000003674, S000001767, IRC5, RAD26, MRH4, S000004802, S000003237, S000003046, S000004390, SRS2, S000000973, RAD3, S000001073, RRM3, TIF1, SGS1, DBP3, TIF2, TFG2, SWR1	456	88	6448	2.2496	0.883272	0.10183	10.299
GOTERM_BP_FAT	GO:0016579~protein deubiquitination	7	1.53509	0.00889757	S000005968, UBP15, S000028510, UBP6, UBP3, SGF11, S000000953, S000001906, UBP8, BRE5, S000004920, S000004836, SUS1, S000005334	442	21	4870	3.6727	0.999991	0.10675	13.5791
GOTERM_MF_FAT	GO:0000217~DNA secondary structure binding	6	1.31579	0.00901279	SPT2, S000001334, S000000963, S000002160, MSH2, S000005450, MLH1, HOP1, S000004777, NHP10, RMI1, S000005945	388	15	4190	4.31959	0.985018	0.20815	12.1031
GOTERM_MF_FAT	GO:0016563~transcription activator activity	14	3.07018	0.00931059	HFI1, OAF1, S000005364, S000002178, CYC8, SWI5, SWI6, SPT23, S000000842, MGA2, RPN4, S000002553, S000004172, S000001472, S000002264, S000001503, S000006175, GCR2, S000005274, S000000316, RPD3, S000005143, GLN3, S000000048, S000006102, CTI6, SIN3, PHO2	388	69	4190	2.1911	0.986968	0.204226	12.4788
GOTERM_BP_FAT	GO:0030466~chromatin silencing at silent mating-type cassette	9	1.97368	0.00933867	POL30, RTT106, MSH2, S000005364, S000005274, SUM1, S000002718, S000005450, RPD3, ASF1, SAP30, S000004876, S000003651, SIN3, S000006222, S000000292, RLF2, S000005150	442	34	4870	2.91656	0.999995	0.110746	14.205
GOTERM_BP_FAT	GO:0006289~nucleotide-excision repair	11	2.41228	0.00943921	MET18, POL30, DPB11, POL32, S000000763, SAC3, S000003626, S000002566, S000003804, S000005433, S000005256, RAD23, S000000973, S000003796, RAD3, RAD4, S000000964, THP1, S000001390, S000000292, RFA2, RAD26	442	48	4870	2.52498	0.999996	0.11087	14.3471
GOTERM_MF_FAT	GO:0035064~methylated histone residue binding	5	1.09649	0.00958591	S000004680, NTO1, PHO23, S000006102, S000001737, S000005041, CTI6, S000006235, RCO1, SET3	388	10	4190	5.39948	0.988545	0.200258	12.8247
GOTERM_CC_FAT	GO:0033588~Elongator holoenzyme complex	4	0.877193	0.00963573	ELP4, S000001230, IKI1, ELP2, IKI3, S000003432, S000004376, S000006022	386	6	4595	7.9361	0.975244	0.0904801	12.5538
GOTERM_BP_FAT	GO:0000075~cell cycle checkpoint	13	2.85088	0.00974408	S000001334, DDC1, S000003158, FPR3, S000003626, KIN4, S000006115, BUB1, HOP1, BUB2, GCN2, S000002691, BUB3, S000005552, S000004539, S000004802, DPB11, BMH1, S000003420, S000005599, S000004659, S000005759, CDC55, SGO1, SGS1, S000000979	442	63	4870	2.27358	0.999997	0.11324	14.7766
GOTERM_MF_FAT	GO:0015631~tubulin binding	7	1.53509	0.00975543	PFD1, PAC2, GIM3, GIM4, GIM5, S000000729, S000003310, S000005097, S000004190, YKE2, PAC10, S000004559, S000000809, S000003715	388	21	4190	3.59966	0.98942	0.194753	13.0371
UP_SEQ_FEATURE	compositionally biased region:Poly-Thr	6	1.31579	0.0109326	S000003362, YGR130C, PTP3, S000003351, S000005160, NUP57, RAP1, S000001915, S000000877, FAB1, BEM2, S000000957	456	20	6448	4.24211	0.999978	0.695676	15.8946
GOTERM_BP_FAT	GO:0008104~protein localization	71	15.5702	0.0110428	S000000494, PLC1, S000001338, S000002274, S000000002, DER1, S000000739, S000000405, S000002129, SEH1, BSD2, GET2, GET3, IKI3, GET1, S000001540, S000003351, PCT1, S000001626, S000005615, S000004795, S000005632, NUP133, BST1, S000005823, CUE1, HMG2, S000000885, S000005433, RPD3, ENT5, YTA7, SGO1, S000004475, SUS1, S000004376, CSE1, S000002847, S000000024, S000002257, VPS71, NUP120, S000000375, SAC3…	442	597	4870	1.31036	0.999999	0.126297	16.5834
KEGG_PATHWAY	sce04111:Cell cycle	19	4.16667	0.0110458	DDC1, CYC8, CAK1, S000001865, S000003158, S000004092, SWI4, YHP1, FAR1, SIC1, SWI5, SWI6, S000000038, S000006115, BUB1, S000003693, BUB2, S000002553, BUB3, S000004172, S000005552, CLN3, S000002264, S000002859, S000003420, S000000339, S000004069, CLB2, S000000316, S000004659, CDC55, S000000913, S000006323, APC9, CKS1, FUS3, S000000112, PHO2	120	125	1439	1.82273	0.419727	0.238244	10.1022
GOTERM_BP_FAT	GO:0050658~RNA transport	19	4.16667	0.0110699	S000001790, S000002274, S000007235, S000003835, NUP120, SAC3, S000002566, S000000063, SEH1, BUD13, S000000967, S000001540, S000003351, S000003676, NUP57, APQ12, SEM1, NUP133, CBC2, S000006099, NUP84, S000028510, S000003142, RPB4, S000005433, MOG1, NUP60, S000001210, NEW1, THP2, IST3, S000001302, S000003068, PAB1, SUS1, THP1, S000006147, S000001444	442	112	4870	1.86914	0.999999	0.125493	16.6208
GOTERM_BP_FAT	GO:0050657~nucleic acid transport	19	4.16667	0.0110699	S000001790, S000002274, S000007235, S000003835, NUP120, SAC3, S000002566, S000000063, SEH1, BUD13, S000000967, S000001540, S000003351, S000003676, NUP57, APQ12, SEM1, NUP133, CBC2, S000006099, NUP84, S000028510, S000003142, RPB4, S000005433, MOG1, NUP60, S000001210, NEW1, THP2, IST3, S000001302, S000003068, PAB1, SUS1, THP1, S000006147, S000001444	442	112	4870	1.86914	0.999999	0.125493	16.6208
GOTERM_BP_FAT	GO:0051236~establishment of RNA localization	19	4.16667	0.0110699	S000001790, S000002274, S000007235, S000003835, NUP120, SAC3, S000002566, S000000063, SEH1, BUD13, S000000967, S000001540, S000003351, S000003676, NUP57, APQ12, SEM1, NUP133, CBC2, S000006099, NUP84, S000028510, S000003142, RPB4, S000005433, MOG1, NUP60, S000001210, NEW1, THP2, IST3, S000001302, S000003068, PAB1, SUS1, THP1, S000006147, S000001444	442	112	4870	1.86914	0.999999	0.125493	16.6208
GOTERM_BP_FAT	GO:0000725~recombinational repair	9	1.97368	0.0111751	DDC1, S000004802, S000001123, DPB11, S000006368, POL32, MMS22, S000003626, RAD50, S000003804, S000005256, S000004312, LRP1, MMS1, S000006115, S000005194, SGS1, RFA2	442	35	4870	2.83323	1	0.125527	16.7654
GOTERM_CC_FAT	GO:0005657~replication fork	11	2.41228	0.0112415	S000004976, S000004975, POL30, CTF4, S000005366, POL32, S000003626, TOP1, S000000214, S000000213, DPB11, HHF1, PRI1, S000003804, S000005256, HHF2, S000002633, HHT1, RRM3, S000001073, HHT2, HTA1, S000001447, S000006339, S000000292, RFA2	386	53	4595	2.47067	0.986681	0.10234	14.4978
GOTERM_CC_FAT	GO:0005643~nuclear pore	12	2.63158	0.0112662	KAP120, NMD5, S000001790, S000006046, NUP133, S000002274, S000003893, NUP84, NUP120, SAC3, S000028510, S000002566, S000000063, S000005433, SEH1, NUP60, S000001540, S000003351, NUP57, S000003068, SUS1, THP1, CSE1, S000003207	386	61	4595	2.3418	0.986808	0.100183	14.5274
GOTERM_MF_FAT	GO:0016538~cyclin-dependent protein kinase regulator activity	8	1.75439	0.0116205	CLN3, S000003543, PCL8, S000000339, S000004069, CLB2, FAR1, S000006140, SIC1, S000000038, S000006323, CKS1, S000003693, CTK2, S000004970, SSN8	388	28	4190	3.08542	0.995588	0.218486	15.342
GOTERM_BP_FAT	GO:0006606~protein import into nucleus	12	2.63158	0.0118699	S000001790, NMD5, KAP120, S000006046, NUP133, S000002274, S000003835, S000003893, NUP84, NUP120, SAC3, S000002566, RTN1, S000000063, S000002641, MOG1, SEH1, NUP60, S000001540, S000003351, NUP57, S000003068, CSE1, S000003207	442	57	4870	2.3196	1	0.131709	17.7154
GOTERM_BP_FAT	GO:0051170~nuclear import	12	2.63158	0.0118699	S000001790, NMD5, KAP120, S000006046, NUP133, S000002274, S000003835, S000003893, NUP84, NUP120, SAC3, S000002566, RTN1, S000000063, S000002641, MOG1, SEH1, NUP60, S000001540, S000003351, NUP57, S000003068, CSE1, S000003207	442	57	4870	2.3196	1	0.131709	17.7154
SP_PIR_KEYWORDS	phosphotransferase	15	3.28947	0.0118745	PFK1, S000005565, ARO1, S000005587, KIN4, S000005242, CLA4, S000001649, PTK2, IRE1, S000000999, CKA2, TPK3, BUB1, GCN2, S000002691, S000006135, S000001121, S000003820, S000002534, S000003420, S000005759, S000003472, THI6, STE20, CKB1, CKB2, S000002987, FUS3, S000000112	456	102	6448	2.07946	0.954131	0.136499	14.4401
GOTERM_MF_FAT	GO:0016278~lysine N-methyltransferase activity	6	1.31579	0.0121357	S000004005, S000000379, S000001737, BRE2, S000003704, S000002665, SET7, SWD3, SET3, SWD1, SET2, S000000064	388	16	4190	4.04961	0.996536	0.218329	15.9686
GOTERM_MF_FAT	GO:0016279~protein-lysine N-methyltransferase activity	6	1.31579	0.0121357	S000004005, S000000379, S000001737, BRE2, S000003704, S000002665, SET7, SWD3, SET3, SWD1, SET2, S000000064	388	16	4190	4.04961	0.996536	0.218329	15.9686
GOTERM_CC_FAT	GO:0000932~cytoplasmic mRNA processing body	7	1.53509	0.0121981	PAT1, KEM1, LSM6, LSM7, S000005091, S000000416, S000000673, RPB4, S000003141, S000002786, NGR1, S000003676, LSM1, S000003660	386	24	4595	3.47204	0.990798	0.105622	15.6368
GOTERM_BP_FAT	GO:0045944~positive regulation of transcription from RNA polymerase II promoter	17	3.72807	0.0127001	S000005364, S000005468, INO4, S000001863, S000004645, S000005698, HDA1, S000003502, CAD1, S000000966, SPT23, CHD1, ARG80, S000000842, MGA2, S000006037, S000001472, S000004966, HAC1, S000001503, GCR2, S000005274, S000002831, YRM1, S000028510, S000004045, RPD3, S000005143, YTA7, SPT8, GLN3, SUS1, HOS3, SIN3	442	97	4870	1.93101	1	0.139127	18.837
GOTERM_BP_FAT	GO:0000288~nuclear-transcribed mRNA catabolic process, deadenylation-dependent decay	10	2.19298	0.0131136	PAT1, SKI2, SKI3, RRP6, S000001300, SKI8, S000006393, S000000673, S000004390, S000002579, RPB4, UPF3, S000003304, S000003676, NOT3, S000003181, LSM1, SUP35, S000005527, S000003660	442	43	4870	2.56235	1	0.142159	19.3903
GOTERM_BP_FAT	GO:0006403~RNA localization	21	4.60526	0.0132993	S000001790, S000002274, S000007235, S000003835, NUP120, SAC3, S000002566, S000000063, SEH1, BUD13, S000000967, S000001540, S000003351, S000003676, NUP57, APQ12, SEM1, NUP133, S000001123, CBC2, RRP6, S000006099, NUP84, S000028510, S000003142, RPB4, S000005433, MOG1, NUP60, S000001210, LRP1, NEW1, THP2, IST3, S000001302, S000003068, PAB1, SUS1, THP1, S000005527, S000006147, S000001444	442	131	4870	1.76626	1	0.142853	19.6376
SP_PIR_KEYWORDS	protein transport	38	8.33333	0.0137878	S000006046, S000001338, S000002274, S000000002, DER1, S000000405, S000003432, SAM37, S000001869, S000002129, SEH1, S000005190, S000003092, IKI3, S000001540, S000003351, VPS17, S000002371, S000001626, S000005615, KAP120, S000005378, NUP133, S000005658, ELP2, BST1, S000005823, NUP84, ARL3, VPS8, VID22, ENT5, S000004376, SUS1, CSE1, S000005972, LTV1, S000003207, NMD5, S000001790, S000005241, S000004…	456	363	6448	1.48026	0.97218	0.150254	16.5779
GOTERM_CC_FAT	GO:0046695~SLIK (SAGA-like) complex	6	1.31579	0.0138019	HFI1, SGF73, TAF12, S000003034, SPT3, S000006175, UBP8, S000000966, CHD1, S000004836, S000002800, S000002552	386	18	4595	3.96805	0.995053	0.116149	17.5148
GOTERM_CC_FAT	GO:0031011~Ino80 complex	5	1.09649	0.0139603	S000002160, S000004042, TAF14, IES3, ARP8, RVB2, S000006050, S000006156, NHP10, S000005667	386	12	4595	4.96006	0.995348	0.1149	17.6981
SP_PIR_KEYWORDS	unfolded protein response	3	0.657895	0.0142091	S000001121, HAC1, IRE1, S000001247, MNL1, S000001863	456	3	6448	14.1404	0.975084	0.14831	17.0419
GOTERM_BP_FAT	GO:0007568~aging	14	3.07018	0.0142909	S000002701, IRA2, S000004976, S000005441, CTF4, S000000995, SNF4, HDA1, S000000214, PGA3, SSD1, TGS1, RAD27, S000004802, S000004966, S000006078, SIT4, S000002205, S000005274, RAS2, S000001596, S000004594, RPD3, HHT1, HHT2, S000003083, SGS1, S000005042, LAG1, S000006339	442	74	4870	2.08451	1	0.151485	20.9463
GOTERM_BP_FAT	GO:0006644~phospholipid metabolic process	19	4.16667	0.0143922	S000003834, EKI1, PLC1, S000005978, S000005468, SAC1, S000003434, S000004885, INO4, S000001863, S000006189, S000003052, S000001869, OPI3, DEP1, SCS7, S000002911, S000001695, SUR1, PER1, CHO2, GUP1, S000001915, PCT1, INP53, LPP1, S000002554, S000005378, S000000011, S000005635, BST1, HAC1, S000000107, S000000640, TLG2, SCT1, S000003389, FAB1	442	115	4870	1.82038	1	0.15126	21.0788
GOTERM_BP_FAT	GO:0051168~nuclear export	20	4.38596	0.0150407	S000001790, S000000471, S000002274, S000007235, NUP120, SAC3, S000002566, S000000063, RLI1, SEH1, BUD13, S000002498, S000001540, S000003351, S000003676, NUP57, S000001626, APQ12, SEM1, NUP133, NUP84, S000028510, S000003142, RPB4, S000005433, NUP60, S000001210, NEW1, THP2, IST3, S000001302, S000003068, SUS1, THP1, CSE1, REI1, LTV1, S000006147, S000001444, S000003207	442	124	4870	1.77711	1	0.156311	21.9226
GOTERM_BP_FAT	GO:0030433~ER-associated protein catabolic process	10	2.19298	0.0152087	HRD3, BST1, S000000763, S000001247, CUE1, UBC7, DER1, S000000405, S000004624, S000005373, S000002464, HRD1, S000001869, RAD23, UBX2, S000004475, S000004877, MNL1, YOS9, S000004197	442	44	4870	2.50411	1	0.156685	22.1397
INTERPRO	IPR001005:SANT, DNA-binding	6	1.31579	0.0153274	S000000629, S000001807, S000001933, EAF1, S000002767, RSC8, S000005160, BAS1, S000003712, RAP1, SNT1, SWI3	403	18	4676	3.86766	0.99994	0.992232	20.5149
GOTERM_CC_FAT	GO:0031080~Nup107-160 complex	4	0.877193	0.0158241	S000001790, SEH1, NUP133, S000002274, S000001540, NUP120, NUP84, S000003068	386	7	4595	6.80237	0.997742	0.126637	19.8275
GOTERM_CC_FAT	GO:0016593~Cdc73/Paf1 complex	4	0.877193	0.0158241	S000004410, S000003213, S000005649, S000005505, RTF1, LEO1, CDC73, CTR9	386	7	4595	6.80237	0.997742	0.126637	19.8275
GOTERM_CC_FAT	GO:0046930~pore complex	12	2.63158	0.0159815	KAP120, NMD5, S000001790, S000006046, NUP133, S000002274, S000003893, NUP84, NUP120, SAC3, S000028510, S000002566, S000000063, S000005433, SEH1, NUP60, S000001540, S000003351, NUP57, S000003068, SUS1, THP1, CSE1, S000003207	386	64	4595	2.23203	0.997876	0.125224	20.0049
KEGG_PATHWAY	sce03430:Mismatch repair	6	1.31579	0.0160938	POL30, POL32, MSH2, S000005450, S000003628, MLH1, S000004777, SRS2, S000000292, S000003804, RFA2, S000005256	120	19	1439	3.78684	0.548424	0.232797	14.4066
SP_PIR_KEYWORDS	sterol biosynthesis	6	1.31579	0.0165277	ERG2, S000004617, ERG3, S000002980, ERG4, ERG5, ERG6, S000004815, HMG2, S000004442, S000004467, S000004046	456	22	6448	3.85646	0.986428	0.164026	19.5535
GOTERM_CC_FAT	GO:0005844~polysome	6	1.31579	0.0174749	S000005724, SRO9, S000003304, MKT1, CTK1, S000001622, TSA1, S000000542, BFR1, S000004490, UPF3, S000005029	386	19	4595	3.7592	0.998811	0.133493	21.6706
GOTERM_BP_FAT	GO:0070481~nuclear-transcribed mRNA catabolic process, non-stop decay	7	1.53509	0.0174965	SKI2, SKI3, RRP6, SKI8, S000006393, S000004390, SSN3, SSN2, S000002851, S000003181, S000005963, S000005527, S000006274, MED1	442	24	4870	3.21361	1	0.176848	25.0413
GOTERM_BP_FAT	GO:0007346~regulation of mitotic cell cycle	15	3.28947	0.0175171	DDC1, KEM1, SUM1, S000003158, S000003626, KIN4, S000005242, YHP1, CLA4, S000006115, S000000999, S000003583, BUB1, BUB2, BUB3, S000005552, RTT101, S000002859, DPB11, S000002718, S000003420, S000003141, S000004659, S000005599, S000005759, S000005724, CDC55, STE20, SGO1, BFR1	442	84	4870	1.96752	1	0.175689	25.0669
GOTERM_BP_FAT	GO:0034622~cellular macromolecular complex assembly	40	8.77193	0.017568	PAT1, S000006046, PFD1, SSF1, GIM3, GIM4, GIM5, S000007235, SAM37, S000005564, S000005190, S000002767, S000001108, HIR2, S000003676, BRR1, LSM1, RPN6, S000005150, KAP120, S000003046, HHF1, S000006050, S000000729, S000003310, S000004570, HHF2, S000002633, TAF13, TAF12, TAF14, RSA3, PKR1, CAC2, HTA1, S000003181, PAC10, CSE1, RLF2, S000001444, S000003715, S000003660, S000003207, NMD5, S000004976, S0…	442	308	4870	1.43092	1	0.174825	25.1304
SP_PIR_KEYWORDS	protein phosphatase	8	1.75439	0.017783	S000004977, SIT4, S000002205, S000002482, S000002474, S000000877, S000002164, OCA6, S000004478, PTP3, PPZ1, SIW14, PPH3, S000005043, PTC1, OCA1	456	39	6448	2.90058	0.990238	0.169038	20.8837
GOTERM_BP_FAT	GO:0045835~negative regulation of meiosis	5	1.09649	0.0182304	S000000629, S000001334, S000004539, S000001737, HOP1, SNT1, FPR3, SIF2, S000000307, SET3	442	12	4870	4.59087	1	0.179485	25.9505
GOTERM_CC_FAT	GO:0033202~DNA helicase complex	5	1.09649	0.0188577	S000002160, S000004042, TAF14, IES3, ARP8, RVB2, S000006050, S000006156, NHP10, S000005667	386	13	4595	4.57852	0.999306	0.14059	23.1842
GOTERM_BP_FAT	GO:0006405~RNA export from nucleus	16	3.50877	0.0188645	S000001790, S000002274, S000007235, NUP120, SAC3, S000002566, S000000063, SEH1, BUD13, S000001540, S000003351, S000003676, NUP57, APQ12, SEM1, NUP133, NUP84, S000028510, S000003142, RPB4, S000005433, NUP60, S000001210, NEW1, THP2, IST3, S000001302, S000003068, SUS1, THP1, S000006147, S000001444	442	93	4870	1.89559	1	0.183796	26.7275
GOTERM_BP_FAT	GO:0006356~regulation of transcription from RNA polymerase I promoter	6	1.31579	0.018899	S000003543, S000003295, CTK1, CKA2, CKB1, SPT4, CKB2, S000001622, S000005565, S000002987, CTK2, S000005587	442	18	4870	3.6727	1	0.182752	26.7696
GOTERM_CC_FAT	GO:0005635~nuclear envelope	19	4.16667	0.0193139	NMD5, S000001790, S000006046, S000002274, S000003434, NUP120, SAC3, S000002566, S000000063, SEH1, SNF4, S000001540, S000003351, NUP57, RAP1, PCT1, S000004442, KAP120, APQ12, NUP133, S000003893, GCR2, NUP84, HMG2, S000028510, SWH1, S000005433, S000005143, NUP60, S000003083, S000005160, S000001302, S000000081, S000003068, THP1, SUS1, CSE1, S000003207	386	128	4595	1.76702	0.999419	0.141048	23.6776
GOTERM_CC_FAT	GO:0043529~GET complex	3	0.657895	0.0198425	GET2, GET3, GET1, S000002258, S000000885, S000002988	386	3	4595	11.9041	0.999527	0.141974	24.2456
GOTERM_BP_FAT	GO:0019637~organophosphate metabolic process	19	4.16667	0.0199844	S000003834, EKI1, PLC1, S000005978, S000005468, SAC1, S000003434, S000004885, INO4, S000001863, S000006189, S000003052, S000001869, OPI3, DEP1, SCS7, S000002911, S000001695, SUR1, PER1, CHO2, GUP1, S000001915, PCT1, INP53, LPP1, S000002554, S000005378, S000000011, S000005635, BST1, HAC1, S000000107, S000000640, TLG2, SCT1, S000003389, FAB1	442	119	4870	1.75919	1	0.190872	28.0814
UP_SEQ_FEATURE	repeat:WD 7	8	1.75439	0.0202895	S000005552, ELP2, SKI8, S000003158, S000003432, S000000307, S000005564, CDC55, DOA1, S000001696, HIR2, S000003181, SIF2, BUB3, SRO7, S000006236	456	40	6448	2.82807	1	0.864193	27.5865
GOTERM_BP_FAT	GO:0007242~intracellular signaling cascade	25	5.48246	0.0204393	IRA2, PLC1, S000000404, S000003626, LCB3, S000000999, TPK3, GCN2, S000005615, S000003670, S000006236, BEM1, S000004802, STE50, SIT4, RAS2, BEM2, ARL3, SGS1, S000005042, S000000979, S000005972, S000004252, DDC1, S000005441, S000000199, S000006189, S000000877, S000005242, CLA4, S000001649, S000006115, S000002691, SRO7, YPT6, S000002351, DPB11, S000002205, BMH1, S000002164, S000000537, ARF1, PTP3, S…	442	172	4870	1.60147	1	0.193408	28.6246
INTERPRO	IPR019787:Zinc finger, PHD-finger	5	1.09649	0.0205729	S000004680, NTO1, PHO23, S000006102, S000001737, S000005041, CTI6, S000006235, RCO1, SET3	403	13	4676	4.46268	0.999998	0.987202	26.5818
INTERPRO	IPR004127:Prefoldin alpha-like	3	0.657895	0.0208604	S000001871, GIM5, BUD27, PAC10, S000004559, S000003310	403	3	4676	11.603	0.999998	0.963666	26.9015
KEGG_PATHWAY	sce03420:Nucleotide excision repair	8	1.75439	0.021135	POL30, POL32, S000000763, S000003628, SRS2, S000003804, S000005256, S000003796, S000000973, RAD23, RAD3, RAD4, S000000964, S000000292, RFA2, RAD26	120	35	1439	2.74095	0.64891	0.230241	18.5201
GOTERM_BP_FAT	GO:0007093~mitotic cell cycle checkpoint	8	1.75439	0.0218018	S000005552, DDC1, DPB11, S000003420, S000003158, S000003626, KIN4, S000005599, S000004659, S000005759, CDC55, SGO1, S000006115, BUB1, BUB2, BUB3	442	32	4870	2.75452	1	0.203559	30.2285
GOTERM_BP_FAT	GO:0065004~protein-DNA complex assembly	13	2.85088	0.0218233	S000004976, S000004975, S000004564, SKI8, VPS75, S000005564, S000005190, S000000214, S000003651, S000000213, HIR2, S000002552, S000005150, RTT106, HHF1, S000006050, S000004570, HHF2, ASF1, S000002633, TAF13, TAF12, HHT1, TAF14, HHT2, CAC2, HTA1, S000003181, S000006222, RLF2	442	70	4870	2.04622	1	0.20231	30.2536
GOTERM_BP_FAT	GO:0016578~histone deubiquitination	3	0.657895	0.0230736	S000005968, SGF11, UBP8, S000028510, SUS1, S000004836	442	3	4870	11.0181	1	0.211222	31.6951
GOTERM_BP_FAT	GO:0031297~replication fork processing	3	0.657895	0.0230736	S000004312, RTT101, S000006368, MMS1, S000003583, MMS22	442	3	4870	11.0181	1	0.211222	31.6951
UP_SEQ_FEATURE	DNA-binding region:Basic motif	6	1.31579	0.0237552	HAC1, S000005871, S000005468, CAD1, TYE7, S000002831, S000005111, INO4, SKO1, RTG3, S000000199, S000001863	456	24	6448	3.53509	1	0.88102	31.5167
GOTERM_MF_FAT	GO:0004721~phosphoprotein phosphatase activity	11	2.41228	0.023892	S000004977, SIT4, S000002205, S000003158, S000002482, S000002474, S000000877, S000002164, CDC55, OCA6, S000004478, PTP3, SAP190, PPZ1, S000001736, SIW14, PPH3, SAP155, S000005043, PTC1, S000001936, OCA1	388	54	4190	2.19979	0.999987	0.373446	29.1476
GOTERM_CC_FAT	GO:0043596~nuclear replication fork	9	1.97368	0.0242064	S000004976, S000004975, DPB11, POL32, S000005366, CTF4, HHF1, S000003626, PRI1, S000003804, HHF2, S000005256, S000002633, TOP1, HHT1, S000000214, S000000213, HHT2, HTA1, S000001447, S000006339, RFA2	386	43	4595	2.49157	0.999914	0.167682	28.787
GOTERM_BP_FAT	GO:0006672~ceramide metabolic process	5	1.09649	0.0244902	S000005378, SCS7, S000000995, S000005978, ISC1, SUR1, TLG2, S000000821, S000004885, LAG1	442	13	4870	4.23773	1	0.22125	33.2946
GOTERM_BP_FAT	GO:0030447~filamentous growth	18	3.94737	0.0245127	PLC1, KEM1, S000007235, SPT3, S000003158, S000000375, S000000404, S000006189, S000002800, S000005242, CLA4, SEC66, FAR1, S000000999, S000003693, BEM1, SEM1, STE50, BMH1, RXT2, RAS2, GAS1, S000003141, CDC55, S000000537, S000005238, STE20, S000003367, RIM21, PRE9, S000000299, S000005042, S000000979, FUS3, S000000112, S000004924	442	113	4870	1.7551	1	0.21993	33.3197
GOTERM_BP_FAT	GO:0006261~DNA-dependent DNA replication	15	3.28947	0.0254741	POL30, S000005366, CTF4, POL32, SUM1, S000003626, S000005857, TOP1, MMS1, S000003583, RAD27, RIM1, RTT101, MIP1, S000004802, DPB11, S000006368, S000007222, S000002718, MMS22, S000001596, PRI1, S000003804, S000005256, S000004312, SGS1, S000001447, S000006339, RFA2, S000000292	442	88	4870	1.87809	1	0.226066	34.3848
GOTERM_BP_FAT	GO:0002097~tRNA wobble base modification	7	1.53509	0.0256582	ELP4, ELP2, SIT4, S000002205, S000003432, S000006022, TRM9, S000004476, S000001230, IKI1, IKI3, SAP190, S000001736, S000004376	442	26	4870	2.96641	1	0.226005	34.5869
GOTERM_BP_FAT	GO:0002098~tRNA wobble uridine modification	7	1.53509	0.0256582	ELP4, ELP2, SIT4, S000002205, S000003432, S000006022, TRM9, S000004476, S000001230, IKI1, IKI3, SAP190, S000001736, S000004376	442	26	4870	2.96641	1	0.226005	34.5869
GOTERM_MF_FAT	GO:0032182~small conjugating protein binding	6	1.31579	0.0256611	DOA1, S000001696, SLX5, S000000103, SLA1, EDE1, S000000143, S000001243, CKS1, S000000339, RPN10, S000002171	388	19	4190	3.4102	0.999994	0.382753	30.9555
GOTERM_CC_FAT	GO:0005669~transcription factor TFIID complex	6	1.31579	0.0266305	HFI1, TAF13, S000004564, TAF12, TAF14, SPT8, SPT3, S000006175, S000006050, S000002800, S000002552, S000004045	386	21	4595	3.40118	0.999967	0.179863	31.1993
INTERPRO	IPR019786:Zinc finger, PHD-type, conserved site	5	1.09649	0.0268934	S000004680, NTO1, PHO23, S000006102, S000001737, S000005041, CTI6, S000006235, RCO1, SET3	403	14	4676	4.14392	1	0.967597	33.318
GOTERM_BP_FAT	GO:0007569~cell aging	12	2.63158	0.026994	S000002701, S000004802, S000004966, S000006078, CTF4, SIT4, S000002205, S000005274, RAS2, S000001596, S000004594, RPD3, S000000995, HDA1, SNF4, S000003083, SGS1, PGA3, S000005042, SSD1, TGS1, LAG1, S000006339, RAD27	442	64	4870	2.06589	1	0.23485	36.036
SP_PIR_KEYWORDS	Antiviral defense	3	0.657895	0.0270948	SKI2, SKI3, SKI8, S000006393, S000003181, S000004390	456	4	6448	10.6053	0.999164	0.238583	30.1355
GOTERM_MF_FAT	GO:0004003~ATP-dependent DNA helicase activity	7	1.53509	0.0279305	S000004802, ARP8, RVB2, S000004075, S000003628, ARP6, SRS2, S000000973, RAD3, S000001073, RRM3, SGS1, S000006156, S000005667	388	26	4190	2.90741	0.999998	0.396823	33.212
SP_PIR_KEYWORDS	Steroid biosynthesis	6	1.31579	0.0280265	ERG2, S000004617, ERG3, S000002980, ERG4, ERG5, ERG6, S000004815, HMG2, S000004442, S000004467, S000004046	456	25	6448	3.39368	0.999347	0.237866	31.0039
COG_ONTOLOGY	Chromatin structure and dynamics	5	1.09649	0.02832	UAF30, S000002160, RSC6, PHO23, S000005364, S000005821, S000000648, S000005041, SIN3, NHP10	94	13	975	3.98936	0.512381	0.301702	20.7912
GOTERM_BP_FAT	GO:0001402~signal transduction during filamentous growth	4	0.877193	0.0292395	S000000537, PLC1, STE50, STE20, S000000999, BMH1, S000006189, S000000979	442	8	4870	5.50905	1	0.250327	38.4043
KEGG_PATHWAY	sce00100:Steroid biosynthesis	5	1.09649	0.0296632	ERG2, S000004617, ERG3, S000002980, ERG4, ERG5, ERG6, S000004815, S000004467, S000004046	120	15	1439	3.99722	0.771334	0.255542	25.0773
GOTERM_BP_FAT	GO:0006396~RNA processing	60	13.1579	0.0298088	SRB2, LSM6, LSM7, RVB2, SLM3, IKI1, IKI3, S000000929, S000001083, IRE1, S000001622, S000003676, S000005821, BRR1, LSM1, TGS1, S000004172, KRR1, S000001895, RRP6, S000003046, S000006099, RRP8, S000003142, S000003141, MRM1, S000005433, S000001492, S000004476, S000004187, NOP1, MRT4, S000005727, S000004376, S000004182, S000005527, S000003660, KEM1, S000005401, SAC3, S000000371, DEG1, SKY1, S00000080…	442	515	4870	1.28366	1	0.252961	38.9915
GOTERM_BP_FAT	GO:0010551~regulation of specific transcription from RNA polymerase II promoter	7	1.53509	0.0305533	S000006037, SRB2, S000004966, RTT106, S000005274, S000005364, RPD3, HDA1, YTA7, S000001083, S000003502, SIN3, HOS3, S000005150	442	27	4870	2.85654	1	0.256834	39.7515
INTERPRO	IPR019775:WD40 repeat, conserved site	16	3.50877	0.0311189	CTF4, SKI8, S000000002, S000003158, S000003432, S000006060, SWD3, S000000307, SWD1, S000005564, S000000064, SEH1, DOA1, S000001696, HIR2, S000006236, SRO7, BUB3, S000005552, ELP2, S000004570, S000004045, VPS8, CDC55, UME1, SPT8, S000000379, CAC2, S000003181, S000003068, SIF2, S000006339	403	104	4676	1.78507	1	0.963634	37.4948
GOTERM_MF_FAT	GO:0003713~transcription coactivator activity	6	1.31579	0.0317006	HFI1, SWI6, S000006102, S000006175, S000005364, S000005274, CYC8, CTI6, SIN3, S000000316, RPD3, S000004172	388	20	4190	3.23969	1	0.425125	36.8097
SP_PIR_KEYWORDS	golgi apparatus	21	4.60526	0.0326413	S000002544, S000005241, S000000024, S000001338, S000000002, S000004258, S000003135, AGE2, RGP1, RIC1, S000002911, GET2, S000002653, DRS2, GET3, GET1, S000004029, SEC22, TRS33, LPP1, SEC28, S000005378, MNN11, MNN10, S000002351, TLG2, S000000885, SWH1, MON2, VPS8, ARL3, KEX2, S000005182, S000003719, ARF1, S000002258, S000000081, PMR1, S000005972, S000001306, S000002988, S000005641	456	183	6448	1.62266	0.999809	0.263455	35.1604
SP_PIR_KEYWORDS	ank repeat	5	1.09649	0.0339001	S000001472, SWI6, S000001503, S000000913, SPT23, S000000081, SWI4, MGA2, SWH1, S000004172	456	18	6448	3.92788	0.999863	0.26422	36.2532
UP_SEQ_FEATURE	repeat:ANK 2	5	1.09649	0.0339001	S000001472, SWI6, S000001503, S000000913, SPT23, S000000081, SWI4, MGA2, SWH1, S000004172	456	18	6448	3.92788	1	0.939146	41.9038
UP_SEQ_FEATURE	repeat:ANK 1	5	1.09649	0.0339001	S000001472, SWI6, S000001503, S000000913, SPT23, S000000081, SWI4, MGA2, SWH1, S000004172	456	18	6448	3.92788	1	0.939146	41.9038
SP_PIR_KEYWORDS	dna replication	11	2.41228	0.0339429	RIM1, MIP1, POL30, DPB11, POL32, S000005366, CTF4, S000007222, S000003628, S000003626, PRI1, S000005857, RMI1, SRS2, S000003804, S000005945, S000005256, TOP1, S000001447, S000006339, S000000292, RFA2	456	74	6448	2.10194	0.999865	0.25694	36.2901
INTERPRO	IPR014778:Myb, DNA-binding	5	1.09649	0.034251	S000000629, S000001807, S000001933, RSC8, S000005160, BAS1, S000003712, RAP1, SNT1, SWI3	403	15	4676	3.86766	1	0.956354	40.432
GOTERM_BP_FAT	GO:0045184~establishment of protein localization	62	13.5965	0.0353827	S000000494, S000002274, S000001338, S000000002, DER1, S000000739, S000000405, SEH1, BSD2, S000002129, GET2, IKI3, GET1, S000001540, S000003351, PCT1, S000001626, S000005615, S000004795, S000005632, NUP133, S000005823, BST1, CUE1, HMG2, S000000885, S000005433, ENT5, S000004475, SUS1, S000004376, CSE1, S000002847, S000000024, S000002257, VPS71, NUP120, SAC3, S000000375, VPS75, RIC1, UBX2, DRS2, SSO…	442	540	4870	1.26504	1	0.289719	44.4697
GOTERM_BP_FAT	GO:0043632~modification-dependent macromolecule catabolic process	33	7.23684	0.0355822	S000000494, S000007235, BRE1, UBP15, UBC7, DER1, S000000405, S000004624, S000002171, S000001869, RAD23, BSD2, MNL1, TRF5, S000001243, S000006270, S000000286, RPN6, RRP6, BST1, S000001247, CUE1, S000005373, SHP1, S000004475, S000001906, APC9, BRE5, S000005334, UBC4, S000002232, S000005527, HRD3, S000002255, S000004092, S000002464, HRD1, S000005243, S000001696, SLX5, DOA1, UBX2, S000004877, S000003…	442	256	4870	1.4203	1	0.289344	44.657
GOTERM_BP_FAT	GO:0070646~protein modification by small protein removal	7	1.53509	0.0360213	S000005968, UBP15, S000028510, UBP6, UBP3, SGF11, S000000953, S000001906, UBP8, BRE5, S000004920, S000004836, SUS1, S000005334	442	28	4870	2.75452	1	0.290625	45.067
SP_PIR_KEYWORDS	nucleotide binding	17	3.72807	0.0370088	SKI2, S000004252, S000003032, S000003628, ADP1, S000004059, RLI1, S000005713, GET3, S000002498, S000003502, S000000827, S000005615, MRH4, S000004802, YPT6, S000002351, S000003046, S000004390, SRS2, ARL3, S000000604, YTA7, ARF1, NEW1, S000002258, SGS1, DBP3, TUF1, GCD11, VPS21, S000005972, MEF1, S000006147	456	140	6448	1.71704	0.99994	0.269374	38.8799
GOTERM_BP_FAT	GO:0016311~dephosphorylation	10	2.19298	0.0372319	S000004977, S000005635, SIT4, S000002205, SAC1, S000003158, S000002482, S000001596, S000000877, S000002164, CDC55, S000001695, PTP3, SAP190, S000001736, SIW14, PPH3, INP53, PTC1, RAD27	442	51	4870	2.16041	1	0.297139	46.1827
GOTERM_CC_FAT	GO:0070390~transcription export complex 2	3	0.657895	0.0374947	S000028510, SAC3, THP1, SUS1, S000002566, S000005433	386	4	4595	8.92811	1	0.240763	41.1079
GOTERM_CC_FAT	GO:0055087~Ski complex	3	0.657895	0.0374947	SKI2, SKI3, SKI8, S000006393, S000003181, S000004390	386	4	4595	8.92811	1	0.240763	41.1079
GOTERM_CC_FAT	GO:0005956~protein kinase CK2 complex	3	0.657895	0.0374947	CKA2, CKB1, CKB2, S000005565, S000002987, S000005587	386	4	4595	8.92811	1	0.240763	41.1079
UP_SEQ_FEATURE	zinc finger region:PHD-type	4	0.877193	0.0376119	NTO1, PHO23, S000006102, S000001737, S000005041, CTI6, S000006235, SET3	456	11	6448	5.14195	1	0.943435	45.3208
UP_SEQ_FEATURE	domain:Leucine-zipper	6	1.31579	0.0379519	S000005143, HAC1, GCR2, CAD1, S000003712, S000002831, S000003628, S000005111, SKO1, S000001863, SRS2, SWI3	456	27	6448	3.1423	1	0.932239	45.6242
GOTERM_BP_FAT	GO:0016072~rRNA metabolic process	32	7.01754	0.0381998	LSM6, LSM7, RVB2, S000002172, RLI1, S000000929, TRF5, S000005821, S000005054, S000002997, TGS1, SIK1, KRR1, RRP6, S000003046, S000004427, RRP8, MRM1, PIH1, S000003141, S000001492, S000003313, S000004187, BUD21, NOP1, MRT4, S000005727, LCP5, S000004182, S000005527, S000000114, KEM1, S000005401, S000000371, S000005243, S000002786, MMS1, S000002498, S000003583, S000000804, S000006156, S000002490, S0…	442	248	4870	1.42169	1	0.301888	47.0594
GOTERM_BP_FAT	GO:0009451~RNA modification	18	3.94737	0.0382458	S000000471, S000003432, S000002191, S000006022, S000002482, SLM3, TRM9, S000002172, IKI1, DEG1, IKI3, S000000929, PPH3, SIK1, TGS1, ELP4, S000001895, ELP2, S000006078, TSR2, S000003046, S000004427, SIT4, S000002205, MRM1, S000004476, S000004187, S000001230, NOP1, S000005727, SAP190, S000001736, DBP3, LCP5, S000004376, REI1	442	119	4870	1.6666	1	0.300426	47.1008
GOTERM_BP_FAT	GO:0034470~ncRNA processing	41	8.99123	0.0383336	LSM6, LSM7, RVB2, S000003432, SLM3, S000002172, RLI1, IKI1, IKI3, S000000929, TRF5, S000005821, S000005054, S000002997, TGS1, SIK1, ELP4, KRR1, S000001895, ELP2, RRP6, S000003046, S000004427, SIT4, RRP8, PIH1, S000003141, MRM1, S000001492, S000003313, S000004476, S000004187, BUD21, NOP1, MRT4, S000005727, LCP5, S000004376, S000004182, S000005527, S000000114, KEM1, S000005401, S000002191, S0000060…	442	335	4870	1.34848	1	0.299258	47.1796
GOTERM_MF_FAT	GO:0004402~histone acetyltransferase activity	6	1.31579	0.0385585	S000004734, SGF73, S000003034, SAS2, EAF1, S000003925, S000002767, RTT109, YAF9, S000005051, S000006227, EAF3	388	21	4190	3.08542	1	0.478796	42.8959
GOTERM_MF_FAT	GO:0004468~lysine N-acetyltransferase activity	6	1.31579	0.0385585	S000004734, SGF73, S000003034, SAS2, EAF1, S000003925, S000002767, RTT109, YAF9, S000005051, S000006227, EAF3	388	21	4190	3.08542	1	0.478796	42.8959
GOTERM_MF_FAT	GO:0004722~protein serine/threonine phosphatase activity	7	1.53509	0.0391005	SIT4, S000002205, S000003158, S000002482, S000002164, CDC55, S000004478, SAP190, S000001736, PPZ1, PPH3, SAP155, PTC1, S000001936	388	28	4190	2.69974	1	0.47174	43.3529
GOTERM_MF_FAT	GO:0051082~unfolded protein binding	14	3.07018	0.0392256	PFD1, GSF2, GIM3, GIM4, GIM5, S000003793, S000003653, S000001871, CPR7, IRE1, S000004190, S000001556, S000002371, S000004559, S000004511, S000001121, LHS1, TSA1, S000000729, S000003310, SHR3, S000005097, YKE2, BUD27, PHO86, PAC10, S000004490, S000003715	388	83	4190	1.82151	1	0.461468	43.4579
GOTERM_CC_FAT	GO:0043189~H4/H2A histone acetyltransferase complex	5	1.09649	0.0393121	S000004734, SAS2, EAF1, S000002767, YAF9, S000005051, S000006227, EAF3, S000005080, EAF7	386	16	4595	3.72005	1	0.247016	42.6299
INTERPRO	IPR006694:Fatty acid hydroxylase	3	0.657895	0.0393581	SCS7, ERG3, S000002705, S000004885, SUR2, S000004046	403	4	4676	8.70223	1	0.95745	44.9467
INTERPRO	IPR000953:Chromo domain	3	0.657895	0.0393581	NEW1, S000000966, CHD1, S000006227, EAF3, S000006147	403	4	4676	8.70223	1	0.95745	44.9467
GOTERM_BP_FAT	GO:0006312~mitotic recombination	8	1.75439	0.0395736	S000004802, MSH2, S000005274, ARP8, S000005450, S000001596, RAD50, RPD3, S000005256, S000001934, S000005194, SGS1, IRC5, RAD27, S000005667, RFA2	442	36	4870	2.44847	1	0.305667	48.2807
GOTERM_BP_FAT	GO:0006611~protein export from nucleus	8	1.75439	0.0395736	S000001790, NUP133, S000002274, NUP84, NUP120, SAC3, S000002566, S000000063, SEH1, NUP60, S000001540, S000003351, NUP57, S000003068, CSE1, S000003207	442	36	4870	2.44847	1	0.305667	48.2807
GOTERM_BP_FAT	GO:0046519~sphingoid metabolic process	5	1.09649	0.0404727	S000005378, SCS7, S000000995, S000005978, ISC1, SUR1, TLG2, S000000821, S000004885, LAG1	442	15	4870	3.6727	1	0.309743	49.0657
GOTERM_BP_FAT	GO:0043620~regulation of transcription in response to stress	5	1.09649	0.0404727	ASF1, STB5, HDA1, S000004966, S000001221, S000003651, S000003925, S000005274, RTT109, RPD3	442	15	4870	3.6727	1	0.309743	49.0657
UP_SEQ_FEATURE	compositionally biased region:Asp/Glu-rich (highly acidic)	5	1.09649	0.040622	ASF1, S000004539, S000004802, S000005649, SPT8, S000003651, SGS1, LEO1, FPR3, S000004045	456	19	6448	3.72114	1	0.932309	47.9526
SP_PIR_KEYWORDS	methyltransferase	10	2.19298	0.0408871	S000003834, ERG6, S000006078, S000002665, SET7, RRP8, TRM9, S000002172, MRM1, OPI3, SET2, S000004476, NOP1, S000005727, S000003704, CHO2, S000003389, TGS1, S000004467, S000002490	456	66	6448	2.14248	0.999979	0.285792	42.0166
UP_SEQ_FEATURE	repeat:WD 6	10	2.19298	0.0408871	S000005552, ELP2, SKI8, S000003158, S000003432, SWD3, S000000307, S000005564, SEH1, CDC55, DOA1, S000001696, S000000379, HIR2, S000003068, S000003181, SIF2, BUB3, SRO7, S000006236	456	66	6448	2.14248	1	0.921237	48.1786
GOTERM_BP_FAT	GO:0006656~phosphatidylcholine biosynthetic process	4	0.877193	0.0409703	S000003834, EKI1, S000003434, CHO2, S000003389, PCT1, OPI3, S000002554	442	9	4870	4.89693	1	0.311179	49.4953
GOTERM_BP_FAT	GO:0000083~regulation of transcription of G1/S-phase of mitotic cell cycle	4	0.877193	0.0409703	S000006037, CLN3, S000000038, SWI6, S000005274, HOS3, RPD3, S000004172	442	9	4870	4.89693	1	0.311179	49.4953
GOTERM_BP_FAT	GO:0040007~growth	20	4.38596	0.0412209	S000000471, PLC1, KEM1, S000007235, SPT3, S000003158, S000000375, S000000404, S000006189, S000002800, S000005242, CLA4, SEC66, FAR1, S000000999, S000003693, BEM1, SEM1, STE50, BMH1, RXT2, RAS2, GAS1, S000003141, BEM2, CDC55, S000000537, S000005238, STE20, S000003367, RIM21, PRE9, S000000299, S000005042, S000000979, FUS3, S000000112, REI1, S000004924, S000000957	442	138	4870	1.59683	1	0.311026	49.7104
GOTERM_MF_FAT	GO:0016791~phosphatase activity	16	3.50877	0.0425961	S000004977, SAC1, S000003158, S000002482, S000000877, SER2, S000002911, OCA6, S000001695, LCB3, PPZ1, SIW14, PPH3, INP53, LPP1, S000003670, OCA1, S000001936, S000005635, SIT4, S000002205, S000003440, S000002474, S000002164, CDC55, S000004478, SAP190, PTP3, S000001736, SAP155, S000005043, PTC1	388	101	4190	1.71073	1	0.47876	46.2196
INTERPRO	IPR012287:Homeodomain-related	5	1.09649	0.0426627	S000001807, S000002264, S000002859, S000000966, S000005160, BAS1, CHD1, RAP1, PHO2, YHP1	403	16	4676	3.62593	1	0.952504	47.6956
INTERPRO	IPR001965:Zinc finger, PHD-type	5	1.09649	0.0426627	S000004680, NTO1, PHO23, S000006102, S000001737, S000005041, CTI6, S000006235, RCO1, SET3	403	16	4676	3.62593	1	0.952504	47.6956
SP_PIR_KEYWORDS	nuclear pore complex	7	1.53509	0.0429169	S000001790, NUP133, S000002274, NUP84, NUP120, S000028510, S000000063, SEH1, NUP60, S000001540, S000003351, NUP57, S000003068, SUS1	456	37	6448	2.6752	0.999988	0.290323	43.5983
GOTERM_BP_FAT	GO:0006633~fatty acid biosynthetic process	6	1.31579	0.0430654	SCS7, ERG3, S000002705, IFA38, S000000630, S000004885, SUR2, S000004364, SUR4, FEN1, S000004046, S000000363	442	22	4870	3.00494	1	0.320883	51.2671
UP_SEQ_FEATURE	region of interest:Histone deacetylase	3	0.657895	0.043068	S000006037, HDA1, S000004966, S000005274, HOS3, RPD3	456	5	6448	8.48421	1	0.919722	50.0033
UP_SEQ_FEATURE	repeat:TPR 10	3	0.657895	0.043068	SKI3, S000005505, S000006393, CYC8, S000000316, CTR9	456	5	6448	8.48421	1	0.919722	50.0033
GOTERM_MF_FAT	GO:0004693~cyclin-dependent protein kinase activity	4	0.877193	0.0430864	SSN3, S000003543, CTK1, CAK1, S000001622, S000001865, CTK2, S000005963	388	9	4190	4.79954	1	0.471975	46.6107
GOTERM_BP_FAT	GO:0022613~ribonucleoprotein complex biogenesis	47	10.307	0.0433231	PAT1, SSF1, S000002274, LSM6, LSM7, RVB2, S000002566, S000002172, RLI1, SEH1, S000000929, S000001540, S000001108, S000003351, TRF5, S000005821, S000003676, S000005054, S000002997, BRR1, S000001626, TGS1, SIK1, MRH4, KRR1, NUP133, RRP6, S000003046, S000004427, NUP84, RRP8, MRM1, PIH1, S000003141, S000001492, S000003313, BUD21, S000004187, NOP1, MRT4, S000005727, RSA3, LCP5, S000004182, REI1, LTV1,…	442	397	4870	1.30441	1	0.320716	51.481
GOTERM_BP_FAT	GO:0016574~histone ubiquitination	3	0.657895	0.0433946	LGE1, S000003213, BRE1, S000005976, RTF1, S000002232	442	4	4870	8.26357	1	0.319404	51.5402
GOTERM_BP_FAT	GO:0009615~response to virus	3	0.657895	0.0433946	SKI2, SKI3, SKI8, S000006393, S000003181, S000004390	442	4	4870	8.26357	1	0.319404	51.5402
GOTERM_BP_FAT	GO:0030497~fatty acid elongation	3	0.657895	0.0433946	IFA38, S000000630, S000004364, SUR4, FEN1, S000000363	442	4	4870	8.26357	1	0.319404	51.5402
GOTERM_BP_FAT	GO:0045048~protein insertion into ER membrane	3	0.657895	0.0433946	GET2, GET3, GET1, S000002258, S000000885, S000002988	442	4	4870	8.26357	1	0.319404	51.5402
SP_PIR_KEYWORDS	phospholipid biosynthesis	6	1.31579	0.0436249	S000003834, EKI1, S000005468, S000000107, S000003434, INO4, CHO2, SCT1, S000003389, PCT1, OPI3, S000002554	456	28	6448	3.03008	0.99999	0.287142	44.1406
GOTERM_BP_FAT	GO:0006511~ubiquitin-dependent protein catabolic process	25	5.48246	0.0440555	S000000494, UBP15, S000007235, UBC7, DER1, S000000405, S000004624, S000001869, BSD2, RAD23, MNL1, S000001243, S000000286, RPN6, BST1, CUE1, S000001247, S000005373, SHP1, S000001906, S000004475, APC9, UBC4, HRD3, S000002255, S000004092, S000002464, HRD1, DOA1, S000001696, UBX2, S000004877, S000003583, YOS9, S000004836, UMP1, S000004197, SEM1, RTT101, S000000763, RPN10, UBP6, UBP3, S000000953, S000…	442	185	4870	1.48893	1	0.321718	52.084
SP_PIR_KEYWORDS	serine/threonine-protein kinase	15	3.28947	0.0448806	CAK1, S000001865, S000005587, KIN4, S000005242, CLA4, S000001649, PTK2, IRE1, S000000999, CKA2, SKY1, TPK3, S000001622, BUB1, SLT2, GCN2, S000002691, S000005963, S000001121, S000003820, S000003420, S000005759, SSN3, CTK1, STE20, S000004829, S000001072, FUS3, S000000112	456	121	6448	1.75294	0.999993	0.287153	45.0906
GOTERM_CC_FAT	GO:0005678~chromatin assembly complex	4	0.877193	0.0449165	ASF1, S000003651, CAC2, HIR2, S000006222, S000005564, RLF2, S000004570	386	10	4595	4.76166	1	0.273262	47.0969
GOTERM_BP_FAT	GO:0000086~G2/M transition of mitotic cell cycle	8	1.75439	0.0451611	S000002178, CAK1, S000001865, S000005565, CLB2, S000005587, RSC1, RSC6, S000003288, CKA2, CKB1, S000000648, S000006323, CKB2, S000002987, RPN4	442	37	4870	2.38229	1	0.326686	52.9809
GOTERM_BP_FAT	GO:0000723~telomere maintenance	11	2.41228	0.0454199	S000004802, S000004042, S000006078, IES3, BRE2, SWD3, S000002171, RAD50, SWD1, S000005256, S000000064, S000004005, SLX5, S000000918, S000000379, S000005194, S000005160, SGS1, RAP1, TGS1, SLX8, RFA2	442	61	4870	1.98687	1	0.326497	53.1886
GOTERM_BP_FAT	GO:0032200~telomere organization	11	2.41228	0.0454199	S000004802, S000004042, S000006078, IES3, BRE2, SWD3, S000002171, RAD50, SWD1, S000005256, S000000064, S000004005, SLX5, S000000918, S000000379, S000005194, S000005160, SGS1, RAP1, TGS1, SLX8, RFA2	442	61	4870	1.98687	1	0.326497	53.1886
GOTERM_BP_FAT	GO:0060249~anatomical structure homeostasis	11	2.41228	0.0454199	S000004802, S000004042, S000006078, IES3, BRE2, SWD3, S000002171, RAD50, SWD1, S000005256, S000000064, S000004005, SLX5, S000000918, S000000379, S000005194, S000005160, SGS1, RAP1, TGS1, SLX8, RFA2	442	61	4870	1.98687	1	0.326497	53.1886
INTERPRO	IPR001680:WD40 repeat	15	3.28947	0.0454604	CTF4, SKI8, S000000002, S000003158, S000003432, S000006060, SWD3, S000000307, SWD1, S000005564, S000000064, SEH1, DOA1, S000001696, HIR2, BUB3, S000005552, ELP2, S000004570, S000004045, VPS8, CDC55, UME1, SPT8, S000000379, CAC2, S000003181, S000003068, SIF2, S000006339	403	100	4676	1.74045	1	0.946416	49.9223
SP_PIR_KEYWORDS	hydrolase	56	12.2807	0.0459479	PLC1, UBP15, S000000757, RVB2, S000002482, S000001934, S000002911, GET3, LCB3, IRE1, PPZ1, SIW14, S000003674, RAD27, RAD26, S000003670, S000003237, RRP6, S000003046, BST1, S000002474, S000003141, RPD3, RAD3, S000004478, S000000271, PMR1, S000004900, S000005527, SKI2, S000000024, KEM1, S000003032, SAC1, S000002742, S000000877, SER2, S000000371, S000003796, S000001695, DRS2, S000006156, S000004836,…	456	624	6448	1.26901	0.999995	0.286162	45.8863
SP_PIR_KEYWORDS	kinase	22	4.82456	0.0463042	EKI1, CAK1, S000001865, PFK1, ARO1, KIN4, S000005587, S000005242, CLA4, S000001649, PTK2, IRE1, CKA2, SKY1, S000000999, TPK3, BUB1, S000001622, SLT2, S000001915, S000005963, GCN2, S000002691, S000006135, S000002554, S000001121, HOM3, S000003820, S000002534, ADO1, S000003420, S000005759, THI6, S000003472, SSN3, CTK1, S000004829, STE20, S000001072, FUS3, S000003866, S000000112, FAB1, S000000854	456	202	6448	1.54004	0.999995	0.281502	46.1495
COG_ONTOLOGY	Chromatin structure and dynamics / Secondary metabolites biosynthesis, transport, and catabolism	3	0.657895	0.0475509	S000006037, HDA1, S000004966, S000005274, HOS3, RPD3	94	4	975	7.77926	0.704168	0.333682	32.6498
SP_PIR_KEYWORDS	heterotetramer	4	0.877193	0.0475904	S000001649, TOP1, S000005366, TPK3, CKA2, PDA1, S000000980, S000005587	456	12	6448	4.71345	0.999997	0.281835	47.09
GOTERM_CC_FAT	GO:0000781~chromosome, telomeric region	9	1.97368	0.0486742	SAS2, BRE2, SPT4, RRP8, SWD3, SWD1, S000000064, S000005256, S000004005, S000004734, S000003295, S000001073, RRM3, S000000379, S000005160, RAP1, S000002490, RFA2	386	49	4595	2.18648	1	0.2885	49.9088
GOTERM_BP_FAT	GO:0042254~ribosome biogenesis	42	9.21053	0.0487206	SSF1, S000002274, LSM6, LSM7, RVB2, S000002566, S000002172, RLI1, SEH1, S000000929, S000001540, S000001108, S000003351, TRF5, S000005821, S000005054, S000002997, S000001626, TGS1, SIK1, MRH4, KRR1, NUP133, RRP6, S000003046, S000004427, NUP84, RRP8, MRM1, PIH1, S000003141, S000001492, S000003313, S000004187, BUD21, NOP1, MRT4, S000005727, RSA3, LCP5, S000004182, REI1, LTV1, S000005527, S000001790,…	442	351	4870	1.31841	1	0.344239	55.7628
SP_PIR_KEYWORDS	nucleotide-binding	64	14.0351	0.0494537	EKI1, S000000757, DED81, RVB2, CAK1, SLM3, S000001934, TOP1, S000005713, GET3, TPK3, IRE1, S000001622, S000006270, S000003674, S000005615, S000000286, S000006135, RAD26, S000003237, S000003046, S000002534, RAS2, THI6, S000003472, RAD3, YTA7, TUF1, PMR1, S000003866, S000006147, SKI2, S000000024, S000003032, S000002742, ARO1, CLA4, S000003796, PTK2, DRS2, SKY1, S000003502, GTR1, S000001915, S000006…	456	731	6448	1.23801	0.999998	0.285035	48.4256
GOTERM_CC_FAT	GO:0044452~nucleolar part	12	2.63158	0.0501316	S000000114, S000001283, S000005565, S000005867, S000002172, S000005587, S000000371, S000005192, S000004187, RPA49, NOP1, RPA34, UAF30, RPB3, CKA2, CKB1, S000005821, CKB2, S000002987, RPA43, SIK1, S000003684, POP7, POP8	386	76	4595	1.8796	1	0.291556	50.9616
UP_SEQ_FEATURE	nucleotide phosphate-binding region:ATP	37	8.11404	0.0505508	RVB2, S000003628, SLM3, RLI1, S000001934, GET3, S000005194, IRE1, TPK3, S000000999, S000000966, S000001622, S000006270, S000003674, S000001767, S000005963, GCN2, RAD26, MRH4, S000004802, S000003820, S000003046, S000002534, S000003420, RAD50, S000005759, S000000973, S000003472, RAD3, YTA7, RRM3, SGS1, TIF1, TIF2, SKI2, S000003032, PFK1, S000002191, S000002742, ARO1, KIN4, S000005587, S000005242, C…	456	387	6448	1.35192	1	0.939609	55.817
SP_PIR_KEYWORDS	Chaperone	12	2.63158	0.0508297	PFD1, PAC2, GIM3, RTT106, GIM4, GIM5, LHS1, CCS1, S000000729, S000003310, S000005097, ASF1, S000004641, S000003651, S000004190, YKE2, S000001556, S000000377, PAC10, S000004559, S000000809, S000003715, S000005150, UMP1	456	90	6448	1.88538	0.999999	0.285718	49.3919
GOTERM_MF_FAT	GO:0043566~structure-specific DNA binding	13	2.85088	0.0522809	S000001334, SPT2, S000005505, MLH1, NHP10, S000000963, S000005194, HOP1, S000004777, RIM1, S000001123, S000002160, MSH2, S000007222, S000005450, S000000416, RMI1, S000005433, S000005945, RAD50, S000005256, CTR9, LRP1, NGR1, THP1, RFA2	388	78	4190	1.79983	1	0.529996	53.4729
GOTERM_BP_FAT	GO:0034660~ncRNA metabolic process	46	10.0877	0.0530388	LSM6, LSM7, DED81, RVB2, S000003432, SLM3, S000002172, RLI1, IKI1, IKI3, S000000929, TRF5, S000005821, S000005054, S000002997, TGS1, SIK1, ELP4, KRR1, S000001895, ELP2, RRP6, S000003046, S000004427, SIT4, RRP8, PIH1, S000003141, MRM1, S000001492, S000003313, S000004476, BUD21, S000004187, NOP1, MRT4, S000005727, LCP5, S000004376, S000004182, S000005527, S000000114, KEM1, S000005401, S000002191, S…	442	393	4870	1.28965	1	0.367088	58.9302
GOTERM_MF_FAT	GO:0043130~ubiquitin binding	5	1.09649	0.0533608	DOA1, S000001696, S000000103, SLA1, EDE1, S000000143, S000001243, CKS1, S000000339, RPN10	388	16	4190	3.37468	1	0.526861	54.2226
GOTERM_MF_FAT	GO:0003714~transcription corepressor activity	5	1.09649	0.0533608	UME1, S000005173, S000005364, URE2, S000005274, HIR2, S000006060, SIN3, S000005564, RPD3	388	16	4190	3.37468	1	0.526861	54.2226
GOTERM_CC_FAT	GO:0000502~proteasome complex	9	1.97368	0.0539047	SEM1, S000007235, S000002255, S000000763, S000002178, RPN10, RAD23, UBP6, S000003367, S000001906, S000000377, S000001243, PRE9, UBC4, RPN4, S000000286, RPN6, UMP1	386	50	4595	2.14275	1	0.305772	53.5925
GOTERM_BP_FAT	GO:0010498~proteasomal protein catabolic process	13	2.85088	0.0545831	HRD3, S000007235, UBC7, DER1, S000004092, S000000405, S000004624, S000002464, S000001869, HRD1, RAD23, UBX2, S000004877, MNL1, YOS9, S000004197, SEM1, BST1, CUE1, S000001247, S000000763, S000005373, SHP1, S000004475, S000000154, APC9	442	80	4870	1.79044	1	0.373811	60.0103
GOTERM_BP_FAT	GO:0043161~proteasomal ubiquitin-dependent protein catabolic process	13	2.85088	0.0545831	HRD3, S000007235, UBC7, DER1, S000004092, S000000405, S000004624, S000002464, S000001869, HRD1, RAD23, UBX2, S000004877, MNL1, YOS9, S000004197, SEM1, BST1, CUE1, S000001247, S000000763, S000005373, SHP1, S000004475, S000000154, APC9	442	80	4870	1.79044	1	0.373811	60.0103
GOTERM_CC_FAT	GO:0000151~ubiquitin ligase complex	10	2.19298	0.0549173	RTT101, HRD3, CUE1, DER1, S000000405, S000004092, S000005373, S000002464, S000002171, HRD1, SLX5, UBX2, S000000918, S000004475, S000004877, S000003583, APC9, YOS9, SLX8, S000004197	386	59	4595	2.01765	1	0.306291	54.276
SP_PIR_KEYWORDS	ATP	25	5.48246	0.055244	S000000757, S000003628, RLI1, GET3, IRE1, S000000999, TPK3, S000003674, S000001767, GCN2, S000005963, MRH4, S000004802, S000003820, S000003046, SPF1, S000002534, S000005759, S000003472, YTA7, SGS1, TIF1, TIF2, PMR1, S000006147, SKI2, S000003032, S000003135, PFK1, ARO1, KIN4, S000005587, S000005242, ADP1, CLA4, S000001649, PTK2, S000002498, S000003502, CKA2, S000002691, S000001121, S000004390, SRS…	456	242	6448	1.46078	1	0.30065	52.3799
GOTERM_BP_FAT	GO:0006360~transcription from RNA polymerase I promoter	7	1.53509	0.0560202	S000004590, S000004410, S000005505, CDC73, S000005867, CTR9, S000005192, RPA49, RPA34, UAF30, S000005821, GTR1, RPA43, S000003684	442	31	4870	2.48796	1	0.379809	60.9914
INTERPRO	IPR015943:WD40/YVTN repeat-like	15	3.28947	0.0560582	CTF4, SKI8, S000003158, S000003432, S000006060, SWD3, S000000307, SWD1, S000005564, S000000064, SEH1, DOA1, S000001696, HIR2, S000006236, SRO7, BUB3, S000005552, ELP2, S000004570, S000004045, CDC55, UME1, SPT8, S000000379, CAC2, S000003181, S000003068, SIF2, S000006339	403	103	4676	1.68975	1	0.963075	57.5801
GOTERM_BP_FAT	GO:0015931~nucleobase, nucleoside, nucleotide and nucleic acid transport	19	4.16667	0.0564744	S000001790, S000002274, S000007235, S000003835, NUP120, SAC3, S000002566, S000000063, SEH1, BUD13, S000000967, S000001540, S000003351, S000003676, NUP57, APQ12, SEM1, NUP133, CBC2, S000006099, NUP84, S000028510, S000003142, RPB4, S000005433, MOG1, NUP60, S000001210, NEW1, THP2, IST3, S000001302, S000003068, PAB1, SUS1, THP1, S000006147, S000001444	442	134	4870	1.56227	1	0.380391	61.2967
GOTERM_BP_FAT	GO:0051129~negative regulation of cellular component organization	10	2.19298	0.056607	S000005552, S000004811, PAC2, GIM3, GIM4, S000003158, S000003420, CIK1, S000000729, S000000069, S000005599, S000004659, S000005097, CDC55, BUD14, SGO1, BUB1, BUB2, BUB3, S000000809	442	55	4870	2.00329	1	0.379238	61.3855
GOTERM_BP_FAT	GO:0070727~cellular macromolecule localization	44	9.64912	0.0569709	S000000494, S000006046, VAC8, PLC1, S000002274, S000000739, S000002566, SAM37, RTN1, S000001869, FAR1, BSD2, SEH1, GET2, S000003092, HDA1, GET3, GET1, S000001540, S000004029, S000003351, S000002371, S000005615, S000004795, KAP120, S000005378, S000005632, NUP133, VAM3, RRP6, S000005823, BST1, S000005274, NUP84, S000000885, RPD3, S000002641, ARL3, YTA7, SUS1, CSE1, S000005972, S000002988, S00000552…	442	375	4870	1.29279	1	0.379335	61.628
UP_SEQ_FEATURE	active site:Proton acceptor	21	4.60526	0.0571843	CAK1, ISC1, S000001865, PFK1, ARO1, KIN4, S000005587, S000005242, CLA4, S000001649, PTK2, IFA38, IRE1, CKA2, SKY1, S000000999, TPK3, BUB1, S000001622, S000000821, SLT2, S000005963, GCN2, S000002691, S000006135, S000001121, HST3, S000005551, S000003820, S000002534, S000003420, S000000363, S000005759, THI6, S000003472, SSN3, CTK1, S000004829, STE20, S000001072, FUS3, S000000112	456	195	6448	1.52281	1	0.951131	60.4353
GOTERM_MF_FAT	GO:0018024~histone-lysine N-methyltransferase activity	4	0.877193	0.0574437	S000004005, S000000379, BRE2, S000003704, SWD3, SWD1, SET2, S000000064	388	10	4190	4.31959	1	0.543555	56.9569
GOTERM_CC_FAT	GO:0005795~Golgi stack	5	1.09649	0.0579252	S000005378, MNN11, MNN10, S000002653, S000003719, S000000002, TLG2, S000000081, SWH1, VPS8	386	18	4595	3.30671	1	0.316072	56.2514
GOTERM_BP_FAT	GO:0019941~modification-dependent protein catabolic process	30	6.57895	0.05809	S000000494, BRE1, S000007235, UBP15, UBC7, DER1, S000000405, S000004624, S000002171, S000001869, RAD23, BSD2, MNL1, S000001243, S000006270, S000000286, RPN6, BST1, S000001247, CUE1, S000005373, SHP1, S000001906, S000004475, APC9, BRE5, S000005334, UBC4, S000002232, HRD3, S000002255, S000004092, S000002464, HRD1, DOA1, S000001696, SLX5, UBX2, S000004877, S000003583, YOS9, S000004836, SLX8, UMP1, S…	442	238	4870	1.38884	1	0.383438	62.3648
UP_SEQ_FEATURE	active site:Phosphocysteine intermediate	4	0.877193	0.0587236	S000004977, OCA6, PTP3, SIW14, S000005043, S000002474, S000000877, OCA1	456	13	6448	4.35088	1	0.947516	61.4403
GOTERM_BP_FAT	GO:0034661~ncRNA catabolic process	6	1.31579	0.0599306	RTT101, S000001123, LRP1, RRP6, KEM1, S000006368, MMS1, TRF5, S000003583, S000005527, S000003141, S000005243	442	24	4870	2.75452	1	0.391233	63.548
GOTERM_BP_FAT	GO:0016075~rRNA catabolic process	6	1.31579	0.0599306	RTT101, S000001123, LRP1, RRP6, KEM1, S000006368, MMS1, TRF5, S000003583, S000005527, S000003141, S000005243	442	24	4870	2.75452	1	0.391233	63.548
GOTERM_BP_FAT	GO:0016129~phytosteroid biosynthetic process	6	1.31579	0.0599306	ERG2, S000004617, ERG3, S000002980, ERG4, ERG5, ERG6, S000004815, HMG2, S000004442, S000004467, S000004046	442	24	4870	2.75452	1	0.391233	63.548
GOTERM_BP_FAT	GO:0006696~ergosterol biosynthetic process	6	1.31579	0.0599306	ERG2, S000004617, ERG3, S000002980, ERG4, ERG5, ERG6, S000004815, HMG2, S000004442, S000004467, S000004046	442	24	4870	2.75452	1	0.391233	63.548
GOTERM_BP_FAT	GO:0010033~response to organic substance	22	4.82456	0.0606699	MET18, OAF1, S000000404, S000001863, S000000877, S000005242, CLA4, FAR1, S000004342, S000000038, GET3, SWI6, GET1, IRE1, S000000999, MNL1, EDE1, S000001556, S000000143, S000003693, SLT2, S000004228, S000002608, S000004172, S000001121, BEM1, CLN3, STE50, HAC1, S000001247, LHS1, FAR10, VPS64, S000000537, PTP3, STE20, S000000048, S000002258, S000001072, FUS3, S000000112, S000002988, S000001390, ORM2	442	163	4870	1.48711	1	0.393199	64.0132
GOTERM_BP_FAT	GO:0006364~rRNA processing	30	6.57895	0.0607138	LSM6, LSM7, RVB2, S000002172, RLI1, S000000929, TRF5, S000005821, S000005054, S000002997, TGS1, SIK1, KRR1, RRP6, S000003046, S000004427, RRP8, MRM1, PIH1, S000003141, S000001492, S000003313, S000004187, BUD21, NOP1, MRT4, S000005727, LCP5, S000004182, S000005527, S000000114, KEM1, S000005401, S000000371, S000005243, S000002786, S000002498, S000000804, S000006156, S000002490, S000000564, SLX9, S0…	442	239	4870	1.38303	1	0.391573	64.0407
GOTERM_MF_FAT	GO:0004386~helicase activity	16	3.50877	0.0609375	SKI2, S000003032, S000004075, RVB2, S000003628, S000002742, S000001934, S000003796, S000000966, CHD1, S000006156, S000003674, S000001767, IRC5, RAD26, MRH4, S000004802, S000003237, S000003046, ARP8, ARP6, S000004390, SRS2, S000000973, RAD3, S000001073, RRM3, TIF1, SGS1, DBP3, TIF2, TFG2, SWR1, S000005667	388	106	4190	1.63003	1	0.555305	59.1754
GOTERM_BP_FAT	GO:0032446~protein modification by small protein conjugation	16	3.50877	0.0609577	MUB1, S000001300, BRE1, S000005976, UBC7, S000004092, S000003432, S000004624, S000002171, LGE1, SLX5, S000005173, RTF1, S000004386, S000006270, S000000286, SLX8, ELP2, S000003213, UPF3, S000005256, S000003304, CST9, S000000918, S000004706, URE2, UBA3, APC9, NOT3, UBC4, S000002232, RFA2	442	108	4870	1.63231	1	0.390987	64.1928
GOTERM_BP_FAT	GO:0034620~cellular response to unfolded protein	5	1.09649	0.0611555	S000001121, SWI6, HAC1, IRE1, EDE1, S000000143, SLT2, S000001072, S000001863, S000004172	442	17	4870	3.24062	1	0.390173	64.3158
GOTERM_BP_FAT	GO:0010552~positive regulation of specific transcription from RNA polymerase II promoter	5	1.09649	0.0611555	S000006037, YTA7, HDA1, S000004966, S000003502, S000005364, S000005274, SIN3, HOS3, RPD3	442	17	4870	3.24062	1	0.390173	64.3158
GOTERM_BP_FAT	GO:0030968~endoplasmic reticulum unfolded protein response	5	1.09649	0.0611555	S000001121, SWI6, HAC1, IRE1, EDE1, S000000143, SLT2, S000001072, S000001863, S000004172	442	17	4870	3.24062	1	0.390173	64.3158
SP_PIR_KEYWORDS	phosphate transport	3	0.657895	0.0616306	S000004590, S000003653, S000000310, GTR1, PHO86, PHO88	456	6	6448	7.07018	1	0.323456	56.4156
UP_SEQ_FEATURE	repeat:HEAT 13	3	0.657895	0.0616306	MET18, S000003163, CSE1, GCN1, S000001390, S000003207	456	6	6448	7.07018	1	0.94768	63.2735
UP_SEQ_FEATURE	repeat:HEAT 12	3	0.657895	0.0616306	MET18, S000003163, CSE1, GCN1, S000001390, S000003207	456	6	6448	7.07018	1	0.94768	63.2735
INTERPRO	IPR000286:Histone deacetylase superfamily	3	0.657895	0.0619102	S000006037, HDA1, S000004966, S000005274, HOS3, RPD3	403	5	4676	6.96179	1	0.964913	61.3256
INTERPRO	IPR004861:Protein-tyrosine phosphatase, SIW14-like	3	0.657895	0.0619102	S000004977, OCA6, SIW14, S000005043, S000002474, OCA1	403	5	4676	6.96179	1	0.964913	61.3256
GOTERM_BP_FAT	GO:0000819~sister chromatid segregation	13	2.85088	0.0638088	S000002847, S000004811, S000002421, POL30, CTF4, S000005366, S000004092, RAD61, TOP1, S000003095, SOH1, BUB1, S000004802, S000003420, CIK1, MMS22, RMI1, LRS4, S000005599, S000005945, S000004312, SGO1, SGS1, APC9, S000006339, S000000292	442	82	4870	1.74677	1	0.401702	65.9274
GOTERM_BP_FAT	GO:0016074~snoRNA metabolic process	8	1.75439	0.0648492	S000000114, S000001123, RRP6, RVB2, S000002172, S000000371, S000005243, NOP1, S000002603, LRP1, TRF5, S000006156, S000005527, POP7, REF2, POP8	442	40	4870	2.20362	1	0.405015	66.5405
SP_PIR_KEYWORDS	cyclin	5	1.09649	0.064972	S000006140, CLN3, S000003543, S000000038, PCL8, S000006323, S000004970, CTK2, CLB2, SSN8	456	22	6448	3.21372	1	0.331736	58.3988
KEGG_PATHWAY	sce03440:Homologous recombination	5	1.09649	0.0651923	SEM1, S000004802, POL32, S000005194, S000007235, SGS1, RAD50, S000003804, RFA2, S000005256	120	19	1439	3.1557	0.963239	0.423368	47.6054
GOTERM_MF_FAT	GO:0043565~sequence-specific DNA binding	31	6.79825	0.0658979	STB5, OAF1, S000002178, SUM1, S000005111, SKO1, S000001863, SWI4, S000004581, SWI5, S000005194, S000005821, ARG80, RPN4, S000001807, NDT80, HAC1, S000005274, S000002831, YRM1, RAD50, RPD3, S000001392, S000005871, S000000979, UME6, REI1, ZAP1, S000000471, S000000199, NHP10, S000004645, DAT1, YHP1, S000000629, S000005698, ASG1, S000001221, CAD1, BAS1, TYE7, RAP1, S000000842, S000002553, S000001166,…	388	246	4190	1.36085	1	0.574667	62.1429
SMART	SM00717:SANT	6	1.31579	0.0664146	S000000629, S000001807, S000001933, EAF1, S000002767, RSC8, S000005160, BAS1, S000003712, RAP1, SNT1, SWI3	193	18	1517	2.62003	0.999859	0.999859	55.0316
GOTERM_BP_FAT	GO:0031123~RNA 3'-end processing	12	2.63158	0.0675195	SPT2, S000001123, S000003543, S000001300, RRP6, SAC3, S000002566, S000002172, RPB4, S000005433, S000005243, NOP1, S000000963, S000002603, LRP1, CTK1, TRF5, S000003676, S000001622, NOT3, CTK2, THP1, S000005527, REF2	442	74	4870	1.78672	1	0.416178	68.0669
GOTERM_BP_FAT	GO:0048584~positive regulation of response to stimulus	3	0.657895	0.0680449	S000000629, S000002178, SNT1, SIF2, RPN4, S000000307	442	5	4870	6.61086	1	0.416848	68.3595
GOTERM_BP_FAT	GO:0065003~macromolecular complex assembly	46	10.0877	0.0681535	PAT1, S000006046, PFD1, SSF1, GIM3, GIM4, GIM5, S000007235, SAM37, S000005564, S000005190, S000002767, RTF1, S000001108, HIR2, S000003676, BRR1, LSM1, RPN6, S000005150, KAP120, S000003237, S000003213, S000003046, HHF1, S000006050, S000000729, S000003310, S000004570, HHF2, S000002633, TAF13, TAF12, TAF14, RSA3, PKR1, CAC2, HTA1, S000003181, SUS1, PAC10, CSE1, RLF2, S000001444, S000003715, S0000036…	442	400	4870	1.26708	1	0.415525	68.4196
GOTERM_BP_FAT	GO:0007127~meiosis I	13	2.85088	0.0687853	S000002847, S000001334, POL30, SKI8, MLH1, FPR3, S000003095, S000005194, SOH1, S000004386, BAS1, HOP1, S000004777, S000004539, S000001807, MSH2, S000005450, RAD50, LRS4, S000005256, S000002615, CST9, S000003181, UME6, RFA2, S000000292	442	83	4870	1.72573	1	0.416697	68.7675
GOTERM_MF_FAT	GO:0008047~enzyme activator activity	15	3.28947	0.069009	IRA2, S000005441, S000001415, CAK1, S000001865, RRD1, AGE2, S000003626, VPS75, S000005242, CLA4, S000005190, S000003073, SNF4, OCA5, S000000999, BUB2, ARC1, DPB11, S000000339, S000001021, RMI1, S000005945, S000004659, BEM2, STE20, S000003083, CKS1, S000001306, S000000957	388	99	4190	1.63621	1	0.582354	63.9004
GOTERM_BP_FAT	GO:0007029~endoplasmic reticulum organization	6	1.31579	0.0695847	GET2, GET3, ICE2, GET1, S000000009, S000002258, S000000885, RTN1, S000002988, SWC3, S000001352, S000002641	442	25	4870	2.64434	1	0.418644	69.2024
SP_PIR_KEYWORDS	P-loop	18	3.94737	0.0696663	SKI2, S000004252, S000003032, S000003628, ADP1, S000004059, RLI1, S000005713, GET3, S000002498, S000003502, S000000827, S000003674, S000001767, S000005615, MRH4, S000004802, YPT6, S000002351, S000003046, S000004390, SRS2, ARL3, S000000604, YTA7, ARF1, NEW1, TIF1, S000002258, SGS1, TIF2, DBP3, TUF1, GCD11, VPS21, S000005972, MEF1, S000006147	456	164	6448	1.55199	1	0.345199	61.0445
GOTERM_CC_FAT	GO:0005794~Golgi apparatus	28	6.14035	0.070115	S000001338, S000000002, S000003434, AGE2, RGP1, RTN1, GET2, S000002911, GET3, GET1, S000004029, PCT1, TRS33, S000004795, S000005378, BUG1, S000005632, VAM3, S000000885, SWH1, S000002641, VPS8, ARL3, KEX2, S000005182, S000003719, S000000081, PMR1, S000005972, S000001306, S000002988, S000004252, S000002544, S000005241, S000000024, S000002257, S000004258, S000003135, SAC1, RIC1, S000002653, DRS2, S0…	386	241	4595	1.38305	1	0.3657	63.4741
GOTERM_BP_FAT	GO:0046470~phosphatidylcholine metabolic process	4	0.877193	0.0703021	S000003834, EKI1, S000003434, CHO2, S000003389, PCT1, OPI3, S000002554	442	11	4870	4.00658	1	0.420182	69.5879
GOTERM_BP_FAT	GO:0034968~histone lysine methylation	4	0.877193	0.0703021	S000004005, S000004975, S000000379, S000000213, BRE2, HHF1, SWD3, SWD1, HHF2, S000000064	442	11	4870	4.00658	1	0.420182	69.5879
GOTERM_BP_FAT	GO:0006468~protein amino acid phosphorylation	19	4.16667	0.0712566	CAK1, S000001865, S000005565, KIN4, S000005587, S000005242, CLA4, S000001649, PTK2, SNF4, IRE1, CKA2, SKY1, S000000999, TPK3, BUB1, S000001622, SLT2, GCN2, S000002691, S000005963, S000001121, S000003543, S000003820, S000003420, S000005759, SSN3, CTK1, S000004829, STE20, S000003083, CKB1, CKB2, S000001072, S000002987, CTK2, FUS3, S000000112	442	138	4870	1.51698	1	0.422798	70.0937
GOTERM_BP_FAT	GO:0051783~regulation of nuclear division	7	1.53509	0.0724342	S000005552, RTT101, SUM1, S000002718, S000003420, S000003158, S000005599, S000005724, CDC55, SGO1, BUB1, S000003583, BFR1, BUB3	442	33	4870	2.33717	1	0.426398	70.7069
GOTERM_BP_FAT	GO:0043144~snoRNA processing	7	1.53509	0.0724342	S000000114, S000001123, RRP6, S000002172, S000000371, S000005243, S000002603, NOP1, LRP1, TRF5, S000005527, POP7, REF2, POP8	442	33	4870	2.33717	1	0.426398	70.7069
GOTERM_BP_FAT	GO:0051247~positive regulation of protein metabolic process	7	1.53509	0.0724342	S000003543, DPB11, S000002178, S000003626, VPS75, ASF1, S000005190, CTK1, MKT1, S000003651, S000001622, CTK2, RPN4, S000005029	442	33	4870	2.33717	1	0.426398	70.7069
GOTERM_BP_FAT	GO:0000184~nuclear-transcribed mRNA catabolic process, nonsense-mediated decay	7	1.53509	0.0724342	SKI2, CBC2, SKI3, KEM1, RRP6, S000006099, SKI8, S000006393, S000004390, S000003141, UPF3, S000003304, S000003181, S000005527	442	33	4870	2.33717	1	0.426398	70.7069
GOTERM_BP_FAT	GO:0007088~regulation of mitosis	7	1.53509	0.0724342	S000005552, RTT101, SUM1, S000002718, S000003420, S000003158, S000005599, S000005724, CDC55, SGO1, BUB1, S000003583, BFR1, BUB3	442	33	4870	2.33717	1	0.426398	70.7069
GOTERM_BP_FAT	GO:0034613~cellular protein localization	42	9.21053	0.0727814	S000000494, S000006046, VAC8, PLC1, S000002274, S000000739, S000002566, SAM37, RTN1, S000001869, FAR1, BSD2, SEH1, GET2, S000003092, HDA1, GET3, GET1, S000001540, S000004029, S000003351, S000002371, S000005615, S000004795, KAP120, S000005378, S000005632, NUP133, VAM3, S000005823, BST1, S000005274, NUP84, S000000885, RPD3, S000002641, ARL3, YTA7, SUS1, CSE1, S000005972, S000002988, S000003207, S00…	442	362	4870	1.27834	1	0.426175	70.8855
GOTERM_BP_FAT	GO:0070478~nuclear-transcribed mRNA catabolic process, 3'-5' exonucleolytic nonsense-mediated decay	5	1.09649	0.0732288	SKI2, S000003304, SKI3, RRP6, SKI8, S000006393, S000003181, S000004390, UPF3, S000005527	442	18	4870	3.06058	1	0.426409	71.114
GOTERM_BP_FAT	GO:0034427~nuclear-transcribed mRNA catabolic process, exonucleolytic, 3'-5'	5	1.09649	0.0732288	SKI2, S000003304, SKI3, RRP6, SKI8, S000006393, S000003181, S000004390, UPF3, S000005527	442	18	4870	3.06058	1	0.426409	71.114
GOTERM_BP_FAT	GO:0043928~exonucleolytic nuclear-transcribed mRNA catabolic process involved in deadenylation-dependent decay	5	1.09649	0.0732288	SKI2, S000003304, SKI3, RRP6, SKI8, S000006393, S000003181, S000004390, UPF3, S000005527	442	18	4870	3.06058	1	0.426409	71.114
GOTERM_BP_FAT	GO:0034976~response to endoplasmic reticulum stress	5	1.09649	0.0732288	S000001121, SWI6, HAC1, IRE1, EDE1, S000000143, SLT2, S000001072, S000001863, S000004172	442	18	4870	3.06058	1	0.426409	71.114
SP_PIR_KEYWORDS	zinc-finger	26	5.70175	0.0732634	S000004680, S000001334, ELF1, PHO23, BRE1, S000000002, AGE2, FAR1, S000001933, SWI5, S000003295, SGF11, S000006235, HOP1, S000005968, SAS2, S000005373, VPS8, VID22, S000004706, NTO1, S000006102, S000005041, CTI6, S000002232, S000001306, REI1, S000004505, ZAP1, MUB1, S000000471, SPT4, VPS71, HRD1, S000004734, S000001643, S000003693, S000000842, S000001915, RCO1, S000004836, SLX8, S000004365, S0000…	456	262	6448	1.40324	1	0.353528	62.9657
GOTERM_MF_FAT	GO:0042054~histone methyltransferase activity	4	0.877193	0.0737417	S000004005, S000000379, BRE2, S000003704, SWD3, SWD1, SET2, S000000064	388	11	4190	3.9269	1	0.598026	66.429
GOTERM_MF_FAT	GO:0008276~protein methyltransferase activity	6	1.31579	0.0744298	S000004005, S000000379, S000001737, BRE2, S000003704, S000002665, SET7, SWD3, SET3, SWD1, SET2, S000000064	388	25	4190	2.59175	1	0.592293	66.7827
UP_SEQ_FEATURE	domain:Helicase ATP-binding	10	2.19298	0.0748453	SKI2, S000004802, S000003046, S000003032, S000002742, S000004390, S000000973, S000003796, S000001934, RAD3, S000000966, SGS1, TIF1, DBP3, TIF2, CHD1, S000003674, S000001767, IRC5, SWR1, RAD26, MRH4	456	74	6448	1.91086	1	0.968069	70.6243
UP_SEQ_FEATURE	domain:Protein kinase	14	3.07018	0.0753343	CAK1, S000001865, S000005587, KIN4, S000005242, CLA4, S000001649, PTK2, IRE1, S000000999, CKA2, SKY1, TPK3, S000001622, BUB1, SLT2, S000005963, S000001121, S000003820, S000003420, S000005759, SSN3, CTK1, STE20, S000004829, S000001072, FUS3, S000000112	456	119	6448	1.66357	1	0.963732	70.8678
INTERPRO	IPR016130:Protein-tyrosine phosphatase, active site	4	0.877193	0.0773933	S000004977, OCA6, PTP3, SIW14, S000005043, S000002474, S000000877, OCA1	403	12	4676	3.86766	1	0.979707	69.8016
GOTERM_MF_FAT	GO:0043138~3'-5' DNA helicase activity	5	1.09649	0.077587	S000004802, ARP8, S000004075, RVB2, SGS1, ARP6, S000003628, S000006156, SRS2, S000005667	388	18	4190	2.99971	1	0.599079	68.3612
GOTERM_BP_FAT	GO:0016128~phytosteroid metabolic process	6	1.31579	0.0800434	ERG2, S000004617, ERG3, S000002980, ERG4, ERG5, ERG6, S000004815, HMG2, S000004442, S000004467, S000004046	442	26	4870	2.54264	1	0.454675	74.3936
GOTERM_BP_FAT	GO:0008204~ergosterol metabolic process	6	1.31579	0.0800434	ERG2, S000004617, ERG3, S000002980, ERG4, ERG5, ERG6, S000004815, HMG2, S000004442, S000004467, S000004046	442	26	4870	2.54264	1	0.454675	74.3936
SMART	SM00298:CHROMO	3	0.657895	0.080426	NEW1, S000000966, CHD1, S000006227, EAF3, S000006147	193	4	1517	5.89508	0.99998	0.995519	62.2834
SP_PIR_KEYWORDS	nucleosome core	3	0.657895	0.0823394	S000002633, S000004976, S000004975, HHT1, S000000214, S000000213, HHT2, HHF1, HTA1, HHF2	456	7	6448	6.06015	1	0.382417	67.4311
KEGG_PATHWAY	sce04113:Meiosis	16	3.50877	0.0831552	S000002847, DDC1, S000001334, SUM1, S000004092, IME1, SWI4, S000001649, SIC1, SWI6, S000000038, S000006115, TPK3, BUB1, HOP1, S000003854, S000001166, S000004172, CLN3, NDT80, S000002718, S000003420, RAS2, S000004069, LRS4, S000005599, S000002615, SGO1, S000000913, APC9, S000005042, UME6	120	125	1439	1.53493	0.985793	0.455409	56.4996
SP_PIR_KEYWORDS	cell cycle	29	6.35965	0.0832792	PAT1, S000005364, S000003158, S000003626, RGP1, S000000069, FAR1, S000000038, S000000999, TRF5, S000004228, S000001936, CLN3, NDT80, STE50, SIT4, S000003420, CLB2, FAR10, CDC55, SGO1, APC9, SAP155, CSE1, S000003207, S000002847, S000002701, S000002544, S000004092, S000000673, YHP1, S000005243, BUD14, BUB1, BUB2, S000003693, SSD1, BUB3, S000001166, S000002608, S000005552, S000002859, DPB11, S000002…	456	303	6448	1.35337	1	0.379552	67.8639
GOTERM_CC_FAT	GO:0034456~UTP-C complex	3	0.657895	0.0837834	CKA2, CKB1, CKB2, S000005565, S000002987, S000005587	386	6	4595	5.95207	1	0.416744	70.2491
GOTERM_BP_FAT	GO:0051603~proteolysis involved in cellular protein catabolic process	30	6.57895	0.0848033	S000000494, BRE1, S000007235, UBP15, UBC7, DER1, S000000405, S000004624, S000002171, S000001869, RAD23, BSD2, MNL1, S000001243, S000006270, S000000286, RPN6, BST1, S000001247, CUE1, S000005373, SHP1, S000001906, S000004475, APC9, BRE5, S000005334, UBC4, S000002232, HRD3, S000002255, S000004092, S000002464, HRD1, DOA1, S000001696, SLX5, UBX2, S000004877, S000003583, YOS9, S000004836, SLX8, UMP1, S…	442	247	4870	1.33823	1	0.47297	76.4733
GOTERM_BP_FAT	GO:0000077~DNA damage checkpoint	5	1.09649	0.0864118	DDC1, S000004802, DPB11, S000006115, BMH1, SGS1, S000003626, S000000979, GCN2, S000002691	442	19	4870	2.8995	1	0.477748	77.1395
GOTERM_BP_FAT	GO:0042770~DNA damage response, signal transduction	5	1.09649	0.0864118	DDC1, S000004802, DPB11, S000006115, BMH1, SGS1, S000003626, S000000979, GCN2, S000002691	442	19	4870	2.8995	1	0.477748	77.1395
GOTERM_BP_FAT	GO:0000291~nuclear-transcribed mRNA catabolic process, exonucleolytic	5	1.09649	0.0864118	SKI2, S000003304, SKI3, RRP6, SKI8, S000006393, S000003181, S000004390, UPF3, S000005527	442	19	4870	2.8995	1	0.477748	77.1395
GOTERM_BP_FAT	GO:0006513~protein monoubiquitination	5	1.09649	0.0864118	LGE1, S000003213, S000004706, MUB1, BRE1, S000005976, RTF1, UBC4, S000002232, S000000286	442	19	4870	2.8995	1	0.477748	77.1395
INTERPRO	IPR002110:Ankyrin	5	1.09649	0.0867199	S000001472, SWI6, S000001503, S000000913, SPT23, S000000081, SWI4, MGA2, SWH1, S000004172	403	20	4676	2.90074	1	0.983018	74.0347
INTERPRO	IPR006011:Syntaxin, N-terminal	3	0.657895	0.0876862	S000005378, S000005632, VAM3, SSO2, TLG2, S000004795	403	6	4676	5.80149	1	0.978683	74.4401
SP_PIR_KEYWORDS	dna-directed rna polymerase	6	1.31579	0.0877793	S000005192, RPA49, RPA34, S000001283, RPB3, S000003676, RPA43, S000001447, S000005867, RPB4, PRI1, S000003684	456	34	6448	2.49536	1	0.389709	69.8635
GOTERM_CC_FAT	GO:0035267~NuA4 histone acetyltransferase complex	4	0.877193	0.088874	EAF1, S000002767, YAF9, S000005051, S000006227, EAF3, S000005080, EAF7	386	13	4595	3.66281	1	0.431273	72.4592
GOTERM_MF_FAT	GO:0004406~H3/H4 histone acetyltransferase activity	4	0.877193	0.091831	S000004734, SAS2, TAF14, NTO1, S000006235, S000006050, YAF9, S000005051	388	12	4190	3.59966	1	0.654982	74.6537
GOTERM_MF_FAT	GO:0019209~kinase activator activity	4	0.877193	0.091831	DPB11, SNF4, S000003083, CAK1, CKS1, S000001865, S000000339, S000003626	388	12	4190	3.59966	1	0.654982	74.6537
GOTERM_BP_FAT	GO:0043623~cellular protein complex assembly	17	3.72807	0.0921844	NMD5, S000006046, PFD1, GIM3, GIM4, S000002255, S000007235, GIM5, SAM37, S000000063, S000002767, S000004190, S000004559, MDM35, RPN6, UMP1, KAP120, SEM1, S000003893, S000000729, S000003310, S000004730, S000007243, S000005097, S000004664, NUP60, EAF1, PKR1, YKE2, S000000377, PAC10, CSE1, S000003715, S000003207	442	124	4870	1.51055	1	0.499098	79.3873
GOTERM_BP_FAT	GO:0032268~regulation of cellular protein metabolic process	25	5.48246	0.0950437	PAT1, S000003767, S000003158, S000003626, S000004034, SUI2, RLI1, S000005190, MKT1, S000000967, S000000827, S000001622, S000003674, S000000542, S000001767, GCN2, S000002534, PDC1, TSA1, S000003472, CDC55, S000003304, TIF1, TIF2, GCD11, S000000979, PAB1, CSE1, S000006147, S000003207, SKI2, PFK1, ARO1, S000000673, VPS75, SRO9, S000002498, S000003651, S000002691, DPB11, S000003543, BMH1, S000003163,…	442	201	4870	1.37041	1	0.508353	80.4223
GOTERM_BP_FAT	GO:0032569~specific transcription from RNA polymerase II promoter	3	0.657895	0.0960773	TAF12, S000002273, SPT3, S000002800, IWR1, S000002552	442	6	4870	5.50905	1	0.510424	80.7842
GOTERM_BP_FAT	GO:0010627~regulation of protein kinase cascade	3	0.657895	0.0960773	S000000629, SNT1, FUS3, SIF2, S000000112, S000000307	442	6	4870	5.50905	1	0.510424	80.7842
GOTERM_BP_FAT	GO:0007050~cell cycle arrest	3	0.657895	0.0960773	FAR1, S000000537, STE50, S000003693, FUS3, S000000112	442	6	4870	5.50905	1	0.510424	80.7842
GOTERM_BP_FAT	GO:0043408~regulation of MAPKKK cascade	3	0.657895	0.0960773	S000000629, SNT1, FUS3, SIF2, S000000112, S000000307	442	6	4870	5.50905	1	0.510424	80.7842
GOTERM_BP_FAT	GO:0006631~fatty acid metabolic process	10	2.19298	0.0961576	HST3, ERG3, S000001472, S000005551, S000002705, S000001503, OAF1, S000004885, S000000363, S000004046, SCS7, IFA38, S000000048, SPT23, S000000630, SUR2, S000004364, MGA2, SUR4, FEN1	442	61	4870	1.80625	1	0.508838	80.8121
SP_PIR_KEYWORDS	ribosome biogenesis	16	3.50877	0.098089	SSF1, S000000471, S000005401, S000004211, S000002172, RLI1, S000002498, S000000929, S000001108, S000000804, S000002997, S000005054, SIK1, S000000564, SLX9, KRR1, S000003046, CGR1, S000003313, S000001492, S000004187, BUD21, NOP15, NOP12, NOP1, MRT4, NOP16, RSA3, DBP3, LCP5, S000005604, REI1	456	148	6448	1.52869	1	0.419338	74.0195
UP_SEQ_FEATURE	repeat:WD 8	4	0.877193	0.0984615	ELP2, HIR2, S000003432, SIF2, S000000307, S000005564, S000006236, SRO7	456	16	6448	3.53509	1	0.985103	80.4497
GOTERM_MF_FAT	GO:0000400~four-way junction DNA binding	3	0.657895	0.0994415	S000001334, MSH2, S000005450, HOP1, RMI1, S000005945	388	6	4190	5.39948	1	0.677038	77.5179
GOTERM_CC_FAT	GO:0044431~Golgi apparatus part	19	4.16667	0.0999949	S000005241, S000002544, S000000024, S000002257, S000001338, S000000002, S000003135, S000004258, SAC1, RGP1, RIC1, S000002653, DRS2, S000001695, SSO2, S000004029, SEC22, TRS33, S000004795, SEC28, S000005378, MNN11, BUG1, MNN10, S000002351, TLG2, SWH1, MON2, ARL3, VPS8, KEX2, S000005182, S000003719, ARF1, S000000081, PMR1, S000005972, S000005641	386	156	4595	1.44986	1	0.466788	76.7682
